# Supplementary material for: Host oxidative stress primes mycobacteria for rapid antibiotic resistance evolution
Source: Nat Commun. 2026 May 7;17:4106. doi: 10.1038/s41467-026-72496-4 (PMC13153227; doi:10.1038/s41467-026-72496-4)
Supplement: Supplementary file 4 — Supplementary Data 2 [file 41467_2026_72496_MOESM4_ESM.xlsx]

## Sheet: Supplementary Data 2
CRISPRi treatment			Gene Group	BP vs. CRISPRi hypergeometric test p value	Sig. BP genes	n Sig. BP genes	OSR vs. CRISPRi hypergeometric test p value	OSR genes	n OSR genes	Three way overlapping genes	n three way overlapping genes
Antibiotic	Dose	Day(s)
INH	medium	5	Depleted	0.0450114	pyrR, inhA	2	NA	NA	0	NA	0
			Responder	0.0450114	pyrR, inhA	2	NA	NA	0	NA	0
	high	5	Enriched	NA	NA	0	0.0194806	sigE, furA, devR, katG, dlaT, Rv2455c, sirA, che1, relA, Rv3197, moeB1, Rv3222c, pafA, Rv3916c	14	NA	0
			Depleted	0.00118019	clpP2, rpoB, Rv0043c, ppnK, Rv3600c, efp, Rv2169c, inhA, rplQ, Rv0238, cinA, Rv2136c, Rv1593c, Rv1711, thrS, Rv0060, ndkA, infC, Rv3814c	19	0.00838512	Rv0078, Rv0135c, Rv0238, Rv0818, sigA, mshD, phoY2, Rv2136c, Rv2707, Rv3780, sodA, ahpD, ahpC	13	Rv0238, Rv2136c	2
			Responder	0.0261459	katG, clpP2, fadE2, rpoB, Rv0043c, ppnK, Rv3600c, pssA, efp, Rv0247c, Rv2169c, inhA, rplQ, pafA, fbiA, Rv0238, cinA, Rv2136c, Rv1593c, Rv1711, sirA, thrS, Rv0060, ndkA, infC, Rv3814c, Rv2432c, lspA	28	0.000421254	Rv0078, Rv0135c, Rv0238, Rv0818, sigE, furA, sigA, devR, mshD, katG, dlaT, Rv2455c, phoY2, Rv2136c, sirA, che1, relA, Rv2707, Rv3197, moeB1, Rv3222c, Rv3780, sodA, ahpD, ahpC, pafA, Rv3916c	27	katG, pafA, Rv0238, Rv2136c, sirA	5
		10	Enriched	NA	NA	0	0.0253096	Rv0818, furA, devR, mshD, katG, Rv2455c, che1, relA, Rv3197, Rv3222c, pafA, Rv3916c	12	NA	0
			Depleted	0.0179546	clpP2, rpoB, Rv0043c, ppnK, efp, Rv2169c, inhA, rplQ, rpmH, Rv0238, cinA, Rv2136c, Rv1711, ndkA, infC, Rv2975c	16	0.0468595	Rv0238, sigA, phoY2, Rv2136c, Rv3205c, sodA, ahpE, ahpD, ahpC, mca	10	Rv0238, Rv2136c	2
			Responder	NA	NA	0	0.00314096	Rv0238, Rv0818, furA, sigA, devR, mshD, katG, Rv2455c, phoY2, Rv2136c, che1, relA, Rv3197, Rv3205c, Rv3222c, sodA, ahpE, ahpD, ahpC, mca, pafA, Rv3916c	22	NA	0
EMB	high	5	Enriched	0.0086132	clpP2, hisA, hisF, adk, efp, hadA, rpsL, rplQ, Rv2728c, rpmH, ptpA, Rv0526, esxN, thyA, Rv2136c, Rv0538, Rv1711, pcaA, ftsW, thrS, ndkA, infC, cydA, Rv3814c, Rv2842c, lspA, rpsP	27	NA	NA	0	NA	0
			Responder	0.00508686	clpP2, rpoB, hisA, hisF, adk, efp, hadA, Rv2169c, rpsL, rplQ, Rv2728c, pafA, secD, rpmH, ptpA, Rv0364, Rv0912, Rv0526, esxN, Rv0383c, thyA, Rv2136c, Rv0538, Rv1711, pcaA, ftsW, thrS, ndkA, sigH, infC, cydA, Rv3814c, Rv2842c, lspA, rpsP	35	NA	NA	0	NA	0
		10	Enriched	0.0460725	clpP2, adk, rpsL, rplQ, Rv2728c, rpmH, esxN, Rv2136c, Rv1711, pcaA, ftsW, ndkA, infC, cydA, rpsP	15	NA	NA	0	NA	0
			Responder	0.0268949	clpP2, adk, Rv2169c, rpsL, rplQ, Rv2728c, pafA, secD, rpmH, Rv0364, esxN, Rv0383c, Rv2136c, Rv1711, pcaA, ftsW, ndkA, infC, cydA, rpsP	20	NA	NA	0	NA	0
CLR	low	5	Enriched	0.00863794	clpP2, hisA, Rv2438A, hisG, hisD, Rv2581c	6	0.0105286	Rv0678, dlaT, rpsF, Rv2581c, relA	5	Rv2581c	1
			Responder	NA	NA	0	0.00975731	Rv0678, fhaB, katG, mpa, dlaT, rpsF, Rv2581c, relA, sodA	9	NA	0
		10	Enriched	0.000130732	hisA, hisF, Rv2438A, hisG, hisD, Rv2581c	6	0.0261196	Rv0678, Rv2581c, relA	3	Rv2581c	1
			Depleted	NA	NA	0	0.00442776	Rv0818, phoP, fhaB, mshD, katG, mpa, rplS, sodA, pafA	9	NA	0
			Responder	0.0164574	katG, hisA, hisF, pssA, pafA, Rv2438A, hisG, mtrA, hisD, ndkA, Rv2581c	11	0.000412853	Rv0818, phoP, Rv0678, fhaB, mshD, katG, mpa, Rv2581c, relA, rplS, sodA, pafA	12	katG, pafA, Rv2581c	3
	medium	5	Enriched	0.0257959	hisA, hisF, Rv2438A, hisG, hisD, Rv2581c	6	0.00692923	Rv0678, dlaT, rpsF, phoY2, Rv2581c, relA	6	Rv2581c	1
			Responder	NA	NA	0	0.00185209	Rv0678, fhaB, mshD, katG, mpa, dlaT, rpsF, phoY2, Rv2581c, relA, sodA	11	NA	0
		10	Enriched	0.00280044	hisA, hisF, hisG, mapA, hisD, Rv2581c	6	NA	NA	0	NA	0
			Depleted	NA	NA	0	0.0390828	Rv0818, phoP, fhaB, mshD, katG, mpa, sodA, pafA	8	NA	0
			Responder	0.0164572	katG, hisA, hisF, pssA, pafA, hisG, mtrA, mapA, Rv1711, hisD, ndkA, Rv0998, Rv2581c	13	0.0100017	Rv0818, phoP, Rv0678, fhaB, mshD, katG, mpa, Rv2581c, relA, sodA, pafA	11	katG, pafA, Rv2581c	3
	high	5	Enriched	0.00498062	clpP2, hisA, hisF, Rv2438A, hisG, mapA, thrS, hisD, Rv2581c, rpsP	10	NA	NA	0	NA	0
			Responder	NA	NA	0	0.0121306	Rv0678, fhaB, mshD, katG, mpa, dlaT, rpsF, phoY2, Rv2581c, relA, sodA	11	NA	0
		10	Enriched	0.00382133	hisA, hisF, Rv2438A, hisG, mapA, hisD, Rv2581c	7	NA	NA	0	NA	0
			Responder	0.0166378	katG, hisA, hisF, pssA, efp, rplQ, Rv2438A, hisG, mtrA, mapA, Rv1711, hisD, ndkA, Rv0998, Rv2581c	15	NA	NA	0	NA	0
RIF	medium	1	Depleted	0.0460113	rpoB, hadA, Rv2169c, inhA, Rv0364, mtrA, Rv0383c	7	NA	NA	0	NA	0
	high	10	Enriched	0.0194869	rpsL, rpsP	2	NA	NA	0	NA	0
STR	high	1	Enriched	0.0305641	hisA, rpmH, hisD	3	NA	NA	0	NA	0
			Depleted	NA	NA	0	0.018035	sigE, sigA	2	NA	0
			Responder	NA	NA	0	0.0234905	sigE, Rv1353c, sigA	3	NA	0
		5	Enriched	0.00512998	hisA, hisF, rpmH, Rv2438A, hisG, hisD	6	NA	NA	0	NA	0
			Depleted	NA	NA	0	0.030776	sigE, sigA, sodA	3	NA	0
			Responder	0.0480332	hisA, hisF, rpmH, Rv2438A, hisG, hisD	6	0.0365043	sigE, Rv1353c, sigA, rplS, sodA	5	NA	0
BDQ	medium	10	Enriched	NA	NA	0	0.0049577	Rv0678, rpsF	2	NA	0
LZD	medium	1	Enriched	NA	NA	0	0.0403626	devR, mpa	2	NA	0
		10	Enriched	NA	NA	0	0.0156423	mpa, Rv3673c	2	NA	0
	high	5	Depleted	NA	NA	0	0.00871227	fhaB, ideR, mscR, katG, phoY2, sodA	6	NA	0
			Responder	NA	NA	0	0.0434273	devR, phoP, fhaB, ideR, mscR, katG, mpa, phoY2, Rv2581c, sodA, Rv0771	11	NA	0
		10	Responder	NA	NA	0	0.0175403	devR, phoP, ideR, katG, mpa, sodA	6	NA	0
VAN	medium	5	Depleted	0.0479756	pyrR, clpP2, mmaA3, hisA, pssA, Rv2169c, inhA, secD, Rv0364, rfbE, mtrA, Rv0383c, thyA, Rv0538, ftsW, galU, ndkA, lspA	18	NA	NA	0	NA	0
			Responder	0.0479756	pyrR, clpP2, mmaA3, hisA, pssA, Rv2169c, inhA, secD, Rv0364, rfbE, mtrA, Rv0383c, thyA, Rv0538, ftsW, galU, ndkA, lspA	18	NA	NA	0	NA	0

## Sheet: Manuscript Table 2
CRISPRi treatment		Gene Group	BP vs. CRISPRi hypergeometric test p-value	n Sig. BP genes	OSR vs. CRISPRi hypergeometric test p-value	n OSR genes
Antibiotic	Dose / Day(s)
INH	Medium / 5	Depleted	0.0450114	2	NA	0
	High / 5	Enriched	NA	0	0.0194806	14
		Depleted	0.00118019	19	0.00838512	13
		Responder	0.0261459	28	0.000421254	27
	High / 10	Enriched	NA	0	0.0253096	12
		Depleted	0.0179546	16	0.0468595	10
		Responder	NA	0	0.00314096	22
EMB	High / 5	Enriched	0.0086132	27	NA	0
		Responder	0.00508686	35	NA	0
	High / 10	Enriched	0.0460725	15	NA	0
		Responder	0.0268949	20	NA	0
CLR	Low / 5	Enriched	0.00863794	6	0.0105286	5
		Responder	NA	0	0.00975731	9
	Low / 10	Enriched	0.000130732	6	0.0261196	3
		Depleted	NA	0	0.00442776	9
		Responder	0.0164574	11	0.000412853	12
	Medium / 5	Enriched	0.0257959	6	0.00692923	6
		Responder	NA	0	0.00185209	11
	Medium / 10	Enriched	0.00280044	6	NA	0
		Depleted	NA	0	0.0390828	8
		Responder	0.0164572	13	0.0100017	11
	High / 5	Enriched	0.00498062	10	NA	0
		Responder	NA	0	0.0121306	11
	High / 10	Enriched	0.00382133	7	NA	0
		Responder	0.0166378	15	NA	0
RIF	Medium / 1	Depleted	0.0460113	7	NA	0
	High / 10	Enriched	0.0194869	2	NA	0
STR	High / 1	Enriched	0.0305641	3	NA	0
		Depleted	NA	0	0.018035	2
		Responder	NA	0	0.0234905	3
	High / 5	Enriched	0.00512998	6	NA	0
		Depleted	NA	0	0.030776	3
		Responder	0.0480332	6	0.0365043	5
BDQ	Medium / 10	Enriched	NA	0	0.0049577	2
LZD	Medium / 1	Enriched	NA	0	0.0403626	2
	Medium / 10	Enriched	NA	0	0.0156423	2
	High / 5	Depleted	NA	0	0.00871227	6
		Responder	NA	0	0.0434273	11
	High / 10	Responder	NA	0	0.0175403	6
VAN	Medium / 5	Depleted	0.0479756	18	NA	0
