# Supplementary material for: Host oxidative stress primes mycobacteria for rapid antibiotic resistance evolution
Source: Nat Commun. 2026 May 7;17:4106. doi: 10.1038/s41467-026-72496-4 (PMC13153227; doi:10.1038/s41467-026-72496-4)
Supplement: Supplementary file 7 — Source Data [file 41467_2026_72496_MOESM7_ESM.xlsx]

## Sheet: Source Data Information
Source Data Information
Sheet name	Description
Fig. 1A-C	Growth data from ScanLag experiment. Growth is determined by the number of pixels within each reagion of interest (colony).
Fig. 1D-F	Dose response assays in INH for all isolates from one-step-selection experiment and control isolates.
Fig. 1G	Tolerance assay kill curve colony counts across multiple dilutions.
Fig. 2A-B	Fluctuation assay colony counts of CFUs (population size) and number of mutants grown on antibiotic containing plates.
Fig. 2C-D	Dose response assays in INH of parental and evolved INH resistant isolates derived from fluctuation assays
Fig. 3A	SNPs and small InDels identified from whole genome sequencing data of every isolate generated in manuscript
Fig. 3B-C; Supp. Fig. 3	Fitness and IC50 values of parental and evolved INH resistant isolates derived from fluctuation assays
Fig. 4A; Supp. Fig. 2	NAD/NADH assay absorbance at 565 nm during log phase growth of parental and evolved INH resistant isolates.
Fig. 4B; Supp. Fig. 4	ROS assay measuring endogenous ROS production during log phase growth of various strains using H2DCFDA
Fig. 5E-F	Fluctuation assay in isoniazid, with or without pre-treatment with cumene hydroperoxide
Supp. Fig. 5	Cumene hydroperoxide dose response assay of WT and ohrR::P4*fs strains
Fig. 6A-B	Phenotype and lineage profiles of Mtb isolates included in the analysis
Fig. 6C	Count of all major variants identified in WGS data. See https://github.com/evanpepper/Mycobacterium_PreR.git for the full mutation dataset
Fig. 6D	Computed Bayes Probabilities (P( INH resistance | gene mutation) with raw and FDR corrected p values. See 10.5281/zenodo.19207253 for null probabilities
Fig. 6E	Log2 fold change (L2FC) and false discovery rates (log10 FDR-corrected p value) for each gene in the CRISPRi library after 5 days of high-dose INH treatment, from Li et. al. 2022
Fig. 7	Oxidative stress response network cytoscape map of interactions generated from TFOE and ChIP-seq datasets, referenced in manuscript
IMPORTANT: All code developed to analyze these data, as well as the individual data files, are available on GitHub and archived at Zenodo at:
GitHub Repo:	https://github.com/evanpepper/Mycobacterium_PreR.git
Zenodo archive:	https://doi.org/10.5281/zenodo.19355215

## Sheet: Fig. 1A-C
ScanLag experiment 1
time	growth	spot	plate	colony	lineage	experiment	time.point	treatment	iteration	colony.label
0	0	A.NA.minus_6	A.NA.minus	6	A	NA	post	minus	1	A.NA.post.minus_6_1
0	0	A.NA.minus_7	A.NA.minus	7	A	NA	post	minus	1	A.NA.post.minus_7_1
0	0	A.NA.minus_12	A.NA.minus	12	A	NA	post	minus	1	A.NA.post.minus_12_1
0	0	A.NA.minus_13	A.NA.minus	13	A	NA	post	minus	1	A.NA.post.minus_13_1
0	0	A.NA.minus_16	A.NA.minus	16	A	NA	post	minus	1	A.NA.post.minus_16_1
0	0	A.NA.minus_17	A.NA.minus	17	A	NA	post	minus	1	A.NA.post.minus_17_1
0	0	A.NA.minus_21	A.NA.minus	21	A	NA	post	minus	1	A.NA.post.minus_21_1
0	0	A.NA.minus_23	A.NA.minus	23	A	NA	post	minus	1	A.NA.post.minus_23_1
0	0	A.NA.minus_24	A.NA.minus	24	A	NA	post	minus	1	A.NA.post.minus_24_1
0	0	A.NA.minus_25	A.NA.minus	25	A	NA	post	minus	1	A.NA.post.minus_25_1
0	0	A.NA.minus_26	A.NA.minus	26	A	NA	post	minus	1	A.NA.post.minus_26_1
0	0	A.NA.minus_29	A.NA.minus	29	A	NA	post	minus	1	A.NA.post.minus_29_1
0	0	A.NA.minus_30	A.NA.minus	30	A	NA	post	minus	1	A.NA.post.minus_30_1
0	0	A.NA.minus_31	A.NA.minus	31	A	NA	post	minus	1	A.NA.post.minus_31_1
0	0	A.NA.minus_32	A.NA.minus	32	A	NA	post	minus	1	A.NA.post.minus_32_1
0	0	A.NA.minus_34	A.NA.minus	34	A	NA	post	minus	1	A.NA.post.minus_34_1
0	0	A.NA.minus_36	A.NA.minus	36	A	NA	post	minus	1	A.NA.post.minus_36_1
0	0	A.NA.minus_39	A.NA.minus	39	A	NA	post	minus	1	A.NA.post.minus_39_1
0	0	A.NA.minus_40	A.NA.minus	40	A	NA	post	minus	1	A.NA.post.minus_40_1
0	0	A.NA.minus_43	A.NA.minus	43	A	NA	post	minus	1	A.NA.post.minus_43_1
0	0	A.NA.minus_44	A.NA.minus	44	A	NA	post	minus	1	A.NA.post.minus_44_1
0	0	A.NA.minus_45	A.NA.minus	45	A	NA	post	minus	1	A.NA.post.minus_45_1
0	0	A.NA.minus_46	A.NA.minus	46	A	NA	post	minus	1	A.NA.post.minus_46_1
0	0	A.NA.minus_47	A.NA.minus	47	A	NA	post	minus	1	A.NA.post.minus_47_1
0	0	A.NA.minus_48	A.NA.minus	48	A	NA	post	minus	1	A.NA.post.minus_48_1
0	0	A.NA.minus_49	A.NA.minus	49	A	NA	post	minus	1	A.NA.post.minus_49_1
0	0	A.NA.minus_50	A.NA.minus	50	A	NA	post	minus	1	A.NA.post.minus_50_1
0	0	A.NA.minus_51	A.NA.minus	51	A	NA	post	minus	1	A.NA.post.minus_51_1
0	0	A.NA.minus_53	A.NA.minus	53	A	NA	post	minus	1	A.NA.post.minus_53_1
0	0	A.NA.minus_54	A.NA.minus	54	A	NA	post	minus	1	A.NA.post.minus_54_1
0	0	A.NA.minus_59	A.NA.minus	59	A	NA	post	minus	1	A.NA.post.minus_59_1
0	0	A.NA.minus_60	A.NA.minus	60	A	NA	post	minus	1	A.NA.post.minus_60_1
0	0	A.NA.minus_62	A.NA.minus	62	A	NA	post	minus	1	A.NA.post.minus_62_1
0	0	A.NA.minus_63	A.NA.minus	63	A	NA	post	minus	1	A.NA.post.minus_63_1
0	0	A.NA.minus_64	A.NA.minus	64	A	NA	post	minus	1	A.NA.post.minus_64_1
0	0	A.NA.minus_66	A.NA.minus	66	A	NA	post	minus	1	A.NA.post.minus_66_1
0	0	A.NA.minus_70	A.NA.minus	70	A	NA	post	minus	1	A.NA.post.minus_70_1
0	0	A.NA.minus_71	A.NA.minus	71	A	NA	post	minus	1	A.NA.post.minus_71_1
0	0	A.NA.minus_73	A.NA.minus	73	A	NA	post	minus	1	A.NA.post.minus_73_1
0	0	A.NA.minus_74	A.NA.minus	74	A	NA	post	minus	1	A.NA.post.minus_74_1
0	0	A.NA.minus_75	A.NA.minus	75	A	NA	post	minus	1	A.NA.post.minus_75_1
0	0	A.NA.minus_78	A.NA.minus	78	A	NA	post	minus	1	A.NA.post.minus_78_1
0	0	A.NA.minus_79	A.NA.minus	79	A	NA	post	minus	1	A.NA.post.minus_79_1
0	0	A.NA.minus_81	A.NA.minus	81	A	NA	post	minus	1	A.NA.post.minus_81_1
0	0	A.NA.minus_82	A.NA.minus	82	A	NA	post	minus	1	A.NA.post.minus_82_1
0	0	A.NA.minus_83	A.NA.minus	83	A	NA	post	minus	1	A.NA.post.minus_83_1
0	0	A.NA.minus_85	A.NA.minus	85	A	NA	post	minus	1	A.NA.post.minus_85_1
0	0	A.NA.minus_86	A.NA.minus	86	A	NA	post	minus	1	A.NA.post.minus_86_1
0	0	A.NA.minus_87	A.NA.minus	87	A	NA	post	minus	1	A.NA.post.minus_87_1
0	0	A.NA.minus_88	A.NA.minus	88	A	NA	post	minus	1	A.NA.post.minus_88_1
0	0	A.NA.minus_90	A.NA.minus	90	A	NA	post	minus	1	A.NA.post.minus_90_1
0	0	A.NA.minus_91	A.NA.minus	91	A	NA	post	minus	1	A.NA.post.minus_91_1
0	0	A.NA.minus_92	A.NA.minus	92	A	NA	post	minus	1	A.NA.post.minus_92_1
0	0	A.NA.minus_94	A.NA.minus	94	A	NA	post	minus	1	A.NA.post.minus_94_1
0	0	A.NA.minus_96	A.NA.minus	96	A	NA	post	minus	1	A.NA.post.minus_96_1
0	0	A.NA.minus_102	A.NA.minus	102	A	NA	post	minus	1	A.NA.post.minus_102_1
0	0	A.NA.minus_103	A.NA.minus	103	A	NA	post	minus	1	A.NA.post.minus_103_1
0	0	A.NA.minus_105	A.NA.minus	105	A	NA	post	minus	1	A.NA.post.minus_105_1
0	0	A.NA.minus_108	A.NA.minus	108	A	NA	post	minus	1	A.NA.post.minus_108_1
0	0	A.NA.minus_109	A.NA.minus	109	A	NA	post	minus	1	A.NA.post.minus_109_1
0	0	A.NA.minus_110	A.NA.minus	110	A	NA	post	minus	1	A.NA.post.minus_110_1
0	0	A.NA.minus_111	A.NA.minus	111	A	NA	post	minus	1	A.NA.post.minus_111_1
0	0	A.NA.minus_112	A.NA.minus	112	A	NA	post	minus	1	A.NA.post.minus_112_1
1.01667	0	A.NA.minus_6	A.NA.minus	6	A	NA	post	minus	1	A.NA.post.minus_6_1
1.01667	0	A.NA.minus_7	A.NA.minus	7	A	NA	post	minus	1	A.NA.post.minus_7_1
1.01667	0	A.NA.minus_12	A.NA.minus	12	A	NA	post	minus	1	A.NA.post.minus_12_1
1.01667	0	A.NA.minus_13	A.NA.minus	13	A	NA	post	minus	1	A.NA.post.minus_13_1
1.01667	0	A.NA.minus_16	A.NA.minus	16	A	NA	post	minus	1	A.NA.post.minus_16_1
1.01667	0	A.NA.minus_17	A.NA.minus	17	A	NA	post	minus	1	A.NA.post.minus_17_1
1.01667	0	A.NA.minus_21	A.NA.minus	21	A	NA	post	minus	1	A.NA.post.minus_21_1
1.01667	0	A.NA.minus_23	A.NA.minus	23	A	NA	post	minus	1	A.NA.post.minus_23_1
1.01667	0	A.NA.minus_24	A.NA.minus	24	A	NA	post	minus	1	A.NA.post.minus_24_1
1.01667	0	A.NA.minus_25	A.NA.minus	25	A	NA	post	minus	1	A.NA.post.minus_25_1
1.01667	0	A.NA.minus_26	A.NA.minus	26	A	NA	post	minus	1	A.NA.post.minus_26_1
1.01667	0	A.NA.minus_29	A.NA.minus	29	A	NA	post	minus	1	A.NA.post.minus_29_1
1.01667	0	A.NA.minus_30	A.NA.minus	30	A	NA	post	minus	1	A.NA.post.minus_30_1
1.01667	0	A.NA.minus_31	A.NA.minus	31	A	NA	post	minus	1	A.NA.post.minus_31_1
1.01667	0	A.NA.minus_32	A.NA.minus	32	A	NA	post	minus	1	A.NA.post.minus_32_1
1.01667	0	A.NA.minus_34	A.NA.minus	34	A	NA	post	minus	1	A.NA.post.minus_34_1
1.01667	0	A.NA.minus_36	A.NA.minus	36	A	NA	post	minus	1	A.NA.post.minus_36_1
1.01667	0	A.NA.minus_39	A.NA.minus	39	A	NA	post	minus	1	A.NA.post.minus_39_1
1.01667	0	A.NA.minus_40	A.NA.minus	40	A	NA	post	minus	1	A.NA.post.minus_40_1
1.01667	0	A.NA.minus_43	A.NA.minus	43	A	NA	post	minus	1	A.NA.post.minus_43_1
1.01667	0	A.NA.minus_44	A.NA.minus	44	A	NA	post	minus	1	A.NA.post.minus_44_1
1.01667	0	A.NA.minus_45	A.NA.minus	45	A	NA	post	minus	1	A.NA.post.minus_45_1
1.01667	0	A.NA.minus_46	A.NA.minus	46	A	NA	post	minus	1	A.NA.post.minus_46_1
1.01667	0	A.NA.minus_47	A.NA.minus	47	A	NA	post	minus	1	A.NA.post.minus_47_1
1.01667	0	A.NA.minus_48	A.NA.minus	48	A	NA	post	minus	1	A.NA.post.minus_48_1
1.01667	0	A.NA.minus_49	A.NA.minus	49	A	NA	post	minus	1	A.NA.post.minus_49_1
1.01667	0	A.NA.minus_50	A.NA.minus	50	A	NA	post	minus	1	A.NA.post.minus_50_1
1.01667	0	A.NA.minus_51	A.NA.minus	51	A	NA	post	minus	1	A.NA.post.minus_51_1
1.01667	0	A.NA.minus_53	A.NA.minus	53	A	NA	post	minus	1	A.NA.post.minus_53_1
1.01667	0	A.NA.minus_54	A.NA.minus	54	A	NA	post	minus	1	A.NA.post.minus_54_1
1.01667	0	A.NA.minus_59	A.NA.minus	59	A	NA	post	minus	1	A.NA.post.minus_59_1
1.01667	0	A.NA.minus_60	A.NA.minus	60	A	NA	post	minus	1	A.NA.post.minus_60_1
1.01667	0	A.NA.minus_62	A.NA.minus	62	A	NA	post	minus	1	A.NA.post.minus_62_1
1.01667	0	A.NA.minus_63	A.NA.minus	63	A	NA	post	minus	1	A.NA.post.minus_63_1
1.01667	0	A.NA.minus_64	A.NA.minus	64	A	NA	post	minus	1	A.NA.post.minus_64_1
1.01667	0	A.NA.minus_66	A.NA.minus	66	A	NA	post	minus	1	A.NA.post.minus_66_1
1.01667	0	A.NA.minus_70	A.NA.minus	70	A	NA	post	minus	1	A.NA.post.minus_70_1
1.01667	0	A.NA.minus_71	A.NA.minus	71	A	NA	post	minus	1	A.NA.post.minus_71_1
1.01667	0	A.NA.minus_73	A.NA.minus	73	A	NA	post	minus	1	A.NA.post.minus_73_1
1.01667	0	A.NA.minus_74	A.NA.minus	74	A	NA	post	minus	1	A.NA.post.minus_74_1
1.01667	0	A.NA.minus_75	A.NA.minus	75	A	NA	post	minus	1	A.NA.post.minus_75_1
1.01667	0	A.NA.minus_78	A.NA.minus	78	A	NA	post	minus	1	A.NA.post.minus_78_1
1.01667	0	A.NA.minus_79	A.NA.minus	79	A	NA	post	minus	1	A.NA.post.minus_79_1
1.01667	0	A.NA.minus_81	A.NA.minus	81	A	NA	post	minus	1	A.NA.post.minus_81_1
1.01667	0	A.NA.minus_82	A.NA.minus	82	A	NA	post	minus	1	A.NA.post.minus_82_1
1.01667	0	A.NA.minus_83	A.NA.minus	83	A	NA	post	minus	1	A.NA.post.minus_83_1
1.01667	0	A.NA.minus_85	A.NA.minus	85	A	NA	post	minus	1	A.NA.post.minus_85_1
1.01667	0	A.NA.minus_86	A.NA.minus	86	A	NA	post	minus	1	A.NA.post.minus_86_1
1.01667	0	A.NA.minus_87	A.NA.minus	87	A	NA	post	minus	1	A.NA.post.minus_87_1
1.01667	0	A.NA.minus_88	A.NA.minus	88	A	NA	post	minus	1	A.NA.post.minus_88_1
1.01667	0	A.NA.minus_90	A.NA.minus	90	A	NA	post	minus	1	A.NA.post.minus_90_1
1.01667	0	A.NA.minus_91	A.NA.minus	91	A	NA	post	minus	1	A.NA.post.minus_91_1
1.01667	0	A.NA.minus_92	A.NA.minus	92	A	NA	post	minus	1	A.NA.post.minus_92_1
1.01667	0	A.NA.minus_94	A.NA.minus	94	A	NA	post	minus	1	A.NA.post.minus_94_1
1.01667	0	A.NA.minus_96	A.NA.minus	96	A	NA	post	minus	1	A.NA.post.minus_96_1
1.01667	0	A.NA.minus_102	A.NA.minus	102	A	NA	post	minus	1	A.NA.post.minus_102_1
1.01667	0	A.NA.minus_103	A.NA.minus	103	A	NA	post	minus	1	A.NA.post.minus_103_1
1.01667	0	A.NA.minus_105	A.NA.minus	105	A	NA	post	minus	1	A.NA.post.minus_105_1
1.01667	0	A.NA.minus_108	A.NA.minus	108	A	NA	post	minus	1	A.NA.post.minus_108_1
1.01667	0	A.NA.minus_109	A.NA.minus	109	A	NA	post	minus	1	A.NA.post.minus_109_1
1.01667	0	A.NA.minus_110	A.NA.minus	110	A	NA	post	minus	1	A.NA.post.minus_110_1
1.01667	0	A.NA.minus_111	A.NA.minus	111	A	NA	post	minus	1	A.NA.post.minus_111_1
1.01667	0	A.NA.minus_112	A.NA.minus	112	A	NA	post	minus	1	A.NA.post.minus_112_1
2.03333	0	A.NA.minus_6	A.NA.minus	6	A	NA	post	minus	1	A.NA.post.minus_6_1
2.03333	0	A.NA.minus_7	A.NA.minus	7	A	NA	post	minus	1	A.NA.post.minus_7_1
2.03333	0	A.NA.minus_12	A.NA.minus	12	A	NA	post	minus	1	A.NA.post.minus_12_1
2.03333	0	A.NA.minus_13	A.NA.minus	13	A	NA	post	minus	1	A.NA.post.minus_13_1
2.03333	0	A.NA.minus_16	A.NA.minus	16	A	NA	post	minus	1	A.NA.post.minus_16_1
2.03333	0	A.NA.minus_17	A.NA.minus	17	A	NA	post	minus	1	A.NA.post.minus_17_1
2.03333	0	A.NA.minus_21	A.NA.minus	21	A	NA	post	minus	1	A.NA.post.minus_21_1
2.03333	0	A.NA.minus_23	A.NA.minus	23	A	NA	post	minus	1	A.NA.post.minus_23_1
2.03333	0	A.NA.minus_24	A.NA.minus	24	A	NA	post	minus	1	A.NA.post.minus_24_1
2.03333	0	A.NA.minus_25	A.NA.minus	25	A	NA	post	minus	1	A.NA.post.minus_25_1
2.03333	0	A.NA.minus_26	A.NA.minus	26	A	NA	post	minus	1	A.NA.post.minus_26_1
2.03333	0	A.NA.minus_29	A.NA.minus	29	A	NA	post	minus	1	A.NA.post.minus_29_1
2.03333	0	A.NA.minus_30	A.NA.minus	30	A	NA	post	minus	1	A.NA.post.minus_30_1
2.03333	0	A.NA.minus_31	A.NA.minus	31	A	NA	post	minus	1	A.NA.post.minus_31_1
2.03333	0	A.NA.minus_32	A.NA.minus	32	A	NA	post	minus	1	A.NA.post.minus_32_1
2.03333	0	A.NA.minus_34	A.NA.minus	34	A	NA	post	minus	1	A.NA.post.minus_34_1
2.03333	0	A.NA.minus_36	A.NA.minus	36	A	NA	post	minus	1	A.NA.post.minus_36_1
2.03333	0	A.NA.minus_39	A.NA.minus	39	A	NA	post	minus	1	A.NA.post.minus_39_1
2.03333	0	A.NA.minus_40	A.NA.minus	40	A	NA	post	minus	1	A.NA.post.minus_40_1
2.03333	0	A.NA.minus_43	A.NA.minus	43	A	NA	post	minus	1	A.NA.post.minus_43_1
2.03333	0	A.NA.minus_44	A.NA.minus	44	A	NA	post	minus	1	A.NA.post.minus_44_1
2.03333	0	A.NA.minus_45	A.NA.minus	45	A	NA	post	minus	1	A.NA.post.minus_45_1
2.03333	0	A.NA.minus_46	A.NA.minus	46	A	NA	post	minus	1	A.NA.post.minus_46_1
2.03333	0	A.NA.minus_47	A.NA.minus	47	A	NA	post	minus	1	A.NA.post.minus_47_1
2.03333	0	A.NA.minus_48	A.NA.minus	48	A	NA	post	minus	1	A.NA.post.minus_48_1
2.03333	0	A.NA.minus_49	A.NA.minus	49	A	NA	post	minus	1	A.NA.post.minus_49_1
2.03333	0	A.NA.minus_50	A.NA.minus	50	A	NA	post	minus	1	A.NA.post.minus_50_1
2.03333	0	A.NA.minus_51	A.NA.minus	51	A	NA	post	minus	1	A.NA.post.minus_51_1
2.03333	0	A.NA.minus_53	A.NA.minus	53	A	NA	post	minus	1	A.NA.post.minus_53_1
2.03333	0	A.NA.minus_54	A.NA.minus	54	A	NA	post	minus	1	A.NA.post.minus_54_1
2.03333	0	A.NA.minus_59	A.NA.minus	59	A	NA	post	minus	1	A.NA.post.minus_59_1
2.03333	0	A.NA.minus_60	A.NA.minus	60	A	NA	post	minus	1	A.NA.post.minus_60_1
2.03333	0	A.NA.minus_62	A.NA.minus	62	A	NA	post	minus	1	A.NA.post.minus_62_1
2.03333	0	A.NA.minus_63	A.NA.minus	63	A	NA	post	minus	1	A.NA.post.minus_63_1
2.03333	0	A.NA.minus_64	A.NA.minus	64	A	NA	post	minus	1	A.NA.post.minus_64_1
2.03333	0	A.NA.minus_66	A.NA.minus	66	A	NA	post	minus	1	A.NA.post.minus_66_1
2.03333	0	A.NA.minus_70	A.NA.minus	70	A	NA	post	minus	1	A.NA.post.minus_70_1
2.03333	0	A.NA.minus_71	A.NA.minus	71	A	NA	post	minus	1	A.NA.post.minus_71_1
2.03333	0	A.NA.minus_73	A.NA.minus	73	A	NA	post	minus	1	A.NA.post.minus_73_1
2.03333	0	A.NA.minus_74	A.NA.minus	74	A	NA	post	minus	1	A.NA.post.minus_74_1
2.03333	0	A.NA.minus_75	A.NA.minus	75	A	NA	post	minus	1	A.NA.post.minus_75_1
2.03333	0	A.NA.minus_78	A.NA.minus	78	A	NA	post	minus	1	A.NA.post.minus_78_1
2.03333	0	A.NA.minus_79	A.NA.minus	79	A	NA	post	minus	1	A.NA.post.minus_79_1
2.03333	0	A.NA.minus_81	A.NA.minus	81	A	NA	post	minus	1	A.NA.post.minus_81_1
2.03333	0	A.NA.minus_82	A.NA.minus	82	A	NA	post	minus	1	A.NA.post.minus_82_1
2.03333	0	A.NA.minus_83	A.NA.minus	83	A	NA	post	minus	1	A.NA.post.minus_83_1
2.03333	0	A.NA.minus_85	A.NA.minus	85	A	NA	post	minus	1	A.NA.post.minus_85_1
2.03333	0	A.NA.minus_86	A.NA.minus	86	A	NA	post	minus	1	A.NA.post.minus_86_1
2.03333	0	A.NA.minus_87	A.NA.minus	87	A	NA	post	minus	1	A.NA.post.minus_87_1
2.03333	0	A.NA.minus_88	A.NA.minus	88	A	NA	post	minus	1	A.NA.post.minus_88_1
2.03333	0	A.NA.minus_90	A.NA.minus	90	A	NA	post	minus	1	A.NA.post.minus_90_1
2.03333	0	A.NA.minus_91	A.NA.minus	91	A	NA	post	minus	1	A.NA.post.minus_91_1
2.03333	0	A.NA.minus_92	A.NA.minus	92	A	NA	post	minus	1	A.NA.post.minus_92_1
2.03333	0	A.NA.minus_94	A.NA.minus	94	A	NA	post	minus	1	A.NA.post.minus_94_1
2.03333	0	A.NA.minus_96	A.NA.minus	96	A	NA	post	minus	1	A.NA.post.minus_96_1
2.03333	0	A.NA.minus_102	A.NA.minus	102	A	NA	post	minus	1	A.NA.post.minus_102_1
2.03333	0	A.NA.minus_103	A.NA.minus	103	A	NA	post	minus	1	A.NA.post.minus_103_1
2.03333	0	A.NA.minus_105	A.NA.minus	105	A	NA	post	minus	1	A.NA.post.minus_105_1
2.03333	0	A.NA.minus_108	A.NA.minus	108	A	NA	post	minus	1	A.NA.post.minus_108_1
2.03333	0	A.NA.minus_109	A.NA.minus	109	A	NA	post	minus	1	A.NA.post.minus_109_1
2.03333	0	A.NA.minus_110	A.NA.minus	110	A	NA	post	minus	1	A.NA.post.minus_110_1
2.03333	0	A.NA.minus_111	A.NA.minus	111	A	NA	post	minus	1	A.NA.post.minus_111_1
2.03333	0	A.NA.minus_112	A.NA.minus	112	A	NA	post	minus	1	A.NA.post.minus_112_1
3.06667	0	A.NA.minus_6	A.NA.minus	6	A	NA	post	minus	1	A.NA.post.minus_6_1
3.06667	0	A.NA.minus_7	A.NA.minus	7	A	NA	post	minus	1	A.NA.post.minus_7_1
3.06667	0	A.NA.minus_12	A.NA.minus	12	A	NA	post	minus	1	A.NA.post.minus_12_1
3.06667	0	A.NA.minus_13	A.NA.minus	13	A	NA	post	minus	1	A.NA.post.minus_13_1
3.06667	0	A.NA.minus_16	A.NA.minus	16	A	NA	post	minus	1	A.NA.post.minus_16_1
3.06667	0	A.NA.minus_17	A.NA.minus	17	A	NA	post	minus	1	A.NA.post.minus_17_1
3.06667	0	A.NA.minus_21	A.NA.minus	21	A	NA	post	minus	1	A.NA.post.minus_21_1
3.06667	0	A.NA.minus_23	A.NA.minus	23	A	NA	post	minus	1	A.NA.post.minus_23_1
3.06667	0	A.NA.minus_24	A.NA.minus	24	A	NA	post	minus	1	A.NA.post.minus_24_1
3.06667	0	A.NA.minus_25	A.NA.minus	25	A	NA	post	minus	1	A.NA.post.minus_25_1
3.06667	0	A.NA.minus_26	A.NA.minus	26	A	NA	post	minus	1	A.NA.post.minus_26_1
3.06667	0	A.NA.minus_29	A.NA.minus	29	A	NA	post	minus	1	A.NA.post.minus_29_1
3.06667	0	A.NA.minus_30	A.NA.minus	30	A	NA	post	minus	1	A.NA.post.minus_30_1
3.06667	0	A.NA.minus_31	A.NA.minus	31	A	NA	post	minus	1	A.NA.post.minus_31_1
3.06667	0	A.NA.minus_32	A.NA.minus	32	A	NA	post	minus	1	A.NA.post.minus_32_1
3.06667	0	A.NA.minus_34	A.NA.minus	34	A	NA	post	minus	1	A.NA.post.minus_34_1
3.06667	0	A.NA.minus_36	A.NA.minus	36	A	NA	post	minus	1	A.NA.post.minus_36_1
3.06667	0	A.NA.minus_39	A.NA.minus	39	A	NA	post	minus	1	A.NA.post.minus_39_1
3.06667	0	A.NA.minus_40	A.NA.minus	40	A	NA	post	minus	1	A.NA.post.minus_40_1
3.06667	0	A.NA.minus_43	A.NA.minus	43	A	NA	post	minus	1	A.NA.post.minus_43_1
3.06667	0	A.NA.minus_44	A.NA.minus	44	A	NA	post	minus	1	A.NA.post.minus_44_1
3.06667	0	A.NA.minus_45	A.NA.minus	45	A	NA	post	minus	1	A.NA.post.minus_45_1
3.06667	0	A.NA.minus_46	A.NA.minus	46	A	NA	post	minus	1	A.NA.post.minus_46_1
3.06667	0	A.NA.minus_47	A.NA.minus	47	A	NA	post	minus	1	A.NA.post.minus_47_1
3.06667	0	A.NA.minus_48	A.NA.minus	48	A	NA	post	minus	1	A.NA.post.minus_48_1
3.06667	0	A.NA.minus_49	A.NA.minus	49	A	NA	post	minus	1	A.NA.post.minus_49_1
3.06667	0	A.NA.minus_50	A.NA.minus	50	A	NA	post	minus	1	A.NA.post.minus_50_1
3.06667	0	A.NA.minus_51	A.NA.minus	51	A	NA	post	minus	1	A.NA.post.minus_51_1
3.06667	0	A.NA.minus_53	A.NA.minus	53	A	NA	post	minus	1	A.NA.post.minus_53_1
3.06667	0	A.NA.minus_54	A.NA.minus	54	A	NA	post	minus	1	A.NA.post.minus_54_1
3.06667	0	A.NA.minus_59	A.NA.minus	59	A	NA	post	minus	1	A.NA.post.minus_59_1
3.06667	0	A.NA.minus_60	A.NA.minus	60	A	NA	post	minus	1	A.NA.post.minus_60_1
3.06667	0	A.NA.minus_62	A.NA.minus	62	A	NA	post	minus	1	A.NA.post.minus_62_1
3.06667	0	A.NA.minus_63	A.NA.minus	63	A	NA	post	minus	1	A.NA.post.minus_63_1
3.06667	0	A.NA.minus_64	A.NA.minus	64	A	NA	post	minus	1	A.NA.post.minus_64_1
3.06667	0	A.NA.minus_66	A.NA.minus	66	A	NA	post	minus	1	A.NA.post.minus_66_1
3.06667	0	A.NA.minus_70	A.NA.minus	70	A	NA	post	minus	1	A.NA.post.minus_70_1
3.06667	0	A.NA.minus_71	A.NA.minus	71	A	NA	post	minus	1	A.NA.post.minus_71_1
3.06667	0	A.NA.minus_73	A.NA.minus	73	A	NA	post	minus	1	A.NA.post.minus_73_1
3.06667	0	A.NA.minus_74	A.NA.minus	74	A	NA	post	minus	1	A.NA.post.minus_74_1
3.06667	0	A.NA.minus_75	A.NA.minus	75	A	NA	post	minus	1	A.NA.post.minus_75_1
3.06667	0	A.NA.minus_78	A.NA.minus	78	A	NA	post	minus	1	A.NA.post.minus_78_1
3.06667	0	A.NA.minus_79	A.NA.minus	79	A	NA	post	minus	1	A.NA.post.minus_79_1
3.06667	0	A.NA.minus_81	A.NA.minus	81	A	NA	post	minus	1	A.NA.post.minus_81_1
3.06667	0	A.NA.minus_82	A.NA.minus	82	A	NA	post	minus	1	A.NA.post.minus_82_1
3.06667	0	A.NA.minus_83	A.NA.minus	83	A	NA	post	minus	1	A.NA.post.minus_83_1
3.06667	0	A.NA.minus_85	A.NA.minus	85	A	NA	post	minus	1	A.NA.post.minus_85_1
3.06667	0	A.NA.minus_86	A.NA.minus	86	A	NA	post	minus	1	A.NA.post.minus_86_1
3.06667	0	A.NA.minus_87	A.NA.minus	87	A	NA	post	minus	1	A.NA.post.minus_87_1
3.06667	0	A.NA.minus_88	A.NA.minus	88	A	NA	post	minus	1	A.NA.post.minus_88_1
3.06667	0	A.NA.minus_90	A.NA.minus	90	A	NA	post	minus	1	A.NA.post.minus_90_1
3.06667	0	A.NA.minus_91	A.NA.minus	91	A	NA	post	minus	1	A.NA.post.minus_91_1
3.06667	0	A.NA.minus_92	A.NA.minus	92	A	NA	post	minus	1	A.NA.post.minus_92_1
3.06667	0	A.NA.minus_94	A.NA.minus	94	A	NA	post	minus	1	A.NA.post.minus_94_1
3.06667	0	A.NA.minus_96	A.NA.minus	96	A	NA	post	minus	1	A.NA.post.minus_96_1
3.06667	0	A.NA.minus_102	A.NA.minus	102	A	NA	post	minus	1	A.NA.post.minus_102_1
3.06667	0	A.NA.minus_103	A.NA.minus	103	A	NA	post	minus	1	A.NA.post.minus_103_1
3.06667	0	A.NA.minus_105	A.NA.minus	105	A	NA	post	minus	1	A.NA.post.minus_105_1
3.06667	0	A.NA.minus_108	A.NA.minus	108	A	NA	post	minus	1	A.NA.post.minus_108_1
3.06667	0	A.NA.minus_109	A.NA.minus	109	A	NA	post	minus	1	A.NA.post.minus_109_1
3.06667	0	A.NA.minus_110	A.NA.minus	110	A	NA	post	minus	1	A.NA.post.minus_110_1
3.06667	0	A.NA.minus_111	A.NA.minus	111	A	NA	post	minus	1	A.NA.post.minus_111_1
3.06667	0	A.NA.minus_112	A.NA.minus	112	A	NA	post	minus	1	A.NA.post.minus_112_1
4.08333	0	A.NA.minus_6	A.NA.minus	6	A	NA	post	minus	1	A.NA.post.minus_6_1
4.08333	0	A.NA.minus_7	A.NA.minus	7	A	NA	post	minus	1	A.NA.post.minus_7_1
4.08333	0	A.NA.minus_12	A.NA.minus	12	A	NA	post	minus	1	A.NA.post.minus_12_1
4.08333	0	A.NA.minus_13	A.NA.minus	13	A	NA	post	minus	1	A.NA.post.minus_13_1
4.08333	0	A.NA.minus_16	A.NA.minus	16	A	NA	post	minus	1	A.NA.post.minus_16_1
4.08333	0	A.NA.minus_17	A.NA.minus	17	A	NA	post	minus	1	A.NA.post.minus_17_1
4.08333	0	A.NA.minus_21	A.NA.minus	21	A	NA	post	minus	1	A.NA.post.minus_21_1
4.08333	0	A.NA.minus_23	A.NA.minus	23	A	NA	post	minus	1	A.NA.post.minus_23_1
4.08333	0	A.NA.minus_24	A.NA.minus	24	A	NA	post	minus	1	A.NA.post.minus_24_1
4.08333	0	A.NA.minus_25	A.NA.minus	25	A	NA	post	minus	1	A.NA.post.minus_25_1
4.08333	0	A.NA.minus_26	A.NA.minus	26	A	NA	post	minus	1	A.NA.post.minus_26_1
4.08333	0	A.NA.minus_29	A.NA.minus	29	A	NA	post	minus	1	A.NA.post.minus_29_1
4.08333	0	A.NA.minus_30	A.NA.minus	30	A	NA	post	minus	1	A.NA.post.minus_30_1
4.08333	0	A.NA.minus_31	A.NA.minus	31	A	NA	post	minus	1	A.NA.post.minus_31_1
4.08333	0	A.NA.minus_32	A.NA.minus	32	A	NA	post	minus	1	A.NA.post.minus_32_1
4.08333	0	A.NA.minus_34	A.NA.minus	34	A	NA	post	minus	1	A.NA.post.minus_34_1
4.08333	0	A.NA.minus_36	A.NA.minus	36	A	NA	post	minus	1	A.NA.post.minus_36_1
4.08333	0	A.NA.minus_39	A.NA.minus	39	A	NA	post	minus	1	A.NA.post.minus_39_1
4.08333	0	A.NA.minus_40	A.NA.minus	40	A	NA	post	minus	1	A.NA.post.minus_40_1
4.08333	0	A.NA.minus_43	A.NA.minus	43	A	NA	post	minus	1	A.NA.post.minus_43_1
4.08333	0	A.NA.minus_44	A.NA.minus	44	A	NA	post	minus	1	A.NA.post.minus_44_1
4.08333	0	A.NA.minus_45	A.NA.minus	45	A	NA	post	minus	1	A.NA.post.minus_45_1
4.08333	0	A.NA.minus_46	A.NA.minus	46	A	NA	post	minus	1	A.NA.post.minus_46_1
4.08333	0	A.NA.minus_47	A.NA.minus	47	A	NA	post	minus	1	A.NA.post.minus_47_1
4.08333	0	A.NA.minus_48	A.NA.minus	48	A	NA	post	minus	1	A.NA.post.minus_48_1
4.08333	0	A.NA.minus_49	A.NA.minus	49	A	NA	post	minus	1	A.NA.post.minus_49_1
4.08333	0	A.NA.minus_50	A.NA.minus	50	A	NA	post	minus	1	A.NA.post.minus_50_1
4.08333	0	A.NA.minus_51	A.NA.minus	51	A	NA	post	minus	1	A.NA.post.minus_51_1
4.08333	0	A.NA.minus_53	A.NA.minus	53	A	NA	post	minus	1	A.NA.post.minus_53_1
4.08333	0	A.NA.minus_54	A.NA.minus	54	A	NA	post	minus	1	A.NA.post.minus_54_1
4.08333	0	A.NA.minus_59	A.NA.minus	59	A	NA	post	minus	1	A.NA.post.minus_59_1
4.08333	0	A.NA.minus_60	A.NA.minus	60	A	NA	post	minus	1	A.NA.post.minus_60_1
4.08333	0	A.NA.minus_62	A.NA.minus	62	A	NA	post	minus	1	A.NA.post.minus_62_1
4.08333	0	A.NA.minus_63	A.NA.minus	63	A	NA	post	minus	1	A.NA.post.minus_63_1
4.08333	0	A.NA.minus_64	A.NA.minus	64	A	NA	post	minus	1	A.NA.post.minus_64_1
4.08333	0	A.NA.minus_66	A.NA.minus	66	A	NA	post	minus	1	A.NA.post.minus_66_1
4.08333	0	A.NA.minus_70	A.NA.minus	70	A	NA	post	minus	1	A.NA.post.minus_70_1
4.08333	0	A.NA.minus_71	A.NA.minus	71	A	NA	post	minus	1	A.NA.post.minus_71_1
4.08333	0	A.NA.minus_73	A.NA.minus	73	A	NA	post	minus	1	A.NA.post.minus_73_1
4.08333	0	A.NA.minus_74	A.NA.minus	74	A	NA	post	minus	1	A.NA.post.minus_74_1
4.08333	0	A.NA.minus_75	A.NA.minus	75	A	NA	post	minus	1	A.NA.post.minus_75_1
4.08333	0	A.NA.minus_78	A.NA.minus	78	A	NA	post	minus	1	A.NA.post.minus_78_1
4.08333	0	A.NA.minus_79	A.NA.minus	79	A	NA	post	minus	1	A.NA.post.minus_79_1
4.08333	0	A.NA.minus_81	A.NA.minus	81	A	NA	post	minus	1	A.NA.post.minus_81_1
4.08333	0	A.NA.minus_82	A.NA.minus	82	A	NA	post	minus	1	A.NA.post.minus_82_1
4.08333	0	A.NA.minus_83	A.NA.minus	83	A	NA	post	minus	1	A.NA.post.minus_83_1
4.08333	0	A.NA.minus_85	A.NA.minus	85	A	NA	post	minus	1	A.NA.post.minus_85_1
4.08333	0	A.NA.minus_86	A.NA.minus	86	A	NA	post	minus	1	A.NA.post.minus_86_1
4.08333	0	A.NA.minus_87	A.NA.minus	87	A	NA	post	minus	1	A.NA.post.minus_87_1
4.08333	0	A.NA.minus_88	A.NA.minus	88	A	NA	post	minus	1	A.NA.post.minus_88_1
4.08333	0	A.NA.minus_90	A.NA.minus	90	A	NA	post	minus	1	A.NA.post.minus_90_1
4.08333	0	A.NA.minus_91	A.NA.minus	91	A	NA	post	minus	1	A.NA.post.minus_91_1
4.08333	0	A.NA.minus_92	A.NA.minus	92	A	NA	post	minus	1	A.NA.post.minus_92_1
4.08333	0	A.NA.minus_94	A.NA.minus	94	A	NA	post	minus	1	A.NA.post.minus_94_1
4.08333	0	A.NA.minus_96	A.NA.minus	96	A	NA	post	minus	1	A.NA.post.minus_96_1
4.08333	0	A.NA.minus_102	A.NA.minus	102	A	NA	post	minus	1	A.NA.post.minus_102_1
4.08333	0	A.NA.minus_103	A.NA.minus	103	A	NA	post	minus	1	A.NA.post.minus_103_1
4.08333	0	A.NA.minus_105	A.NA.minus	105	A	NA	post	minus	1	A.NA.post.minus_105_1
4.08333	0	A.NA.minus_108	A.NA.minus	108	A	NA	post	minus	1	A.NA.post.minus_108_1
4.08333	0	A.NA.minus_109	A.NA.minus	109	A	NA	post	minus	1	A.NA.post.minus_109_1
4.08333	0	A.NA.minus_110	A.NA.minus	110	A	NA	post	minus	1	A.NA.post.minus_110_1
4.08333	0	A.NA.minus_111	A.NA.minus	111	A	NA	post	minus	1	A.NA.post.minus_111_1
4.08333	0	A.NA.minus_112	A.NA.minus	112	A	NA	post	minus	1	A.NA.post.minus_112_1
5.11667	0	A.NA.minus_6	A.NA.minus	6	A	NA	post	minus	1	A.NA.post.minus_6_1
5.11667	0	A.NA.minus_7	A.NA.minus	7	A	NA	post	minus	1	A.NA.post.minus_7_1
5.11667	0	A.NA.minus_12	A.NA.minus	12	A	NA	post	minus	1	A.NA.post.minus_12_1
5.11667	0	A.NA.minus_13	A.NA.minus	13	A	NA	post	minus	1	A.NA.post.minus_13_1
5.11667	0	A.NA.minus_16	A.NA.minus	16	A	NA	post	minus	1	A.NA.post.minus_16_1
5.11667	0	A.NA.minus_17	A.NA.minus	17	A	NA	post	minus	1	A.NA.post.minus_17_1
5.11667	0	A.NA.minus_21	A.NA.minus	21	A	NA	post	minus	1	A.NA.post.minus_21_1
5.11667	0	A.NA.minus_23	A.NA.minus	23	A	NA	post	minus	1	A.NA.post.minus_23_1
5.11667	0	A.NA.minus_24	A.NA.minus	24	A	NA	post	minus	1	A.NA.post.minus_24_1
5.11667	0	A.NA.minus_25	A.NA.minus	25	A	NA	post	minus	1	A.NA.post.minus_25_1
5.11667	0	A.NA.minus_26	A.NA.minus	26	A	NA	post	minus	1	A.NA.post.minus_26_1
5.11667	0	A.NA.minus_29	A.NA.minus	29	A	NA	post	minus	1	A.NA.post.minus_29_1
5.11667	0	A.NA.minus_30	A.NA.minus	30	A	NA	post	minus	1	A.NA.post.minus_30_1
5.11667	0	A.NA.minus_31	A.NA.minus	31	A	NA	post	minus	1	A.NA.post.minus_31_1
5.11667	0	A.NA.minus_32	A.NA.minus	32	A	NA	post	minus	1	A.NA.post.minus_32_1
5.11667	0	A.NA.minus_34	A.NA.minus	34	A	NA	post	minus	1	A.NA.post.minus_34_1
5.11667	0	A.NA.minus_36	A.NA.minus	36	A	NA	post	minus	1	A.NA.post.minus_36_1
5.11667	0	A.NA.minus_39	A.NA.minus	39	A	NA	post	minus	1	A.NA.post.minus_39_1
5.11667	0	A.NA.minus_40	A.NA.minus	40	A	NA	post	minus	1	A.NA.post.minus_40_1
5.11667	0	A.NA.minus_43	A.NA.minus	43	A	NA	post	minus	1	A.NA.post.minus_43_1
5.11667	0	A.NA.minus_44	A.NA.minus	44	A	NA	post	minus	1	A.NA.post.minus_44_1
5.11667	0	A.NA.minus_45	A.NA.minus	45	A	NA	post	minus	1	A.NA.post.minus_45_1
5.11667	0	A.NA.minus_46	A.NA.minus	46	A	NA	post	minus	1	A.NA.post.minus_46_1
5.11667	0	A.NA.minus_47	A.NA.minus	47	A	NA	post	minus	1	A.NA.post.minus_47_1
5.11667	0	A.NA.minus_48	A.NA.minus	48	A	NA	post	minus	1	A.NA.post.minus_48_1
5.11667	0	A.NA.minus_49	A.NA.minus	49	A	NA	post	minus	1	A.NA.post.minus_49_1
5.11667	0	A.NA.minus_50	A.NA.minus	50	A	NA	post	minus	1	A.NA.post.minus_50_1
5.11667	0	A.NA.minus_51	A.NA.minus	51	A	NA	post	minus	1	A.NA.post.minus_51_1
5.11667	0	A.NA.minus_53	A.NA.minus	53	A	NA	post	minus	1	A.NA.post.minus_53_1
5.11667	0	A.NA.minus_54	A.NA.minus	54	A	NA	post	minus	1	A.NA.post.minus_54_1
5.11667	0	A.NA.minus_59	A.NA.minus	59	A	NA	post	minus	1	A.NA.post.minus_59_1
5.11667	0	A.NA.minus_60	A.NA.minus	60	A	NA	post	minus	1	A.NA.post.minus_60_1
5.11667	0	A.NA.minus_62	A.NA.minus	62	A	NA	post	minus	1	A.NA.post.minus_62_1
5.11667	0	A.NA.minus_63	A.NA.minus	63	A	NA	post	minus	1	A.NA.post.minus_63_1
5.11667	0	A.NA.minus_64	A.NA.minus	64	A	NA	post	minus	1	A.NA.post.minus_64_1
5.11667	0	A.NA.minus_66	A.NA.minus	66	A	NA	post	minus	1	A.NA.post.minus_66_1
5.11667	0	A.NA.minus_70	A.NA.minus	70	A	NA	post	minus	1	A.NA.post.minus_70_1
5.11667	0	A.NA.minus_71	A.NA.minus	71	A	NA	post	minus	1	A.NA.post.minus_71_1
5.11667	0	A.NA.minus_73	A.NA.minus	73	A	NA	post	minus	1	A.NA.post.minus_73_1
5.11667	0	A.NA.minus_74	A.NA.minus	74	A	NA	post	minus	1	A.NA.post.minus_74_1
5.11667	0	A.NA.minus_75	A.NA.minus	75	A	NA	post	minus	1	A.NA.post.minus_75_1
5.11667	0	A.NA.minus_78	A.NA.minus	78	A	NA	post	minus	1	A.NA.post.minus_78_1
5.11667	0	A.NA.minus_79	A.NA.minus	79	A	NA	post	minus	1	A.NA.post.minus_79_1
5.11667	0	A.NA.minus_81	A.NA.minus	81	A	NA	post	minus	1	A.NA.post.minus_81_1
5.11667	0	A.NA.minus_82	A.NA.minus	82	A	NA	post	minus	1	A.NA.post.minus_82_1
5.11667	0	A.NA.minus_83	A.NA.minus	83	A	NA	post	minus	1	A.NA.post.minus_83_1
5.11667	0	A.NA.minus_85	A.NA.minus	85	A	NA	post	minus	1	A.NA.post.minus_85_1
5.11667	0	A.NA.minus_86	A.NA.minus	86	A	NA	post	minus	1	A.NA.post.minus_86_1
5.11667	0	A.NA.minus_87	A.NA.minus	87	A	NA	post	minus	1	A.NA.post.minus_87_1
5.11667	0	A.NA.minus_88	A.NA.minus	88	A	NA	post	minus	1	A.NA.post.minus_88_1
5.11667	0	A.NA.minus_90	A.NA.minus	90	A	NA	post	minus	1	A.NA.post.minus_90_1
5.11667	0	A.NA.minus_91	A.NA.minus	91	A	NA	post	minus	1	A.NA.post.minus_91_1
5.11667	0	A.NA.minus_92	A.NA.minus	92	A	NA	post	minus	1	A.NA.post.minus_92_1
5.11667	0	A.NA.minus_94	A.NA.minus	94	A	NA	post	minus	1	A.NA.post.minus_94_1
5.11667	0	A.NA.minus_96	A.NA.minus	96	A	NA	post	minus	1	A.NA.post.minus_96_1
5.11667	0	A.NA.minus_102	A.NA.minus	102	A	NA	post	minus	1	A.NA.post.minus_102_1
5.11667	0	A.NA.minus_103	A.NA.minus	103	A	NA	post	minus	1	A.NA.post.minus_103_1
5.11667	0	A.NA.minus_105	A.NA.minus	105	A	NA	post	minus	1	A.NA.post.minus_105_1
5.11667	0	A.NA.minus_108	A.NA.minus	108	A	NA	post	minus	1	A.NA.post.minus_108_1
5.11667	0	A.NA.minus_109	A.NA.minus	109	A	NA	post	minus	1	A.NA.post.minus_109_1
5.11667	0	A.NA.minus_110	A.NA.minus	110	A	NA	post	minus	1	A.NA.post.minus_110_1
5.11667	0	A.NA.minus_111	A.NA.minus	111	A	NA	post	minus	1	A.NA.post.minus_111_1
5.11667	0	A.NA.minus_112	A.NA.minus	112	A	NA	post	minus	1	A.NA.post.minus_112_1
6.13333	0	A.NA.minus_6	A.NA.minus	6	A	NA	post	minus	1	A.NA.post.minus_6_1
6.13333	0	A.NA.minus_7	A.NA.minus	7	A	NA	post	minus	1	A.NA.post.minus_7_1
6.13333	0	A.NA.minus_12	A.NA.minus	12	A	NA	post	minus	1	A.NA.post.minus_12_1
6.13333	0	A.NA.minus_13	A.NA.minus	13	A	NA	post	minus	1	A.NA.post.minus_13_1
6.13333	0	A.NA.minus_16	A.NA.minus	16	A	NA	post	minus	1	A.NA.post.minus_16_1
6.13333	0	A.NA.minus_17	A.NA.minus	17	A	NA	post	minus	1	A.NA.post.minus_17_1
6.13333	0	A.NA.minus_21	A.NA.minus	21	A	NA	post	minus	1	A.NA.post.minus_21_1
6.13333	0	A.NA.minus_23	A.NA.minus	23	A	NA	post	minus	1	A.NA.post.minus_23_1
6.13333	0	A.NA.minus_24	A.NA.minus	24	A	NA	post	minus	1	A.NA.post.minus_24_1
6.13333	0	A.NA.minus_25	A.NA.minus	25	A	NA	post	minus	1	A.NA.post.minus_25_1
6.13333	0	A.NA.minus_26	A.NA.minus	26	A	NA	post	minus	1	A.NA.post.minus_26_1
6.13333	0	A.NA.minus_29	A.NA.minus	29	A	NA	post	minus	1	A.NA.post.minus_29_1
6.13333	0	A.NA.minus_30	A.NA.minus	30	A	NA	post	minus	1	A.NA.post.minus_30_1
6.13333	0	A.NA.minus_31	A.NA.minus	31	A	NA	post	minus	1	A.NA.post.minus_31_1
6.13333	0	A.NA.minus_32	A.NA.minus	32	A	NA	post	minus	1	A.NA.post.minus_32_1
6.13333	0	A.NA.minus_34	A.NA.minus	34	A	NA	post	minus	1	A.NA.post.minus_34_1
6.13333	0	A.NA.minus_36	A.NA.minus	36	A	NA	post	minus	1	A.NA.post.minus_36_1
6.13333	0	A.NA.minus_39	A.NA.minus	39	A	NA	post	minus	1	A.NA.post.minus_39_1
6.13333	0	A.NA.minus_40	A.NA.minus	40	A	NA	post	minus	1	A.NA.post.minus_40_1
6.13333	0	A.NA.minus_43	A.NA.minus	43	A	NA	post	minus	1	A.NA.post.minus_43_1
6.13333	0	A.NA.minus_44	A.NA.minus	44	A	NA	post	minus	1	A.NA.post.minus_44_1
6.13333	0	A.NA.minus_45	A.NA.minus	45	A	NA	post	minus	1	A.NA.post.minus_45_1
6.13333	0	A.NA.minus_46	A.NA.minus	46	A	NA	post	minus	1	A.NA.post.minus_46_1
6.13333	0	A.NA.minus_47	A.NA.minus	47	A	NA	post	minus	1	A.NA.post.minus_47_1
6.13333	0	A.NA.minus_48	A.NA.minus	48	A	NA	post	minus	1	A.NA.post.minus_48_1
6.13333	0	A.NA.minus_49	A.NA.minus	49	A	NA	post	minus	1	A.NA.post.minus_49_1
6.13333	0	A.NA.minus_50	A.NA.minus	50	A	NA	post	minus	1	A.NA.post.minus_50_1
6.13333	0	A.NA.minus_51	A.NA.minus	51	A	NA	post	minus	1	A.NA.post.minus_51_1
6.13333	0	A.NA.minus_53	A.NA.minus	53	A	NA	post	minus	1	A.NA.post.minus_53_1
6.13333	0	A.NA.minus_54	A.NA.minus	54	A	NA	post	minus	1	A.NA.post.minus_54_1
6.13333	0	A.NA.minus_59	A.NA.minus	59	A	NA	post	minus	1	A.NA.post.minus_59_1
6.13333	0	A.NA.minus_60	A.NA.minus	60	A	NA	post	minus	1	A.NA.post.minus_60_1
6.13333	0	A.NA.minus_62	A.NA.minus	62	A	NA	post	minus	1	A.NA.post.minus_62_1
6.13333	0	A.NA.minus_63	A.NA.minus	63	A	NA	post	minus	1	A.NA.post.minus_63_1
6.13333	0	A.NA.minus_64	A.NA.minus	64	A	NA	post	minus	1	A.NA.post.minus_64_1
6.13333	0	A.NA.minus_66	A.NA.minus	66	A	NA	post	minus	1	A.NA.post.minus_66_1
6.13333	0	A.NA.minus_70	A.NA.minus	70	A	NA	post	minus	1	A.NA.post.minus_70_1
6.13333	0	A.NA.minus_71	A.NA.minus	71	A	NA	post	minus	1	A.NA.post.minus_71_1
6.13333	0	A.NA.minus_73	A.NA.minus	73	A	NA	post	minus	1	A.NA.post.minus_73_1
6.13333	0	A.NA.minus_74	A.NA.minus	74	A	NA	post	minus	1	A.NA.post.minus_74_1
6.13333	0	A.NA.minus_75	A.NA.minus	75	A	NA	post	minus	1	A.NA.post.minus_75_1
6.13333	0	A.NA.minus_78	A.NA.minus	78	A	NA	post	minus	1	A.NA.post.minus_78_1
6.13333	0	A.NA.minus_79	A.NA.minus	79	A	NA	post	minus	1	A.NA.post.minus_79_1
6.13333	0	A.NA.minus_81	A.NA.minus	81	A	NA	post	minus	1	A.NA.post.minus_81_1
6.13333	0	A.NA.minus_82	A.NA.minus	82	A	NA	post	minus	1	A.NA.post.minus_82_1
6.13333	0	A.NA.minus_83	A.NA.minus	83	A	NA	post	minus	1	A.NA.post.minus_83_1
6.13333	0	A.NA.minus_85	A.NA.minus	85	A	NA	post	minus	1	A.NA.post.minus_85_1
6.13333	0	A.NA.minus_86	A.NA.minus	86	A	NA	post	minus	1	A.NA.post.minus_86_1
6.13333	0	A.NA.minus_87	A.NA.minus	87	A	NA	post	minus	1	A.NA.post.minus_87_1
6.13333	0	A.NA.minus_88	A.NA.minus	88	A	NA	post	minus	1	A.NA.post.minus_88_1
6.13333	0	A.NA.minus_90	A.NA.minus	90	A	NA	post	minus	1	A.NA.post.minus_90_1
6.13333	0	A.NA.minus_91	A.NA.minus	91	A	NA	post	minus	1	A.NA.post.minus_91_1
6.13333	0	A.NA.minus_92	A.NA.minus	92	A	NA	post	minus	1	A.NA.post.minus_92_1
6.13333	0	A.NA.minus_94	A.NA.minus	94	A	NA	post	minus	1	A.NA.post.minus_94_1
6.13333	0	A.NA.minus_96	A.NA.minus	96	A	NA	post	minus	1	A.NA.post.minus_96_1
6.13333	0	A.NA.minus_102	A.NA.minus	102	A	NA	post	minus	1	A.NA.post.minus_102_1
6.13333	0	A.NA.minus_103	A.NA.minus	103	A	NA	post	minus	1	A.NA.post.minus_103_1
6.13333	0	A.NA.minus_105	A.NA.minus	105	A	NA	post	minus	1	A.NA.post.minus_105_1
6.13333	0	A.NA.minus_108	A.NA.minus	108	A	NA	post	minus	1	A.NA.post.minus_108_1
6.13333	0	A.NA.minus_109	A.NA.minus	109	A	NA	post	minus	1	A.NA.post.minus_109_1
6.13333	0	A.NA.minus_110	A.NA.minus	110	A	NA	post	minus	1	A.NA.post.minus_110_1
6.13333	0	A.NA.minus_111	A.NA.minus	111	A	NA	post	minus	1	A.NA.post.minus_111_1
6.13333	0	A.NA.minus_112	A.NA.minus	112	A	NA	post	minus	1	A.NA.post.minus_112_1
7.16667	0	A.NA.minus_6	A.NA.minus	6	A	NA	post	minus	1	A.NA.post.minus_6_1
7.16667	0	A.NA.minus_7	A.NA.minus	7	A	NA	post	minus	1	A.NA.post.minus_7_1
7.16667	0	A.NA.minus_12	A.NA.minus	12	A	NA	post	minus	1	A.NA.post.minus_12_1
7.16667	0	A.NA.minus_13	A.NA.minus	13	A	NA	post	minus	1	A.NA.post.minus_13_1
7.16667	0	A.NA.minus_16	A.NA.minus	16	A	NA	post	minus	1	A.NA.post.minus_16_1
7.16667	0	A.NA.minus_17	A.NA.minus	17	A	NA	post	minus	1	A.NA.post.minus_17_1
7.16667	0	A.NA.minus_21	A.NA.minus	21	A	NA	post	minus	1	A.NA.post.minus_21_1
7.16667	0	A.NA.minus_23	A.NA.minus	23	A	NA	post	minus	1	A.NA.post.minus_23_1
7.16667	0	A.NA.minus_24	A.NA.minus	24	A	NA	post	minus	1	A.NA.post.minus_24_1
7.16667	0	A.NA.minus_25	A.NA.minus	25	A	NA	post	minus	1	A.NA.post.minus_25_1
7.16667	0	A.NA.minus_26	A.NA.minus	26	A	NA	post	minus	1	A.NA.post.minus_26_1
7.16667	0	A.NA.minus_29	A.NA.minus	29	A	NA	post	minus	1	A.NA.post.minus_29_1
7.16667	0	A.NA.minus_30	A.NA.minus	30	A	NA	post	minus	1	A.NA.post.minus_30_1
7.16667	0	A.NA.minus_31	A.NA.minus	31	A	NA	post	minus	1	A.NA.post.minus_31_1
7.16667	0	A.NA.minus_32	A.NA.minus	32	A	NA	post	minus	1	A.NA.post.minus_32_1
7.16667	0	A.NA.minus_34	A.NA.minus	34	A	NA	post	minus	1	A.NA.post.minus_34_1
7.16667	0	A.NA.minus_36	A.NA.minus	36	A	NA	post	minus	1	A.NA.post.minus_36_1
7.16667	0	A.NA.minus_39	A.NA.minus	39	A	NA	post	minus	1	A.NA.post.minus_39_1
7.16667	0	A.NA.minus_40	A.NA.minus	40	A	NA	post	minus	1	A.NA.post.minus_40_1
7.16667	0	A.NA.minus_43	A.NA.minus	43	A	NA	post	minus	1	A.NA.post.minus_43_1
7.16667	0	A.NA.minus_44	A.NA.minus	44	A	NA	post	minus	1	A.NA.post.minus_44_1
7.16667	0	A.NA.minus_45	A.NA.minus	45	A	NA	post	minus	1	A.NA.post.minus_45_1
7.16667	0	A.NA.minus_46	A.NA.minus	46	A	NA	post	minus	1	A.NA.post.minus_46_1
7.16667	0	A.NA.minus_47	A.NA.minus	47	A	NA	post	minus	1	A.NA.post.minus_47_1
7.16667	0	A.NA.minus_48	A.NA.minus	48	A	NA	post	minus	1	A.NA.post.minus_48_1
7.16667	0	A.NA.minus_49	A.NA.minus	49	A	NA	post	minus	1	A.NA.post.minus_49_1
7.16667	0	A.NA.minus_50	A.NA.minus	50	A	NA	post	minus	1	A.NA.post.minus_50_1
7.16667	0	A.NA.minus_51	A.NA.minus	51	A	NA	post	minus	1	A.NA.post.minus_51_1
7.16667	0	A.NA.minus_53	A.NA.minus	53	A	NA	post	minus	1	A.NA.post.minus_53_1
7.16667	0	A.NA.minus_54	A.NA.minus	54	A	NA	post	minus	1	A.NA.post.minus_54_1
7.16667	0	A.NA.minus_59	A.NA.minus	59	A	NA	post	minus	1	A.NA.post.minus_59_1
7.16667	0	A.NA.minus_60	A.NA.minus	60	A	NA	post	minus	1	A.NA.post.minus_60_1
7.16667	0	A.NA.minus_62	A.NA.minus	62	A	NA	post	minus	1	A.NA.post.minus_62_1
7.16667	0	A.NA.minus_63	A.NA.minus	63	A	NA	post	minus	1	A.NA.post.minus_63_1
7.16667	0	A.NA.minus_64	A.NA.minus	64	A	NA	post	minus	1	A.NA.post.minus_64_1
7.16667	0	A.NA.minus_66	A.NA.minus	66	A	NA	post	minus	1	A.NA.post.minus_66_1
7.16667	0	A.NA.minus_70	A.NA.minus	70	A	NA	post	minus	1	A.NA.post.minus_70_1
7.16667	0	A.NA.minus_71	A.NA.minus	71	A	NA	post	minus	1	A.NA.post.minus_71_1
7.16667	0	A.NA.minus_73	A.NA.minus	73	A	NA	post	minus	1	A.NA.post.minus_73_1
7.16667	0	A.NA.minus_74	A.NA.minus	74	A	NA	post	minus	1	A.NA.post.minus_74_1
7.16667	0	A.NA.minus_75	A.NA.minus	75	A	NA	post	minus	1	A.NA.post.minus_75_1
7.16667	0	A.NA.minus_78	A.NA.minus	78	A	NA	post	minus	1	A.NA.post.minus_78_1
7.16667	0	A.NA.minus_79	A.NA.minus	79	A	NA	post	minus	1	A.NA.post.minus_79_1
7.16667	0	A.NA.minus_81	A.NA.minus	81	A	NA	post	minus	1	A.NA.post.minus_81_1
7.16667	0	A.NA.minus_82	A.NA.minus	82	A	NA	post	minus	1	A.NA.post.minus_82_1
7.16667	0	A.NA.minus_83	A.NA.minus	83	A	NA	post	minus	1	A.NA.post.minus_83_1
7.16667	0	A.NA.minus_85	A.NA.minus	85	A	NA	post	minus	1	A.NA.post.minus_85_1
7.16667	0	A.NA.minus_86	A.NA.minus	86	A	NA	post	minus	1	A.NA.post.minus_86_1
7.16667	0	A.NA.minus_87	A.NA.minus	87	A	NA	post	minus	1	A.NA.post.minus_87_1
7.16667	0	A.NA.minus_88	A.NA.minus	88	A	NA	post	minus	1	A.NA.post.minus_88_1
7.16667	0	A.NA.minus_90	A.NA.minus	90	A	NA	post	minus	1	A.NA.post.minus_90_1
7.16667	0	A.NA.minus_91	A.NA.minus	91	A	NA	post	minus	1	A.NA.post.minus_91_1
7.16667	0	A.NA.minus_92	A.NA.minus	92	A	NA	post	minus	1	A.NA.post.minus_92_1
7.16667	0	A.NA.minus_94	A.NA.minus	94	A	NA	post	minus	1	A.NA.post.minus_94_1
7.16667	0	A.NA.minus_96	A.NA.minus	96	A	NA	post	minus	1	A.NA.post.minus_96_1
7.16667	0	A.NA.minus_102	A.NA.minus	102	A	NA	post	minus	1	A.NA.post.minus_102_1
7.16667	0	A.NA.minus_103	A.NA.minus	103	A	NA	post	minus	1	A.NA.post.minus_103_1
7.16667	0	A.NA.minus_105	A.NA.minus	105	A	NA	post	minus	1	A.NA.post.minus_105_1
7.16667	0	A.NA.minus_108	A.NA.minus	108	A	NA	post	minus	1	A.NA.post.minus_108_1
7.16667	0	A.NA.minus_109	A.NA.minus	109	A	NA	post	minus	1	A.NA.post.minus_109_1
7.16667	0	A.NA.minus_110	A.NA.minus	110	A	NA	post	minus	1	A.NA.post.minus_110_1
7.16667	0	A.NA.minus_111	A.NA.minus	111	A	NA	post	minus	1	A.NA.post.minus_111_1
7.16667	0	A.NA.minus_112	A.NA.minus	112	A	NA	post	minus	1	A.NA.post.minus_112_1
8.18333	0	A.NA.minus_6	A.NA.minus	6	A	NA	post	minus	1	A.NA.post.minus_6_1
8.18333	0	A.NA.minus_7	A.NA.minus	7	A	NA	post	minus	1	A.NA.post.minus_7_1
8.18333	0	A.NA.minus_12	A.NA.minus	12	A	NA	post	minus	1	A.NA.post.minus_12_1
8.18333	0	A.NA.minus_13	A.NA.minus	13	A	NA	post	minus	1	A.NA.post.minus_13_1
8.18333	0	A.NA.minus_16	A.NA.minus	16	A	NA	post	minus	1	A.NA.post.minus_16_1
8.18333	0	A.NA.minus_17	A.NA.minus	17	A	NA	post	minus	1	A.NA.post.minus_17_1
8.18333	0	A.NA.minus_21	A.NA.minus	21	A	NA	post	minus	1	A.NA.post.minus_21_1
8.18333	0	A.NA.minus_23	A.NA.minus	23	A	NA	post	minus	1	A.NA.post.minus_23_1
8.18333	0	A.NA.minus_24	A.NA.minus	24	A	NA	post	minus	1	A.NA.post.minus_24_1
8.18333	0	A.NA.minus_25	A.NA.minus	25	A	NA	post	minus	1	A.NA.post.minus_25_1
8.18333	0	A.NA.minus_26	A.NA.minus	26	A	NA	post	minus	1	A.NA.post.minus_26_1
8.18333	0	A.NA.minus_29	A.NA.minus	29	A	NA	post	minus	1	A.NA.post.minus_29_1
8.18333	0	A.NA.minus_30	A.NA.minus	30	A	NA	post	minus	1	A.NA.post.minus_30_1
8.18333	0	A.NA.minus_31	A.NA.minus	31	A	NA	post	minus	1	A.NA.post.minus_31_1
8.18333	0	A.NA.minus_32	A.NA.minus	32	A	NA	post	minus	1	A.NA.post.minus_32_1
8.18333	0	A.NA.minus_34	A.NA.minus	34	A	NA	post	minus	1	A.NA.post.minus_34_1
8.18333	0	A.NA.minus_36	A.NA.minus	36	A	NA	post	minus	1	A.NA.post.minus_36_1
8.18333	0	A.NA.minus_39	A.NA.minus	39	A	NA	post	minus	1	A.NA.post.minus_39_1
8.18333	0	A.NA.minus_40	A.NA.minus	40	A	NA	post	minus	1	A.NA.post.minus_40_1
8.18333	0	A.NA.minus_43	A.NA.minus	43	A	NA	post	minus	1	A.NA.post.minus_43_1
8.18333	0	A.NA.minus_44	A.NA.minus	44	A	NA	post	minus	1	A.NA.post.minus_44_1
8.18333	0	A.NA.minus_45	A.NA.minus	45	A	NA	post	minus	1	A.NA.post.minus_45_1
8.18333	0	A.NA.minus_46	A.NA.minus	46	A	NA	post	minus	1	A.NA.post.minus_46_1
8.18333	0	A.NA.minus_47	A.NA.minus	47	A	NA	post	minus	1	A.NA.post.minus_47_1
8.18333	0	A.NA.minus_48	A.NA.minus	48	A	NA	post	minus	1	A.NA.post.minus_48_1
8.18333	0	A.NA.minus_49	A.NA.minus	49	A	NA	post	minus	1	A.NA.post.minus_49_1
8.18333	0	A.NA.minus_50	A.NA.minus	50	A	NA	post	minus	1	A.NA.post.minus_50_1
8.18333	0	A.NA.minus_51	A.NA.minus	51	A	NA	post	minus	1	A.NA.post.minus_51_1
8.18333	0	A.NA.minus_53	A.NA.minus	53	A	NA	post	minus	1	A.NA.post.minus_53_1
8.18333	0	A.NA.minus_54	A.NA.minus	54	A	NA	post	minus	1	A.NA.post.minus_54_1
8.18333	0	A.NA.minus_59	A.NA.minus	59	A	NA	post	minus	1	A.NA.post.minus_59_1
8.18333	0	A.NA.minus_60	A.NA.minus	60	A	NA	post	minus	1	A.NA.post.minus_60_1
8.18333	0	A.NA.minus_62	A.NA.minus	62	A	NA	post	minus	1	A.NA.post.minus_62_1
8.18333	0	A.NA.minus_63	A.NA.minus	63	A	NA	post	minus	1	A.NA.post.minus_63_1
8.18333	0	A.NA.minus_64	A.NA.minus	64	A	NA	post	minus	1	A.NA.post.minus_64_1
8.18333	0	A.NA.minus_66	A.NA.minus	66	A	NA	post	minus	1	A.NA.post.minus_66_1
8.18333	0	A.NA.minus_70	A.NA.minus	70	A	NA	post	minus	1	A.NA.post.minus_70_1
8.18333	0	A.NA.minus_71	A.NA.minus	71	A	NA	post	minus	1	A.NA.post.minus_71_1
8.18333	0	A.NA.minus_73	A.NA.minus	73	A	NA	post	minus	1	A.NA.post.minus_73_1
8.18333	0	A.NA.minus_74	A.NA.minus	74	A	NA	post	minus	1	A.NA.post.minus_74_1
8.18333	0	A.NA.minus_75	A.NA.minus	75	A	NA	post	minus	1	A.NA.post.minus_75_1
8.18333	0	A.NA.minus_78	A.NA.minus	78	A	NA	post	minus	1	A.NA.post.minus_78_1
8.18333	0	A.NA.minus_79	A.NA.minus	79	A	NA	post	minus	1	A.NA.post.minus_79_1
8.18333	0	A.NA.minus_81	A.NA.minus	81	A	NA	post	minus	1	A.NA.post.minus_81_1
8.18333	0	A.NA.minus_82	A.NA.minus	82	A	NA	post	minus	1	A.NA.post.minus_82_1
8.18333	0	A.NA.minus_83	A.NA.minus	83	A	NA	post	minus	1	A.NA.post.minus_83_1
8.18333	0	A.NA.minus_85	A.NA.minus	85	A	NA	post	minus	1	A.NA.post.minus_85_1
8.18333	0	A.NA.minus_86	A.NA.minus	86	A	NA	post	minus	1	A.NA.post.minus_86_1
8.18333	0	A.NA.minus_87	A.NA.minus	87	A	NA	post	minus	1	A.NA.post.minus_87_1
8.18333	0	A.NA.minus_88	A.NA.minus	88	A	NA	post	minus	1	A.NA.post.minus_88_1
8.18333	0	A.NA.minus_90	A.NA.minus	90	A	NA	post	minus	1	A.NA.post.minus_90_1
8.18333	0	A.NA.minus_91	A.NA.minus	91	A	NA	post	minus	1	A.NA.post.minus_91_1
8.18333	0	A.NA.minus_92	A.NA.minus	92	A	NA	post	minus	1	A.NA.post.minus_92_1
8.18333	0	A.NA.minus_94	A.NA.minus	94	A	NA	post	minus	1	A.NA.post.minus_94_1
8.18333	0	A.NA.minus_96	A.NA.minus	96	A	NA	post	minus	1	A.NA.post.minus_96_1
8.18333	0	A.NA.minus_102	A.NA.minus	102	A	NA	post	minus	1	A.NA.post.minus_102_1
8.18333	0	A.NA.minus_103	A.NA.minus	103	A	NA	post	minus	1	A.NA.post.minus_103_1
8.18333	0	A.NA.minus_105	A.NA.minus	105	A	NA	post	minus	1	A.NA.post.minus_105_1
8.18333	0	A.NA.minus_108	A.NA.minus	108	A	NA	post	minus	1	A.NA.post.minus_108_1
8.18333	0	A.NA.minus_109	A.NA.minus	109	A	NA	post	minus	1	A.NA.post.minus_109_1
8.18333	0	A.NA.minus_110	A.NA.minus	110	A	NA	post	minus	1	A.NA.post.minus_110_1
8.18333	0	A.NA.minus_111	A.NA.minus	111	A	NA	post	minus	1	A.NA.post.minus_111_1
8.18333	0	A.NA.minus_112	A.NA.minus	112	A	NA	post	minus	1	A.NA.post.minus_112_1
9.21667	0	A.NA.minus_6	A.NA.minus	6	A	NA	post	minus	1	A.NA.post.minus_6_1
9.21667	0	A.NA.minus_7	A.NA.minus	7	A	NA	post	minus	1	A.NA.post.minus_7_1
9.21667	0	A.NA.minus_12	A.NA.minus	12	A	NA	post	minus	1	A.NA.post.minus_12_1
9.21667	0	A.NA.minus_13	A.NA.minus	13	A	NA	post	minus	1	A.NA.post.minus_13_1
9.21667	0	A.NA.minus_16	A.NA.minus	16	A	NA	post	minus	1	A.NA.post.minus_16_1
9.21667	0	A.NA.minus_17	A.NA.minus	17	A	NA	post	minus	1	A.NA.post.minus_17_1
9.21667	0	A.NA.minus_21	A.NA.minus	21	A	NA	post	minus	1	A.NA.post.minus_21_1
9.21667	0	A.NA.minus_23	A.NA.minus	23	A	NA	post	minus	1	A.NA.post.minus_23_1
9.21667	0	A.NA.minus_24	A.NA.minus	24	A	NA	post	minus	1	A.NA.post.minus_24_1
9.21667	0	A.NA.minus_25	A.NA.minus	25	A	NA	post	minus	1	A.NA.post.minus_25_1
9.21667	0	A.NA.minus_26	A.NA.minus	26	A	NA	post	minus	1	A.NA.post.minus_26_1
9.21667	0	A.NA.minus_29	A.NA.minus	29	A	NA	post	minus	1	A.NA.post.minus_29_1
9.21667	0	A.NA.minus_30	A.NA.minus	30	A	NA	post	minus	1	A.NA.post.minus_30_1
9.21667	0	A.NA.minus_31	A.NA.minus	31	A	NA	post	minus	1	A.NA.post.minus_31_1
9.21667	0	A.NA.minus_32	A.NA.minus	32	A	NA	post	minus	1	A.NA.post.minus_32_1
9.21667	0	A.NA.minus_34	A.NA.minus	34	A	NA	post	minus	1	A.NA.post.minus_34_1
9.21667	0	A.NA.minus_36	A.NA.minus	36	A	NA	post	minus	1	A.NA.post.minus_36_1
9.21667	0	A.NA.minus_39	A.NA.minus	39	A	NA	post	minus	1	A.NA.post.minus_39_1
9.21667	0	A.NA.minus_40	A.NA.minus	40	A	NA	post	minus	1	A.NA.post.minus_40_1
9.21667	0	A.NA.minus_43	A.NA.minus	43	A	NA	post	minus	1	A.NA.post.minus_43_1
9.21667	0	A.NA.minus_44	A.NA.minus	44	A	NA	post	minus	1	A.NA.post.minus_44_1
9.21667	0	A.NA.minus_45	A.NA.minus	45	A	NA	post	minus	1	A.NA.post.minus_45_1
9.21667	0	A.NA.minus_46	A.NA.minus	46	A	NA	post	minus	1	A.NA.post.minus_46_1
9.21667	0	A.NA.minus_47	A.NA.minus	47	A	NA	post	minus	1	A.NA.post.minus_47_1
9.21667	0	A.NA.minus_48	A.NA.minus	48	A	NA	post	minus	1	A.NA.post.minus_48_1
9.21667	0	A.NA.minus_49	A.NA.minus	49	A	NA	post	minus	1	A.NA.post.minus_49_1
9.21667	0	A.NA.minus_50	A.NA.minus	50	A	NA	post	minus	1	A.NA.post.minus_50_1
9.21667	0	A.NA.minus_51	A.NA.minus	51	A	NA	post	minus	1	A.NA.post.minus_51_1
9.21667	0	A.NA.minus_53	A.NA.minus	53	A	NA	post	minus	1	A.NA.post.minus_53_1
9.21667	0	A.NA.minus_54	A.NA.minus	54	A	NA	post	minus	1	A.NA.post.minus_54_1
9.21667	0	A.NA.minus_59	A.NA.minus	59	A	NA	post	minus	1	A.NA.post.minus_59_1
9.21667	0	A.NA.minus_60	A.NA.minus	60	A	NA	post	minus	1	A.NA.post.minus_60_1
9.21667	0	A.NA.minus_62	A.NA.minus	62	A	NA	post	minus	1	A.NA.post.minus_62_1
9.21667	0	A.NA.minus_63	A.NA.minus	63	A	NA	post	minus	1	A.NA.post.minus_63_1
9.21667	0	A.NA.minus_64	A.NA.minus	64	A	NA	post	minus	1	A.NA.post.minus_64_1
9.21667	0	A.NA.minus_66	A.NA.minus	66	A	NA	post	minus	1	A.NA.post.minus_66_1
9.21667	0	A.NA.minus_70	A.NA.minus	70	A	NA	post	minus	1	A.NA.post.minus_70_1
9.21667	0	A.NA.minus_71	A.NA.minus	71	A	NA	post	minus	1	A.NA.post.minus_71_1
9.21667	0	A.NA.minus_73	A.NA.minus	73	A	NA	post	minus	1	A.NA.post.minus_73_1
9.21667	0	A.NA.minus_74	A.NA.minus	74	A	NA	post	minus	1	A.NA.post.minus_74_1
9.21667	0	A.NA.minus_75	A.NA.minus	75	A	NA	post	minus	1	A.NA.post.minus_75_1
9.21667	0	A.NA.minus_78	A.NA.minus	78	A	NA	post	minus	1	A.NA.post.minus_78_1
9.21667	0	A.NA.minus_79	A.NA.minus	79	A	NA	post	minus	1	A.NA.post.minus_79_1
9.21667	0	A.NA.minus_81	A.NA.minus	81	A	NA	post	minus	1	A.NA.post.minus_81_1
9.21667	0	A.NA.minus_82	A.NA.minus	82	A	NA	post	minus	1	A.NA.post.minus_82_1
9.21667	0	A.NA.minus_83	A.NA.minus	83	A	NA	post	minus	1	A.NA.post.minus_83_1
9.21667	0	A.NA.minus_85	A.NA.minus	85	A	NA	post	minus	1	A.NA.post.minus_85_1
9.21667	0	A.NA.minus_86	A.NA.minus	86	A	NA	post	minus	1	A.NA.post.minus_86_1
9.21667	0	A.NA.minus_87	A.NA.minus	87	A	NA	post	minus	1	A.NA.post.minus_87_1
9.21667	0	A.NA.minus_88	A.NA.minus	88	A	NA	post	minus	1	A.NA.post.minus_88_1
9.21667	0	A.NA.minus_90	A.NA.minus	90	A	NA	post	minus	1	A.NA.post.minus_90_1
9.21667	0	A.NA.minus_91	A.NA.minus	91	A	NA	post	minus	1	A.NA.post.minus_91_1
9.21667	0	A.NA.minus_92	A.NA.minus	92	A	NA	post	minus	1	A.NA.post.minus_92_1
9.21667	0	A.NA.minus_94	A.NA.minus	94	A	NA	post	minus	1	A.NA.post.minus_94_1
9.21667	0	A.NA.minus_96	A.NA.minus	96	A	NA	post	minus	1	A.NA.post.minus_96_1
9.21667	0	A.NA.minus_102	A.NA.minus	102	A	NA	post	minus	1	A.NA.post.minus_102_1
9.21667	0	A.NA.minus_103	A.NA.minus	103	A	NA	post	minus	1	A.NA.post.minus_103_1
9.21667	0	A.NA.minus_105	A.NA.minus	105	A	NA	post	minus	1	A.NA.post.minus_105_1
9.21667	0	A.NA.minus_108	A.NA.minus	108	A	NA	post	minus	1	A.NA.post.minus_108_1
9.21667	0	A.NA.minus_109	A.NA.minus	109	A	NA	post	minus	1	A.NA.post.minus_109_1
9.21667	0	A.NA.minus_110	A.NA.minus	110	A	NA	post	minus	1	A.NA.post.minus_110_1
9.21667	0	A.NA.minus_111	A.NA.minus	111	A	NA	post	minus	1	A.NA.post.minus_111_1
9.21667	0	A.NA.minus_112	A.NA.minus	112	A	NA	post	minus	1	A.NA.post.minus_112_1
10.2333	0	A.NA.minus_6	A.NA.minus	6	A	NA	post	minus	1	A.NA.post.minus_6_1
10.2333	0	A.NA.minus_7	A.NA.minus	7	A	NA	post	minus	1	A.NA.post.minus_7_1
10.2333	0	A.NA.minus_12	A.NA.minus	12	A	NA	post	minus	1	A.NA.post.minus_12_1
10.2333	0	A.NA.minus_13	A.NA.minus	13	A	NA	post	minus	1	A.NA.post.minus_13_1
10.2333	0	A.NA.minus_16	A.NA.minus	16	A	NA	post	minus	1	A.NA.post.minus_16_1
10.2333	0	A.NA.minus_17	A.NA.minus	17	A	NA	post	minus	1	A.NA.post.minus_17_1
10.2333	0	A.NA.minus_21	A.NA.minus	21	A	NA	post	minus	1	A.NA.post.minus_21_1
10.2333	0	A.NA.minus_23	A.NA.minus	23	A	NA	post	minus	1	A.NA.post.minus_23_1
10.2333	0	A.NA.minus_24	A.NA.minus	24	A	NA	post	minus	1	A.NA.post.minus_24_1
10.2333	0	A.NA.minus_25	A.NA.minus	25	A	NA	post	minus	1	A.NA.post.minus_25_1
10.2333	0	A.NA.minus_26	A.NA.minus	26	A	NA	post	minus	1	A.NA.post.minus_26_1
10.2333	0	A.NA.minus_29	A.NA.minus	29	A	NA	post	minus	1	A.NA.post.minus_29_1
10.2333	0	A.NA.minus_30	A.NA.minus	30	A	NA	post	minus	1	A.NA.post.minus_30_1
10.2333	0	A.NA.minus_31	A.NA.minus	31	A	NA	post	minus	1	A.NA.post.minus_31_1
10.2333	0	A.NA.minus_32	A.NA.minus	32	A	NA	post	minus	1	A.NA.post.minus_32_1
10.2333	0	A.NA.minus_34	A.NA.minus	34	A	NA	post	minus	1	A.NA.post.minus_34_1
10.2333	0	A.NA.minus_36	A.NA.minus	36	A	NA	post	minus	1	A.NA.post.minus_36_1
10.2333	0	A.NA.minus_39	A.NA.minus	39	A	NA	post	minus	1	A.NA.post.minus_39_1
10.2333	0	A.NA.minus_40	A.NA.minus	40	A	NA	post	minus	1	A.NA.post.minus_40_1
10.2333	0	A.NA.minus_43	A.NA.minus	43	A	NA	post	minus	1	A.NA.post.minus_43_1
10.2333	0	A.NA.minus_44	A.NA.minus	44	A	NA	post	minus	1	A.NA.post.minus_44_1
10.2333	0	A.NA.minus_45	A.NA.minus	45	A	NA	post	minus	1	A.NA.post.minus_45_1
10.2333	0	A.NA.minus_46	A.NA.minus	46	A	NA	post	minus	1	A.NA.post.minus_46_1
10.2333	0	A.NA.minus_47	A.NA.minus	47	A	NA	post	minus	1	A.NA.post.minus_47_1
10.2333	0	A.NA.minus_48	A.NA.minus	48	A	NA	post	minus	1	A.NA.post.minus_48_1
10.2333	0	A.NA.minus_49	A.NA.minus	49	A	NA	post	minus	1	A.NA.post.minus_49_1
10.2333	0	A.NA.minus_50	A.NA.minus	50	A	NA	post	minus	1	A.NA.post.minus_50_1
10.2333	0	A.NA.minus_51	A.NA.minus	51	A	NA	post	minus	1	A.NA.post.minus_51_1
10.2333	0	A.NA.minus_53	A.NA.minus	53	A	NA	post	minus	1	A.NA.post.minus_53_1
10.2333	0	A.NA.minus_54	A.NA.minus	54	A	NA	post	minus	1	A.NA.post.minus_54_1
10.2333	0	A.NA.minus_59	A.NA.minus	59	A	NA	post	minus	1	A.NA.post.minus_59_1
10.2333	0	A.NA.minus_60	A.NA.minus	60	A	NA	post	minus	1	A.NA.post.minus_60_1
10.2333	0	A.NA.minus_62	A.NA.minus	62	A	NA	post	minus	1	A.NA.post.minus_62_1
10.2333	0	A.NA.minus_63	A.NA.minus	63	A	NA	post	minus	1	A.NA.post.minus_63_1
10.2333	0	A.NA.minus_64	A.NA.minus	64	A	NA	post	minus	1	A.NA.post.minus_64_1
10.2333	0	A.NA.minus_66	A.NA.minus	66	A	NA	post	minus	1	A.NA.post.minus_66_1
10.2333	0	A.NA.minus_70	A.NA.minus	70	A	NA	post	minus	1	A.NA.post.minus_70_1
10.2333	0	A.NA.minus_71	A.NA.minus	71	A	NA	post	minus	1	A.NA.post.minus_71_1
10.2333	0	A.NA.minus_73	A.NA.minus	73	A	NA	post	minus	1	A.NA.post.minus_73_1
10.2333	0	A.NA.minus_74	A.NA.minus	74	A	NA	post	minus	1	A.NA.post.minus_74_1
10.2333	0	A.NA.minus_75	A.NA.minus	75	A	NA	post	minus	1	A.NA.post.minus_75_1
10.2333	0	A.NA.minus_78	A.NA.minus	78	A	NA	post	minus	1	A.NA.post.minus_78_1
10.2333	0	A.NA.minus_79	A.NA.minus	79	A	NA	post	minus	1	A.NA.post.minus_79_1
10.2333	0	A.NA.minus_81	A.NA.minus	81	A	NA	post	minus	1	A.NA.post.minus_81_1
10.2333	0	A.NA.minus_82	A.NA.minus	82	A	NA	post	minus	1	A.NA.post.minus_82_1
10.2333	0	A.NA.minus_83	A.NA.minus	83	A	NA	post	minus	1	A.NA.post.minus_83_1
10.2333	0	A.NA.minus_85	A.NA.minus	85	A	NA	post	minus	1	A.NA.post.minus_85_1
10.2333	0	A.NA.minus_86	A.NA.minus	86	A	NA	post	minus	1	A.NA.post.minus_86_1
10.2333	0	A.NA.minus_87	A.NA.minus	87	A	NA	post	minus	1	A.NA.post.minus_87_1
10.2333	0	A.NA.minus_88	A.NA.minus	88	A	NA	post	minus	1	A.NA.post.minus_88_1
10.2333	0	A.NA.minus_90	A.NA.minus	90	A	NA	post	minus	1	A.NA.post.minus_90_1
10.2333	0	A.NA.minus_91	A.NA.minus	91	A	NA	post	minus	1	A.NA.post.minus_91_1
10.2333	0	A.NA.minus_92	A.NA.minus	92	A	NA	post	minus	1	A.NA.post.minus_92_1
10.2333	0	A.NA.minus_94	A.NA.minus	94	A	NA	post	minus	1	A.NA.post.minus_94_1
10.2333	0	A.NA.minus_96	A.NA.minus	96	A	NA	post	minus	1	A.NA.post.minus_96_1
10.2333	0	A.NA.minus_102	A.NA.minus	102	A	NA	post	minus	1	A.NA.post.minus_102_1
10.2333	0	A.NA.minus_103	A.NA.minus	103	A	NA	post	minus	1	A.NA.post.minus_103_1
10.2333	0	A.NA.minus_105	A.NA.minus	105	A	NA	post	minus	1	A.NA.post.minus_105_1
10.2333	0	A.NA.minus_108	A.NA.minus	108	A	NA	post	minus	1	A.NA.post.minus_108_1
10.2333	0	A.NA.minus_109	A.NA.minus	109	A	NA	post	minus	1	A.NA.post.minus_109_1
10.2333	0	A.NA.minus_110	A.NA.minus	110	A	NA	post	minus	1	A.NA.post.minus_110_1
10.2333	0	A.NA.minus_111	A.NA.minus	111	A	NA	post	minus	1	A.NA.post.minus_111_1
10.2333	0	A.NA.minus_112	A.NA.minus	112	A	NA	post	minus	1	A.NA.post.minus_112_1
11.2667	0	A.NA.minus_6	A.NA.minus	6	A	NA	post	minus	1	A.NA.post.minus_6_1
11.2667	0	A.NA.minus_7	A.NA.minus	7	A	NA	post	minus	1	A.NA.post.minus_7_1
11.2667	0	A.NA.minus_12	A.NA.minus	12	A	NA	post	minus	1	A.NA.post.minus_12_1
11.2667	0	A.NA.minus_13	A.NA.minus	13	A	NA	post	minus	1	A.NA.post.minus_13_1
11.2667	0	A.NA.minus_16	A.NA.minus	16	A	NA	post	minus	1	A.NA.post.minus_16_1
11.2667	0	A.NA.minus_17	A.NA.minus	17	A	NA	post	minus	1	A.NA.post.minus_17_1
11.2667	0	A.NA.minus_21	A.NA.minus	21	A	NA	post	minus	1	A.NA.post.minus_21_1
11.2667	0	A.NA.minus_23	A.NA.minus	23	A	NA	post	minus	1	A.NA.post.minus_23_1
11.2667	0	A.NA.minus_24	A.NA.minus	24	A	NA	post	minus	1	A.NA.post.minus_24_1
11.2667	0	A.NA.minus_25	A.NA.minus	25	A	NA	post	minus	1	A.NA.post.minus_25_1
11.2667	0	A.NA.minus_26	A.NA.minus	26	A	NA	post	minus	1	A.NA.post.minus_26_1
11.2667	0	A.NA.minus_29	A.NA.minus	29	A	NA	post	minus	1	A.NA.post.minus_29_1
11.2667	0	A.NA.minus_30	A.NA.minus	30	A	NA	post	minus	1	A.NA.post.minus_30_1
11.2667	0	A.NA.minus_31	A.NA.minus	31	A	NA	post	minus	1	A.NA.post.minus_31_1
11.2667	0	A.NA.minus_32	A.NA.minus	32	A	NA	post	minus	1	A.NA.post.minus_32_1
11.2667	0	A.NA.minus_34	A.NA.minus	34	A	NA	post	minus	1	A.NA.post.minus_34_1
11.2667	0	A.NA.minus_36	A.NA.minus	36	A	NA	post	minus	1	A.NA.post.minus_36_1
11.2667	0	A.NA.minus_39	A.NA.minus	39	A	NA	post	minus	1	A.NA.post.minus_39_1
11.2667	0	A.NA.minus_40	A.NA.minus	40	A	NA	post	minus	1	A.NA.post.minus_40_1
11.2667	0	A.NA.minus_43	A.NA.minus	43	A	NA	post	minus	1	A.NA.post.minus_43_1
11.2667	0	A.NA.minus_44	A.NA.minus	44	A	NA	post	minus	1	A.NA.post.minus_44_1
11.2667	0	A.NA.minus_45	A.NA.minus	45	A	NA	post	minus	1	A.NA.post.minus_45_1
11.2667	0	A.NA.minus_46	A.NA.minus	46	A	NA	post	minus	1	A.NA.post.minus_46_1
11.2667	0	A.NA.minus_47	A.NA.minus	47	A	NA	post	minus	1	A.NA.post.minus_47_1
11.2667	0	A.NA.minus_48	A.NA.minus	48	A	NA	post	minus	1	A.NA.post.minus_48_1
11.2667	0	A.NA.minus_49	A.NA.minus	49	A	NA	post	minus	1	A.NA.post.minus_49_1
11.2667	0	A.NA.minus_50	A.NA.minus	50	A	NA	post	minus	1	A.NA.post.minus_50_1
11.2667	0	A.NA.minus_51	A.NA.minus	51	A	NA	post	minus	1	A.NA.post.minus_51_1
11.2667	0	A.NA.minus_53	A.NA.minus	53	A	NA	post	minus	1	A.NA.post.minus_53_1
11.2667	0	A.NA.minus_54	A.NA.minus	54	A	NA	post	minus	1	A.NA.post.minus_54_1
11.2667	0	A.NA.minus_59	A.NA.minus	59	A	NA	post	minus	1	A.NA.post.minus_59_1
11.2667	0	A.NA.minus_60	A.NA.minus	60	A	NA	post	minus	1	A.NA.post.minus_60_1
11.2667	0	A.NA.minus_62	A.NA.minus	62	A	NA	post	minus	1	A.NA.post.minus_62_1
11.2667	0	A.NA.minus_63	A.NA.minus	63	A	NA	post	minus	1	A.NA.post.minus_63_1
11.2667	0	A.NA.minus_64	A.NA.minus	64	A	NA	post	minus	1	A.NA.post.minus_64_1
11.2667	0	A.NA.minus_66	A.NA.minus	66	A	NA	post	minus	1	A.NA.post.minus_66_1
11.2667	0	A.NA.minus_70	A.NA.minus	70	A	NA	post	minus	1	A.NA.post.minus_70_1
11.2667	0	A.NA.minus_71	A.NA.minus	71	A	NA	post	minus	1	A.NA.post.minus_71_1
11.2667	0	A.NA.minus_73	A.NA.minus	73	A	NA	post	minus	1	A.NA.post.minus_73_1
11.2667	0	A.NA.minus_74	A.NA.minus	74	A	NA	post	minus	1	A.NA.post.minus_74_1
11.2667	0	A.NA.minus_75	A.NA.minus	75	A	NA	post	minus	1	A.NA.post.minus_75_1
11.2667	0	A.NA.minus_78	A.NA.minus	78	A	NA	post	minus	1	A.NA.post.minus_78_1
11.2667	0	A.NA.minus_79	A.NA.minus	79	A	NA	post	minus	1	A.NA.post.minus_79_1
11.2667	0	A.NA.minus_81	A.NA.minus	81	A	NA	post	minus	1	A.NA.post.minus_81_1
11.2667	0	A.NA.minus_82	A.NA.minus	82	A	NA	post	minus	1	A.NA.post.minus_82_1
11.2667	0	A.NA.minus_83	A.NA.minus	83	A	NA	post	minus	1	A.NA.post.minus_83_1
11.2667	0	A.NA.minus_85	A.NA.minus	85	A	NA	post	minus	1	A.NA.post.minus_85_1
11.2667	0	A.NA.minus_86	A.NA.minus	86	A	NA	post	minus	1	A.NA.post.minus_86_1
11.2667	0	A.NA.minus_87	A.NA.minus	87	A	NA	post	minus	1	A.NA.post.minus_87_1
11.2667	0	A.NA.minus_88	A.NA.minus	88	A	NA	post	minus	1	A.NA.post.minus_88_1
11.2667	0	A.NA.minus_90	A.NA.minus	90	A	NA	post	minus	1	A.NA.post.minus_90_1
11.2667	0	A.NA.minus_91	A.NA.minus	91	A	NA	post	minus	1	A.NA.post.minus_91_1
11.2667	0	A.NA.minus_92	A.NA.minus	92	A	NA	post	minus	1	A.NA.post.minus_92_1
11.2667	0	A.NA.minus_94	A.NA.minus	94	A	NA	post	minus	1	A.NA.post.minus_94_1
11.2667	0	A.NA.minus_96	A.NA.minus	96	A	NA	post	minus	1	A.NA.post.minus_96_1
11.2667	0	A.NA.minus_102	A.NA.minus	102	A	NA	post	minus	1	A.NA.post.minus_102_1
11.2667	0	A.NA.minus_103	A.NA.minus	103	A	NA	post	minus	1	A.NA.post.minus_103_1
11.2667	0	A.NA.minus_105	A.NA.minus	105	A	NA	post	minus	1	A.NA.post.minus_105_1
11.2667	0	A.NA.minus_108	A.NA.minus	108	A	NA	post	minus	1	A.NA.post.minus_108_1
11.2667	0	A.NA.minus_109	A.NA.minus	109	A	NA	post	minus	1	A.NA.post.minus_109_1
11.2667	0	A.NA.minus_110	A.NA.minus	110	A	NA	post	minus	1	A.NA.post.minus_110_1
11.2667	0	A.NA.minus_111	A.NA.minus	111	A	NA	post	minus	1	A.NA.post.minus_111_1
11.2667	0	A.NA.minus_112	A.NA.minus	112	A	NA	post	minus	1	A.NA.post.minus_112_1
12.2833	0	A.NA.minus_6	A.NA.minus	6	A	NA	post	minus	1	A.NA.post.minus_6_1
12.2833	0	A.NA.minus_7	A.NA.minus	7	A	NA	post	minus	1	A.NA.post.minus_7_1
12.2833	0	A.NA.minus_12	A.NA.minus	12	A	NA	post	minus	1	A.NA.post.minus_12_1
12.2833	0	A.NA.minus_13	A.NA.minus	13	A	NA	post	minus	1	A.NA.post.minus_13_1
12.2833	0	A.NA.minus_16	A.NA.minus	16	A	NA	post	minus	1	A.NA.post.minus_16_1
12.2833	0	A.NA.minus_17	A.NA.minus	17	A	NA	post	minus	1	A.NA.post.minus_17_1
12.2833	0	A.NA.minus_21	A.NA.minus	21	A	NA	post	minus	1	A.NA.post.minus_21_1
12.2833	0	A.NA.minus_23	A.NA.minus	23	A	NA	post	minus	1	A.NA.post.minus_23_1
12.2833	0	A.NA.minus_24	A.NA.minus	24	A	NA	post	minus	1	A.NA.post.minus_24_1
12.2833	0	A.NA.minus_25	A.NA.minus	25	A	NA	post	minus	1	A.NA.post.minus_25_1
12.2833	0	A.NA.minus_26	A.NA.minus	26	A	NA	post	minus	1	A.NA.post.minus_26_1
12.2833	0	A.NA.minus_29	A.NA.minus	29	A	NA	post	minus	1	A.NA.post.minus_29_1
12.2833	0	A.NA.minus_30	A.NA.minus	30	A	NA	post	minus	1	A.NA.post.minus_30_1
12.2833	0	A.NA.minus_31	A.NA.minus	31	A	NA	post	minus	1	A.NA.post.minus_31_1
12.2833	0	A.NA.minus_32	A.NA.minus	32	A	NA	post	minus	1	A.NA.post.minus_32_1
12.2833	0	A.NA.minus_34	A.NA.minus	34	A	NA	post	minus	1	A.NA.post.minus_34_1
12.2833	0	A.NA.minus_36	A.NA.minus	36	A	NA	post	minus	1	A.NA.post.minus_36_1
12.2833	0	A.NA.minus_39	A.NA.minus	39	A	NA	post	minus	1	A.NA.post.minus_39_1
12.2833	0	A.NA.minus_40	A.NA.minus	40	A	NA	post	minus	1	A.NA.post.minus_40_1
12.2833	0	A.NA.minus_43	A.NA.minus	43	A	NA	post	minus	1	A.NA.post.minus_43_1
12.2833	0	A.NA.minus_44	A.NA.minus	44	A	NA	post	minus	1	A.NA.post.minus_44_1
12.2833	0	A.NA.minus_45	A.NA.minus	45	A	NA	post	minus	1	A.NA.post.minus_45_1
12.2833	0	A.NA.minus_46	A.NA.minus	46	A	NA	post	minus	1	A.NA.post.minus_46_1
12.2833	0	A.NA.minus_47	A.NA.minus	47	A	NA	post	minus	1	A.NA.post.minus_47_1
12.2833	0	A.NA.minus_48	A.NA.minus	48	A	NA	post	minus	1	A.NA.post.minus_48_1
12.2833	0	A.NA.minus_49	A.NA.minus	49	A	NA	post	minus	1	A.NA.post.minus_49_1
12.2833	0	A.NA.minus_50	A.NA.minus	50	A	NA	post	minus	1	A.NA.post.minus_50_1
12.2833	0	A.NA.minus_51	A.NA.minus	51	A	NA	post	minus	1	A.NA.post.minus_51_1
12.2833	0	A.NA.minus_53	A.NA.minus	53	A	NA	post	minus	1	A.NA.post.minus_53_1
12.2833	0	A.NA.minus_54	A.NA.minus	54	A	NA	post	minus	1	A.NA.post.minus_54_1
12.2833	0	A.NA.minus_59	A.NA.minus	59	A	NA	post	minus	1	A.NA.post.minus_59_1
12.2833	0	A.NA.minus_60	A.NA.minus	60	A	NA	post	minus	1	A.NA.post.minus_60_1
12.2833	0	A.NA.minus_62	A.NA.minus	62	A	NA	post	minus	1	A.NA.post.minus_62_1
12.2833	0	A.NA.minus_63	A.NA.minus	63	A	NA	post	minus	1	A.NA.post.minus_63_1
12.2833	0	A.NA.minus_64	A.NA.minus	64	A	NA	post	minus	1	A.NA.post.minus_64_1
12.2833	0	A.NA.minus_66	A.NA.minus	66	A	NA	post	minus	1	A.NA.post.minus_66_1
12.2833	0	A.NA.minus_70	A.NA.minus	70	A	NA	post	minus	1	A.NA.post.minus_70_1
12.2833	0	A.NA.minus_71	A.NA.minus	71	A	NA	post	minus	1	A.NA.post.minus_71_1
12.2833	0	A.NA.minus_73	A.NA.minus	73	A	NA	post	minus	1	A.NA.post.minus_73_1
12.2833	0	A.NA.minus_74	A.NA.minus	74	A	NA	post	minus	1	A.NA.post.minus_74_1
12.2833	0	A.NA.minus_75	A.NA.minus	75	A	NA	post	minus	1	A.NA.post.minus_75_1
12.2833	0	A.NA.minus_78	A.NA.minus	78	A	NA	post	minus	1	A.NA.post.minus_78_1
12.2833	0	A.NA.minus_79	A.NA.minus	79	A	NA	post	minus	1	A.NA.post.minus_79_1
12.2833	0	A.NA.minus_81	A.NA.minus	81	A	NA	post	minus	1	A.NA.post.minus_81_1
12.2833	0	A.NA.minus_82	A.NA.minus	82	A	NA	post	minus	1	A.NA.post.minus_82_1
12.2833	0	A.NA.minus_83	A.NA.minus	83	A	NA	post	minus	1	A.NA.post.minus_83_1
12.2833	0	A.NA.minus_85	A.NA.minus	85	A	NA	post	minus	1	A.NA.post.minus_85_1
12.2833	0	A.NA.minus_86	A.NA.minus	86	A	NA	post	minus	1	A.NA.post.minus_86_1
12.2833	0	A.NA.minus_87	A.NA.minus	87	A	NA	post	minus	1	A.NA.post.minus_87_1
12.2833	0	A.NA.minus_88	A.NA.minus	88	A	NA	post	minus	1	A.NA.post.minus_88_1
12.2833	0	A.NA.minus_90	A.NA.minus	90	A	NA	post	minus	1	A.NA.post.minus_90_1
12.2833	0	A.NA.minus_91	A.NA.minus	91	A	NA	post	minus	1	A.NA.post.minus_91_1
12.2833	0	A.NA.minus_92	A.NA.minus	92	A	NA	post	minus	1	A.NA.post.minus_92_1
12.2833	0	A.NA.minus_94	A.NA.minus	94	A	NA	post	minus	1	A.NA.post.minus_94_1
12.2833	0	A.NA.minus_96	A.NA.minus	96	A	NA	post	minus	1	A.NA.post.minus_96_1
12.2833	0	A.NA.minus_102	A.NA.minus	102	A	NA	post	minus	1	A.NA.post.minus_102_1
12.2833	0	A.NA.minus_103	A.NA.minus	103	A	NA	post	minus	1	A.NA.post.minus_103_1
12.2833	0	A.NA.minus_105	A.NA.minus	105	A	NA	post	minus	1	A.NA.post.minus_105_1
12.2833	0	A.NA.minus_108	A.NA.minus	108	A	NA	post	minus	1	A.NA.post.minus_108_1
12.2833	0	A.NA.minus_109	A.NA.minus	109	A	NA	post	minus	1	A.NA.post.minus_109_1
12.2833	0	A.NA.minus_110	A.NA.minus	110	A	NA	post	minus	1	A.NA.post.minus_110_1
12.2833	0	A.NA.minus_111	A.NA.minus	111	A	NA	post	minus	1	A.NA.post.minus_111_1
12.2833	0	A.NA.minus_112	A.NA.minus	112	A	NA	post	minus	1	A.NA.post.minus_112_1
13.3167	0	A.NA.minus_6	A.NA.minus	6	A	NA	post	minus	1	A.NA.post.minus_6_1
13.3167	0	A.NA.minus_7	A.NA.minus	7	A	NA	post	minus	1	A.NA.post.minus_7_1
13.3167	0	A.NA.minus_12	A.NA.minus	12	A	NA	post	minus	1	A.NA.post.minus_12_1
13.3167	0	A.NA.minus_13	A.NA.minus	13	A	NA	post	minus	1	A.NA.post.minus_13_1
13.3167	0	A.NA.minus_16	A.NA.minus	16	A	NA	post	minus	1	A.NA.post.minus_16_1
13.3167	0	A.NA.minus_17	A.NA.minus	17	A	NA	post	minus	1	A.NA.post.minus_17_1
13.3167	0	A.NA.minus_21	A.NA.minus	21	A	NA	post	minus	1	A.NA.post.minus_21_1
13.3167	0	A.NA.minus_23	A.NA.minus	23	A	NA	post	minus	1	A.NA.post.minus_23_1
13.3167	0	A.NA.minus_24	A.NA.minus	24	A	NA	post	minus	1	A.NA.post.minus_24_1
13.3167	0	A.NA.minus_25	A.NA.minus	25	A	NA	post	minus	1	A.NA.post.minus_25_1
13.3167	0	A.NA.minus_26	A.NA.minus	26	A	NA	post	minus	1	A.NA.post.minus_26_1
13.3167	0	A.NA.minus_29	A.NA.minus	29	A	NA	post	minus	1	A.NA.post.minus_29_1
13.3167	0	A.NA.minus_30	A.NA.minus	30	A	NA	post	minus	1	A.NA.post.minus_30_1
13.3167	0	A.NA.minus_31	A.NA.minus	31	A	NA	post	minus	1	A.NA.post.minus_31_1
13.3167	0	A.NA.minus_32	A.NA.minus	32	A	NA	post	minus	1	A.NA.post.minus_32_1
13.3167	0	A.NA.minus_34	A.NA.minus	34	A	NA	post	minus	1	A.NA.post.minus_34_1
13.3167	0	A.NA.minus_36	A.NA.minus	36	A	NA	post	minus	1	A.NA.post.minus_36_1
13.3167	0	A.NA.minus_39	A.NA.minus	39	A	NA	post	minus	1	A.NA.post.minus_39_1
13.3167	0	A.NA.minus_40	A.NA.minus	40	A	NA	post	minus	1	A.NA.post.minus_40_1
13.3167	0	A.NA.minus_43	A.NA.minus	43	A	NA	post	minus	1	A.NA.post.minus_43_1
13.3167	0	A.NA.minus_44	A.NA.minus	44	A	NA	post	minus	1	A.NA.post.minus_44_1
13.3167	0	A.NA.minus_45	A.NA.minus	45	A	NA	post	minus	1	A.NA.post.minus_45_1
13.3167	0	A.NA.minus_46	A.NA.minus	46	A	NA	post	minus	1	A.NA.post.minus_46_1
13.3167	0	A.NA.minus_47	A.NA.minus	47	A	NA	post	minus	1	A.NA.post.minus_47_1
13.3167	0	A.NA.minus_48	A.NA.minus	48	A	NA	post	minus	1	A.NA.post.minus_48_1
13.3167	0	A.NA.minus_49	A.NA.minus	49	A	NA	post	minus	1	A.NA.post.minus_49_1
13.3167	0	A.NA.minus_50	A.NA.minus	50	A	NA	post	minus	1	A.NA.post.minus_50_1
13.3167	0	A.NA.minus_51	A.NA.minus	51	A	NA	post	minus	1	A.NA.post.minus_51_1
13.3167	0	A.NA.minus_53	A.NA.minus	53	A	NA	post	minus	1	A.NA.post.minus_53_1
13.3167	0	A.NA.minus_54	A.NA.minus	54	A	NA	post	minus	1	A.NA.post.minus_54_1
13.3167	0	A.NA.minus_59	A.NA.minus	59	A	NA	post	minus	1	A.NA.post.minus_59_1
13.3167	0	A.NA.minus_60	A.NA.minus	60	A	NA	post	minus	1	A.NA.post.minus_60_1
13.3167	0	A.NA.minus_62	A.NA.minus	62	A	NA	post	minus	1	A.NA.post.minus_62_1
13.3167	0	A.NA.minus_63	A.NA.minus	63	A	NA	post	minus	1	A.NA.post.minus_63_1
13.3167	0	A.NA.minus_64	A.NA.minus	64	A	NA	post	minus	1	A.NA.post.minus_64_1
13.3167	0	A.NA.minus_66	A.NA.minus	66	A	NA	post	minus	1	A.NA.post.minus_66_1
13.3167	0	A.NA.minus_70	A.NA.minus	70	A	NA	post	minus	1	A.NA.post.minus_70_1
13.3167	0	A.NA.minus_71	A.NA.minus	71	A	NA	post	minus	1	A.NA.post.minus_71_1
13.3167	0	A.NA.minus_73	A.NA.minus	73	A	NA	post	minus	1	A.NA.post.minus_73_1
13.3167	0	A.NA.minus_74	A.NA.minus	74	A	NA	post	minus	1	A.NA.post.minus_74_1
13.3167	0	A.NA.minus_75	A.NA.minus	75	A	NA	post	minus	1	A.NA.post.minus_75_1
13.3167	0	A.NA.minus_78	A.NA.minus	78	A	NA	post	minus	1	A.NA.post.minus_78_1
13.3167	0	A.NA.minus_79	A.NA.minus	79	A	NA	post	minus	1	A.NA.post.minus_79_1
13.3167	0	A.NA.minus_81	A.NA.minus	81	A	NA	post	minus	1	A.NA.post.minus_81_1
13.3167	0	A.NA.minus_82	A.NA.minus	82	A	NA	post	minus	1	A.NA.post.minus_82_1
13.3167	0	A.NA.minus_83	A.NA.minus	83	A	NA	post	minus	1	A.NA.post.minus_83_1
13.3167	0	A.NA.minus_85	A.NA.minus	85	A	NA	post	minus	1	A.NA.post.minus_85_1
13.3167	0	A.NA.minus_86	A.NA.minus	86	A	NA	post	minus	1	A.NA.post.minus_86_1
13.3167	0	A.NA.minus_87	A.NA.minus	87	A	NA	post	minus	1	A.NA.post.minus_87_1
13.3167	0	A.NA.minus_88	A.NA.minus	88	A	NA	post	minus	1	A.NA.post.minus_88_1
13.3167	0	A.NA.minus_90	A.NA.minus	90	A	NA	post	minus	1	A.NA.post.minus_90_1
13.3167	0	A.NA.minus_91	A.NA.minus	91	A	NA	post	minus	1	A.NA.post.minus_91_1
13.3167	0	A.NA.minus_92	A.NA.minus	92	A	NA	post	minus	1	A.NA.post.minus_92_1
13.3167	0	A.NA.minus_94	A.NA.minus	94	A	NA	post	minus	1	A.NA.post.minus_94_1
13.3167	0	A.NA.minus_96	A.NA.minus	96	A	NA	post	minus	1	A.NA.post.minus_96_1
13.3167	0	A.NA.minus_102	A.NA.minus	102	A	NA	post	minus	1	A.NA.post.minus_102_1
13.3167	0	A.NA.minus_103	A.NA.minus	103	A	NA	post	minus	1	A.NA.post.minus_103_1
13.3167	0	A.NA.minus_105	A.NA.minus	105	A	NA	post	minus	1	A.NA.post.minus_105_1
13.3167	0	A.NA.minus_108	A.NA.minus	108	A	NA	post	minus	1	A.NA.post.minus_108_1
13.3167	0	A.NA.minus_109	A.NA.minus	109	A	NA	post	minus	1	A.NA.post.minus_109_1
13.3167	0	A.NA.minus_110	A.NA.minus	110	A	NA	post	minus	1	A.NA.post.minus_110_1
13.3167	0	A.NA.minus_111	A.NA.minus	111	A	NA	post	minus	1	A.NA.post.minus_111_1
13.3167	0	A.NA.minus_112	A.NA.minus	112	A	NA	post	minus	1	A.NA.post.minus_112_1
14.3333	0	A.NA.minus_6	A.NA.minus	6	A	NA	post	minus	1	A.NA.post.minus_6_1
14.3333	0	A.NA.minus_7	A.NA.minus	7	A	NA	post	minus	1	A.NA.post.minus_7_1
14.3333	0	A.NA.minus_12	A.NA.minus	12	A	NA	post	minus	1	A.NA.post.minus_12_1
14.3333	0	A.NA.minus_13	A.NA.minus	13	A	NA	post	minus	1	A.NA.post.minus_13_1
14.3333	0	A.NA.minus_16	A.NA.minus	16	A	NA	post	minus	1	A.NA.post.minus_16_1
14.3333	0	A.NA.minus_17	A.NA.minus	17	A	NA	post	minus	1	A.NA.post.minus_17_1
14.3333	0	A.NA.minus_21	A.NA.minus	21	A	NA	post	minus	1	A.NA.post.minus_21_1
14.3333	0	A.NA.minus_23	A.NA.minus	23	A	NA	post	minus	1	A.NA.post.minus_23_1
14.3333	0	A.NA.minus_24	A.NA.minus	24	A	NA	post	minus	1	A.NA.post.minus_24_1
14.3333	0	A.NA.minus_25	A.NA.minus	25	A	NA	post	minus	1	A.NA.post.minus_25_1
14.3333	0	A.NA.minus_26	A.NA.minus	26	A	NA	post	minus	1	A.NA.post.minus_26_1
14.3333	0	A.NA.minus_29	A.NA.minus	29	A	NA	post	minus	1	A.NA.post.minus_29_1
14.3333	0	A.NA.minus_30	A.NA.minus	30	A	NA	post	minus	1	A.NA.post.minus_30_1
14.3333	0	A.NA.minus_31	A.NA.minus	31	A	NA	post	minus	1	A.NA.post.minus_31_1
14.3333	0	A.NA.minus_32	A.NA.minus	32	A	NA	post	minus	1	A.NA.post.minus_32_1
14.3333	0	A.NA.minus_34	A.NA.minus	34	A	NA	post	minus	1	A.NA.post.minus_34_1
14.3333	0	A.NA.minus_36	A.NA.minus	36	A	NA	post	minus	1	A.NA.post.minus_36_1
14.3333	0	A.NA.minus_39	A.NA.minus	39	A	NA	post	minus	1	A.NA.post.minus_39_1
14.3333	0	A.NA.minus_40	A.NA.minus	40	A	NA	post	minus	1	A.NA.post.minus_40_1
14.3333	0	A.NA.minus_43	A.NA.minus	43	A	NA	post	minus	1	A.NA.post.minus_43_1
14.3333	0	A.NA.minus_44	A.NA.minus	44	A	NA	post	minus	1	A.NA.post.minus_44_1
14.3333	0	A.NA.minus_45	A.NA.minus	45	A	NA	post	minus	1	A.NA.post.minus_45_1
14.3333	0	A.NA.minus_46	A.NA.minus	46	A	NA	post	minus	1	A.NA.post.minus_46_1
14.3333	0	A.NA.minus_47	A.NA.minus	47	A	NA	post	minus	1	A.NA.post.minus_47_1
14.3333	0	A.NA.minus_48	A.NA.minus	48	A	NA	post	minus	1	A.NA.post.minus_48_1
14.3333	0	A.NA.minus_49	A.NA.minus	49	A	NA	post	minus	1	A.NA.post.minus_49_1
14.3333	0	A.NA.minus_50	A.NA.minus	50	A	NA	post	minus	1	A.NA.post.minus_50_1
14.3333	0	A.NA.minus_51	A.NA.minus	51	A	NA	post	minus	1	A.NA.post.minus_51_1
14.3333	0	A.NA.minus_53	A.NA.minus	53	A	NA	post	minus	1	A.NA.post.minus_53_1
14.3333	0	A.NA.minus_54	A.NA.minus	54	A	NA	post	minus	1	A.NA.post.minus_54_1
14.3333	0	A.NA.minus_59	A.NA.minus	59	A	NA	post	minus	1	A.NA.post.minus_59_1
14.3333	0	A.NA.minus_60	A.NA.minus	60	A	NA	post	minus	1	A.NA.post.minus_60_1
14.3333	0	A.NA.minus_62	A.NA.minus	62	A	NA	post	minus	1	A.NA.post.minus_62_1
14.3333	0	A.NA.minus_63	A.NA.minus	63	A	NA	post	minus	1	A.NA.post.minus_63_1
14.3333	0	A.NA.minus_64	A.NA.minus	64	A	NA	post	minus	1	A.NA.post.minus_64_1
14.3333	0	A.NA.minus_66	A.NA.minus	66	A	NA	post	minus	1	A.NA.post.minus_66_1
14.3333	0	A.NA.minus_70	A.NA.minus	70	A	NA	post	minus	1	A.NA.post.minus_70_1
14.3333	0	A.NA.minus_71	A.NA.minus	71	A	NA	post	minus	1	A.NA.post.minus_71_1
14.3333	0	A.NA.minus_73	A.NA.minus	73	A	NA	post	minus	1	A.NA.post.minus_73_1
14.3333	0	A.NA.minus_74	A.NA.minus	74	A	NA	post	minus	1	A.NA.post.minus_74_1
14.3333	0	A.NA.minus_75	A.NA.minus	75	A	NA	post	minus	1	A.NA.post.minus_75_1
14.3333	0	A.NA.minus_78	A.NA.minus	78	A	NA	post	minus	1	A.NA.post.minus_78_1
14.3333	0	A.NA.minus_79	A.NA.minus	79	A	NA	post	minus	1	A.NA.post.minus_79_1
14.3333	0	A.NA.minus_81	A.NA.minus	81	A	NA	post	minus	1	A.NA.post.minus_81_1
14.3333	0	A.NA.minus_82	A.NA.minus	82	A	NA	post	minus	1	A.NA.post.minus_82_1
14.3333	0	A.NA.minus_83	A.NA.minus	83	A	NA	post	minus	1	A.NA.post.minus_83_1
14.3333	0	A.NA.minus_85	A.NA.minus	85	A	NA	post	minus	1	A.NA.post.minus_85_1
14.3333	0	A.NA.minus_86	A.NA.minus	86	A	NA	post	minus	1	A.NA.post.minus_86_1
14.3333	0	A.NA.minus_87	A.NA.minus	87	A	NA	post	minus	1	A.NA.post.minus_87_1
14.3333	0	A.NA.minus_88	A.NA.minus	88	A	NA	post	minus	1	A.NA.post.minus_88_1
14.3333	0	A.NA.minus_90	A.NA.minus	90	A	NA	post	minus	1	A.NA.post.minus_90_1
14.3333	0	A.NA.minus_91	A.NA.minus	91	A	NA	post	minus	1	A.NA.post.minus_91_1
14.3333	0	A.NA.minus_92	A.NA.minus	92	A	NA	post	minus	1	A.NA.post.minus_92_1
14.3333	0	A.NA.minus_94	A.NA.minus	94	A	NA	post	minus	1	A.NA.post.minus_94_1
14.3333	0	A.NA.minus_96	A.NA.minus	96	A	NA	post	minus	1	A.NA.post.minus_96_1
14.3333	0	A.NA.minus_102	A.NA.minus	102	A	NA	post	minus	1	A.NA.post.minus_102_1
14.3333	0	A.NA.minus_103	A.NA.minus	103	A	NA	post	minus	1	A.NA.post.minus_103_1
14.3333	0	A.NA.minus_105	A.NA.minus	105	A	NA	post	minus	1	A.NA.post.minus_105_1
14.3333	0	A.NA.minus_108	A.NA.minus	108	A	NA	post	minus	1	A.NA.post.minus_108_1
14.3333	0	A.NA.minus_109	A.NA.minus	109	A	NA	post	minus	1	A.NA.post.minus_109_1
14.3333	0	A.NA.minus_110	A.NA.minus	110	A	NA	post	minus	1	A.NA.post.minus_110_1
14.3333	0	A.NA.minus_111	A.NA.minus	111	A	NA	post	minus	1	A.NA.post.minus_111_1
14.3333	0	A.NA.minus_112	A.NA.minus	112	A	NA	post	minus	1	A.NA.post.minus_112_1
15.3667	0	A.NA.minus_6	A.NA.minus	6	A	NA	post	minus	1	A.NA.post.minus_6_1
15.3667	0	A.NA.minus_7	A.NA.minus	7	A	NA	post	minus	1	A.NA.post.minus_7_1
15.3667	0	A.NA.minus_12	A.NA.minus	12	A	NA	post	minus	1	A.NA.post.minus_12_1
15.3667	0	A.NA.minus_13	A.NA.minus	13	A	NA	post	minus	1	A.NA.post.minus_13_1
15.3667	0	A.NA.minus_16	A.NA.minus	16	A	NA	post	minus	1	A.NA.post.minus_16_1
15.3667	0	A.NA.minus_17	A.NA.minus	17	A	NA	post	minus	1	A.NA.post.minus_17_1
15.3667	0	A.NA.minus_21	A.NA.minus	21	A	NA	post	minus	1	A.NA.post.minus_21_1
15.3667	0	A.NA.minus_23	A.NA.minus	23	A	NA	post	minus	1	A.NA.post.minus_23_1
15.3667	0	A.NA.minus_24	A.NA.minus	24	A	NA	post	minus	1	A.NA.post.minus_24_1
15.3667	0	A.NA.minus_25	A.NA.minus	25	A	NA	post	minus	1	A.NA.post.minus_25_1
15.3667	0	A.NA.minus_26	A.NA.minus	26	A	NA	post	minus	1	A.NA.post.minus_26_1
15.3667	0	A.NA.minus_29	A.NA.minus	29	A	NA	post	minus	1	A.NA.post.minus_29_1
15.3667	0	A.NA.minus_30	A.NA.minus	30	A	NA	post	minus	1	A.NA.post.minus_30_1
15.3667	0	A.NA.minus_31	A.NA.minus	31	A	NA	post	minus	1	A.NA.post.minus_31_1
15.3667	0	A.NA.minus_32	A.NA.minus	32	A	NA	post	minus	1	A.NA.post.minus_32_1
15.3667	0	A.NA.minus_34	A.NA.minus	34	A	NA	post	minus	1	A.NA.post.minus_34_1
15.3667	0	A.NA.minus_36	A.NA.minus	36	A	NA	post	minus	1	A.NA.post.minus_36_1
15.3667	0	A.NA.minus_39	A.NA.minus	39	A	NA	post	minus	1	A.NA.post.minus_39_1
15.3667	0	A.NA.minus_40	A.NA.minus	40	A	NA	post	minus	1	A.NA.post.minus_40_1
15.3667	0	A.NA.minus_43	A.NA.minus	43	A	NA	post	minus	1	A.NA.post.minus_43_1
15.3667	0	A.NA.minus_44	A.NA.minus	44	A	NA	post	minus	1	A.NA.post.minus_44_1
15.3667	0	A.NA.minus_45	A.NA.minus	45	A	NA	post	minus	1	A.NA.post.minus_45_1
15.3667	0	A.NA.minus_46	A.NA.minus	46	A	NA	post	minus	1	A.NA.post.minus_46_1
15.3667	0	A.NA.minus_47	A.NA.minus	47	A	NA	post	minus	1	A.NA.post.minus_47_1
15.3667	0	A.NA.minus_48	A.NA.minus	48	A	NA	post	minus	1	A.NA.post.minus_48_1
15.3667	0	A.NA.minus_49	A.NA.minus	49	A	NA	post	minus	1	A.NA.post.minus_49_1
15.3667	0	A.NA.minus_50	A.NA.minus	50	A	NA	post	minus	1	A.NA.post.minus_50_1
15.3667	0	A.NA.minus_51	A.NA.minus	51	A	NA	post	minus	1	A.NA.post.minus_51_1
15.3667	0	A.NA.minus_53	A.NA.minus	53	A	NA	post	minus	1	A.NA.post.minus_53_1
15.3667	0	A.NA.minus_54	A.NA.minus	54	A	NA	post	minus	1	A.NA.post.minus_54_1
15.3667	0	A.NA.minus_59	A.NA.minus	59	A	NA	post	minus	1	A.NA.post.minus_59_1
15.3667	0	A.NA.minus_60	A.NA.minus	60	A	NA	post	minus	1	A.NA.post.minus_60_1
15.3667	0	A.NA.minus_62	A.NA.minus	62	A	NA	post	minus	1	A.NA.post.minus_62_1
15.3667	0	A.NA.minus_63	A.NA.minus	63	A	NA	post	minus	1	A.NA.post.minus_63_1
15.3667	0	A.NA.minus_64	A.NA.minus	64	A	NA	post	minus	1	A.NA.post.minus_64_1
15.3667	0	A.NA.minus_66	A.NA.minus	66	A	NA	post	minus	1	A.NA.post.minus_66_1
15.3667	0	A.NA.minus_70	A.NA.minus	70	A	NA	post	minus	1	A.NA.post.minus_70_1
15.3667	0	A.NA.minus_71	A.NA.minus	71	A	NA	post	minus	1	A.NA.post.minus_71_1
15.3667	0	A.NA.minus_73	A.NA.minus	73	A	NA	post	minus	1	A.NA.post.minus_73_1
15.3667	0	A.NA.minus_74	A.NA.minus	74	A	NA	post	minus	1	A.NA.post.minus_74_1
15.3667	0	A.NA.minus_75	A.NA.minus	75	A	NA	post	minus	1	A.NA.post.minus_75_1
15.3667	0	A.NA.minus_78	A.NA.minus	78	A	NA	post	minus	1	A.NA.post.minus_78_1
15.3667	0	A.NA.minus_79	A.NA.minus	79	A	NA	post	minus	1	A.NA.post.minus_79_1
15.3667	0	A.NA.minus_81	A.NA.minus	81	A	NA	post	minus	1	A.NA.post.minus_81_1
15.3667	0	A.NA.minus_82	A.NA.minus	82	A	NA	post	minus	1	A.NA.post.minus_82_1
15.3667	0	A.NA.minus_83	A.NA.minus	83	A	NA	post	minus	1	A.NA.post.minus_83_1
15.3667	0	A.NA.minus_85	A.NA.minus	85	A	NA	post	minus	1	A.NA.post.minus_85_1
15.3667	0	A.NA.minus_86	A.NA.minus	86	A	NA	post	minus	1	A.NA.post.minus_86_1
15.3667	0	A.NA.minus_87	A.NA.minus	87	A	NA	post	minus	1	A.NA.post.minus_87_1
15.3667	0	A.NA.minus_88	A.NA.minus	88	A	NA	post	minus	1	A.NA.post.minus_88_1
15.3667	0	A.NA.minus_90	A.NA.minus	90	A	NA	post	minus	1	A.NA.post.minus_90_1
15.3667	0	A.NA.minus_91	A.NA.minus	91	A	NA	post	minus	1	A.NA.post.minus_91_1
15.3667	0	A.NA.minus_92	A.NA.minus	92	A	NA	post	minus	1	A.NA.post.minus_92_1
15.3667	0	A.NA.minus_94	A.NA.minus	94	A	NA	post	minus	1	A.NA.post.minus_94_1
15.3667	0	A.NA.minus_96	A.NA.minus	96	A	NA	post	minus	1	A.NA.post.minus_96_1
15.3667	0	A.NA.minus_102	A.NA.minus	102	A	NA	post	minus	1	A.NA.post.minus_102_1
15.3667	0	A.NA.minus_103	A.NA.minus	103	A	NA	post	minus	1	A.NA.post.minus_103_1
15.3667	0	A.NA.minus_105	A.NA.minus	105	A	NA	post	minus	1	A.NA.post.minus_105_1
15.3667	0	A.NA.minus_108	A.NA.minus	108	A	NA	post	minus	1	A.NA.post.minus_108_1
15.3667	0	A.NA.minus_109	A.NA.minus	109	A	NA	post	minus	1	A.NA.post.minus_109_1
15.3667	0	A.NA.minus_110	A.NA.minus	110	A	NA	post	minus	1	A.NA.post.minus_110_1
15.3667	0	A.NA.minus_111	A.NA.minus	111	A	NA	post	minus	1	A.NA.post.minus_111_1
15.3667	0	A.NA.minus_112	A.NA.minus	112	A	NA	post	minus	1	A.NA.post.minus_112_1
16.3833	0	A.NA.minus_6	A.NA.minus	6	A	NA	post	minus	1	A.NA.post.minus_6_1
16.3833	0	A.NA.minus_7	A.NA.minus	7	A	NA	post	minus	1	A.NA.post.minus_7_1
16.3833	0	A.NA.minus_12	A.NA.minus	12	A	NA	post	minus	1	A.NA.post.minus_12_1
16.3833	0	A.NA.minus_13	A.NA.minus	13	A	NA	post	minus	1	A.NA.post.minus_13_1
16.3833	0	A.NA.minus_16	A.NA.minus	16	A	NA	post	minus	1	A.NA.post.minus_16_1
16.3833	0	A.NA.minus_17	A.NA.minus	17	A	NA	post	minus	1	A.NA.post.minus_17_1
16.3833	0	A.NA.minus_21	A.NA.minus	21	A	NA	post	minus	1	A.NA.post.minus_21_1
16.3833	0	A.NA.minus_23	A.NA.minus	23	A	NA	post	minus	1	A.NA.post.minus_23_1
16.3833	0	A.NA.minus_24	A.NA.minus	24	A	NA	post	minus	1	A.NA.post.minus_24_1
16.3833	0	A.NA.minus_25	A.NA.minus	25	A	NA	post	minus	1	A.NA.post.minus_25_1
16.3833	0	A.NA.minus_26	A.NA.minus	26	A	NA	post	minus	1	A.NA.post.minus_26_1
16.3833	0	A.NA.minus_29	A.NA.minus	29	A	NA	post	minus	1	A.NA.post.minus_29_1
16.3833	0	A.NA.minus_30	A.NA.minus	30	A	NA	post	minus	1	A.NA.post.minus_30_1
16.3833	0	A.NA.minus_31	A.NA.minus	31	A	NA	post	minus	1	A.NA.post.minus_31_1
16.3833	0	A.NA.minus_32	A.NA.minus	32	A	NA	post	minus	1	A.NA.post.minus_32_1
16.3833	0	A.NA.minus_34	A.NA.minus	34	A	NA	post	minus	1	A.NA.post.minus_34_1
16.3833	0	A.NA.minus_36	A.NA.minus	36	A	NA	post	minus	1	A.NA.post.minus_36_1
16.3833	0	A.NA.minus_39	A.NA.minus	39	A	NA	post	minus	1	A.NA.post.minus_39_1
16.3833	0	A.NA.minus_40	A.NA.minus	40	A	NA	post	minus	1	A.NA.post.minus_40_1
16.3833	0	A.NA.minus_43	A.NA.minus	43	A	NA	post	minus	1	A.NA.post.minus_43_1
16.3833	0	A.NA.minus_44	A.NA.minus	44	A	NA	post	minus	1	A.NA.post.minus_44_1
16.3833	0	A.NA.minus_45	A.NA.minus	45	A	NA	post	minus	1	A.NA.post.minus_45_1
16.3833	0	A.NA.minus_46	A.NA.minus	46	A	NA	post	minus	1	A.NA.post.minus_46_1
16.3833	0	A.NA.minus_47	A.NA.minus	47	A	NA	post	minus	1	A.NA.post.minus_47_1
16.3833	0	A.NA.minus_48	A.NA.minus	48	A	NA	post	minus	1	A.NA.post.minus_48_1
16.3833	0	A.NA.minus_49	A.NA.minus	49	A	NA	post	minus	1	A.NA.post.minus_49_1
16.3833	0	A.NA.minus_50	A.NA.minus	50	A	NA	post	minus	1	A.NA.post.minus_50_1
16.3833	0	A.NA.minus_51	A.NA.minus	51	A	NA	post	minus	1	A.NA.post.minus_51_1
16.3833	0	A.NA.minus_53	A.NA.minus	53	A	NA	post	minus	1	A.NA.post.minus_53_1
16.3833	0	A.NA.minus_54	A.NA.minus	54	A	NA	post	minus	1	A.NA.post.minus_54_1
16.3833	0	A.NA.minus_59	A.NA.minus	59	A	NA	post	minus	1	A.NA.post.minus_59_1
16.3833	0	A.NA.minus_60	A.NA.minus	60	A	NA	post	minus	1	A.NA.post.minus_60_1
16.3833	0	A.NA.minus_62	A.NA.minus	62	A	NA	post	minus	1	A.NA.post.minus_62_1
16.3833	0	A.NA.minus_63	A.NA.minus	63	A	NA	post	minus	1	A.NA.post.minus_63_1
16.3833	0	A.NA.minus_64	A.NA.minus	64	A	NA	post	minus	1	A.NA.post.minus_64_1
16.3833	0	A.NA.minus_66	A.NA.minus	66	A	NA	post	minus	1	A.NA.post.minus_66_1
16.3833	0	A.NA.minus_70	A.NA.minus	70	A	NA	post	minus	1	A.NA.post.minus_70_1
16.3833	0	A.NA.minus_71	A.NA.minus	71	A	NA	post	minus	1	A.NA.post.minus_71_1
16.3833	0	A.NA.minus_73	A.NA.minus	73	A	NA	post	minus	1	A.NA.post.minus_73_1
16.3833	0	A.NA.minus_74	A.NA.minus	74	A	NA	post	minus	1	A.NA.post.minus_74_1
16.3833	0	A.NA.minus_75	A.NA.minus	75	A	NA	post	minus	1	A.NA.post.minus_75_1
16.3833	0	A.NA.minus_78	A.NA.minus	78	A	NA	post	minus	1	A.NA.post.minus_78_1
16.3833	0	A.NA.minus_79	A.NA.minus	79	A	NA	post	minus	1	A.NA.post.minus_79_1
16.3833	0	A.NA.minus_81	A.NA.minus	81	A	NA	post	minus	1	A.NA.post.minus_81_1
16.3833	0	A.NA.minus_82	A.NA.minus	82	A	NA	post	minus	1	A.NA.post.minus_82_1
16.3833	0	A.NA.minus_83	A.NA.minus	83	A	NA	post	minus	1	A.NA.post.minus_83_1
16.3833	0	A.NA.minus_85	A.NA.minus	85	A	NA	post	minus	1	A.NA.post.minus_85_1
16.3833	0	A.NA.minus_86	A.NA.minus	86	A	NA	post	minus	1	A.NA.post.minus_86_1
16.3833	0	A.NA.minus_87	A.NA.minus	87	A	NA	post	minus	1	A.NA.post.minus_87_1
16.3833	0	A.NA.minus_88	A.NA.minus	88	A	NA	post	minus	1	A.NA.post.minus_88_1
16.3833	0	A.NA.minus_90	A.NA.minus	90	A	NA	post	minus	1	A.NA.post.minus_90_1
16.3833	0	A.NA.minus_91	A.NA.minus	91	A	NA	post	minus	1	A.NA.post.minus_91_1
16.3833	0	A.NA.minus_92	A.NA.minus	92	A	NA	post	minus	1	A.NA.post.minus_92_1
16.3833	0	A.NA.minus_94	A.NA.minus	94	A	NA	post	minus	1	A.NA.post.minus_94_1
16.3833	0	A.NA.minus_96	A.NA.minus	96	A	NA	post	minus	1	A.NA.post.minus_96_1
16.3833	0	A.NA.minus_102	A.NA.minus	102	A	NA	post	minus	1	A.NA.post.minus_102_1
16.3833	0	A.NA.minus_103	A.NA.minus	103	A	NA	post	minus	1	A.NA.post.minus_103_1
16.3833	0	A.NA.minus_105	A.NA.minus	105	A	NA	post	minus	1	A.NA.post.minus_105_1
16.3833	0	A.NA.minus_108	A.NA.minus	108	A	NA	post	minus	1	A.NA.post.minus_108_1
16.3833	0	A.NA.minus_109	A.NA.minus	109	A	NA	post	minus	1	A.NA.post.minus_109_1
16.3833	0	A.NA.minus_110	A.NA.minus	110	A	NA	post	minus	1	A.NA.post.minus_110_1
16.3833	0	A.NA.minus_111	A.NA.minus	111	A	NA	post	minus	1	A.NA.post.minus_111_1
16.3833	0	A.NA.minus_112	A.NA.minus	112	A	NA	post	minus	1	A.NA.post.minus_112_1
17.4167	0	A.NA.minus_6	A.NA.minus	6	A	NA	post	minus	1	A.NA.post.minus_6_1
17.4167	0	A.NA.minus_7	A.NA.minus	7	A	NA	post	minus	1	A.NA.post.minus_7_1
17.4167	0	A.NA.minus_12	A.NA.minus	12	A	NA	post	minus	1	A.NA.post.minus_12_1
17.4167	0	A.NA.minus_13	A.NA.minus	13	A	NA	post	minus	1	A.NA.post.minus_13_1
17.4167	0	A.NA.minus_16	A.NA.minus	16	A	NA	post	minus	1	A.NA.post.minus_16_1
17.4167	0	A.NA.minus_17	A.NA.minus	17	A	NA	post	minus	1	A.NA.post.minus_17_1
17.4167	0	A.NA.minus_21	A.NA.minus	21	A	NA	post	minus	1	A.NA.post.minus_21_1
17.4167	0	A.NA.minus_23	A.NA.minus	23	A	NA	post	minus	1	A.NA.post.minus_23_1
17.4167	0	A.NA.minus_24	A.NA.minus	24	A	NA	post	minus	1	A.NA.post.minus_24_1
17.4167	0	A.NA.minus_25	A.NA.minus	25	A	NA	post	minus	1	A.NA.post.minus_25_1
17.4167	0	A.NA.minus_26	A.NA.minus	26	A	NA	post	minus	1	A.NA.post.minus_26_1
17.4167	0	A.NA.minus_29	A.NA.minus	29	A	NA	post	minus	1	A.NA.post.minus_29_1
17.4167	0	A.NA.minus_30	A.NA.minus	30	A	NA	post	minus	1	A.NA.post.minus_30_1
17.4167	0	A.NA.minus_31	A.NA.minus	31	A	NA	post	minus	1	A.NA.post.minus_31_1
17.4167	0	A.NA.minus_32	A.NA.minus	32	A	NA	post	minus	1	A.NA.post.minus_32_1
17.4167	0	A.NA.minus_34	A.NA.minus	34	A	NA	post	minus	1	A.NA.post.minus_34_1
17.4167	0	A.NA.minus_36	A.NA.minus	36	A	NA	post	minus	1	A.NA.post.minus_36_1
17.4167	0	A.NA.minus_39	A.NA.minus	39	A	NA	post	minus	1	A.NA.post.minus_39_1
17.4167	0	A.NA.minus_40	A.NA.minus	40	A	NA	post	minus	1	A.NA.post.minus_40_1
17.4167	0	A.NA.minus_43	A.NA.minus	43	A	NA	post	minus	1	A.NA.post.minus_43_1
17.4167	0	A.NA.minus_44	A.NA.minus	44	A	NA	post	minus	1	A.NA.post.minus_44_1
17.4167	0	A.NA.minus_45	A.NA.minus	45	A	NA	post	minus	1	A.NA.post.minus_45_1
17.4167	0	A.NA.minus_46	A.NA.minus	46	A	NA	post	minus	1	A.NA.post.minus_46_1
17.4167	0	A.NA.minus_47	A.NA.minus	47	A	NA	post	minus	1	A.NA.post.minus_47_1
17.4167	0	A.NA.minus_48	A.NA.minus	48	A	NA	post	minus	1	A.NA.post.minus_48_1
17.4167	0	A.NA.minus_49	A.NA.minus	49	A	NA	post	minus	1	A.NA.post.minus_49_1
17.4167	0	A.NA.minus_50	A.NA.minus	50	A	NA	post	minus	1	A.NA.post.minus_50_1
17.4167	0	A.NA.minus_51	A.NA.minus	51	A	NA	post	minus	1	A.NA.post.minus_51_1
17.4167	0	A.NA.minus_53	A.NA.minus	53	A	NA	post	minus	1	A.NA.post.minus_53_1
17.4167	0	A.NA.minus_54	A.NA.minus	54	A	NA	post	minus	1	A.NA.post.minus_54_1
17.4167	0	A.NA.minus_59	A.NA.minus	59	A	NA	post	minus	1	A.NA.post.minus_59_1
17.4167	0	A.NA.minus_60	A.NA.minus	60	A	NA	post	minus	1	A.NA.post.minus_60_1
17.4167	0	A.NA.minus_62	A.NA.minus	62	A	NA	post	minus	1	A.NA.post.minus_62_1
17.4167	0	A.NA.minus_63	A.NA.minus	63	A	NA	post	minus	1	A.NA.post.minus_63_1
17.4167	0	A.NA.minus_64	A.NA.minus	64	A	NA	post	minus	1	A.NA.post.minus_64_1
17.4167	0	A.NA.minus_66	A.NA.minus	66	A	NA	post	minus	1	A.NA.post.minus_66_1
17.4167	0	A.NA.minus_70	A.NA.minus	70	A	NA	post	minus	1	A.NA.post.minus_70_1
17.4167	0	A.NA.minus_71	A.NA.minus	71	A	NA	post	minus	1	A.NA.post.minus_71_1
17.4167	0	A.NA.minus_73	A.NA.minus	73	A	NA	post	minus	1	A.NA.post.minus_73_1
17.4167	0	A.NA.minus_74	A.NA.minus	74	A	NA	post	minus	1	A.NA.post.minus_74_1
17.4167	0	A.NA.minus_75	A.NA.minus	75	A	NA	post	minus	1	A.NA.post.minus_75_1
17.4167	0	A.NA.minus_78	A.NA.minus	78	A	NA	post	minus	1	A.NA.post.minus_78_1
17.4167	0	A.NA.minus_79	A.NA.minus	79	A	NA	post	minus	1	A.NA.post.minus_79_1
17.4167	0	A.NA.minus_81	A.NA.minus	81	A	NA	post	minus	1	A.NA.post.minus_81_1
17.4167	0	A.NA.minus_82	A.NA.minus	82	A	NA	post	minus	1	A.NA.post.minus_82_1
17.4167	0	A.NA.minus_83	A.NA.minus	83	A	NA	post	minus	1	A.NA.post.minus_83_1
17.4167	0	A.NA.minus_85	A.NA.minus	85	A	NA	post	minus	1	A.NA.post.minus_85_1
17.4167	0	A.NA.minus_86	A.NA.minus	86	A	NA	post	minus	1	A.NA.post.minus_86_1
17.4167	0	A.NA.minus_87	A.NA.minus	87	A	NA	post	minus	1	A.NA.post.minus_87_1
17.4167	0	A.NA.minus_88	A.NA.minus	88	A	NA	post	minus	1	A.NA.post.minus_88_1
17.4167	0	A.NA.minus_90	A.NA.minus	90	A	NA	post	minus	1	A.NA.post.minus_90_1
17.4167	0	A.NA.minus_91	A.NA.minus	91	A	NA	post	minus	1	A.NA.post.minus_91_1
17.4167	0	A.NA.minus_92	A.NA.minus	92	A	NA	post	minus	1	A.NA.post.minus_92_1
17.4167	0	A.NA.minus_94	A.NA.minus	94	A	NA	post	minus	1	A.NA.post.minus_94_1
17.4167	0	A.NA.minus_96	A.NA.minus	96	A	NA	post	minus	1	A.NA.post.minus_96_1
17.4167	0	A.NA.minus_102	A.NA.minus	102	A	NA	post	minus	1	A.NA.post.minus_102_1
17.4167	0	A.NA.minus_103	A.NA.minus	103	A	NA	post	minus	1	A.NA.post.minus_103_1
17.4167	0	A.NA.minus_105	A.NA.minus	105	A	NA	post	minus	1	A.NA.post.minus_105_1
17.4167	0	A.NA.minus_108	A.NA.minus	108	A	NA	post	minus	1	A.NA.post.minus_108_1
17.4167	0	A.NA.minus_109	A.NA.minus	109	A	NA	post	minus	1	A.NA.post.minus_109_1
17.4167	0	A.NA.minus_110	A.NA.minus	110	A	NA	post	minus	1	A.NA.post.minus_110_1
17.4167	0	A.NA.minus_111	A.NA.minus	111	A	NA	post	minus	1	A.NA.post.minus_111_1
17.4167	0	A.NA.minus_112	A.NA.minus	112	A	NA	post	minus	1	A.NA.post.minus_112_1
18.4333	0	A.NA.minus_6	A.NA.minus	6	A	NA	post	minus	1	A.NA.post.minus_6_1
18.4333	0	A.NA.minus_7	A.NA.minus	7	A	NA	post	minus	1	A.NA.post.minus_7_1
18.4333	0	A.NA.minus_12	A.NA.minus	12	A	NA	post	minus	1	A.NA.post.minus_12_1
18.4333	0	A.NA.minus_13	A.NA.minus	13	A	NA	post	minus	1	A.NA.post.minus_13_1
18.4333	0	A.NA.minus_16	A.NA.minus	16	A	NA	post	minus	1	A.NA.post.minus_16_1
18.4333	0	A.NA.minus_17	A.NA.minus	17	A	NA	post	minus	1	A.NA.post.minus_17_1
18.4333	0	A.NA.minus_21	A.NA.minus	21	A	NA	post	minus	1	A.NA.post.minus_21_1
18.4333	0	A.NA.minus_23	A.NA.minus	23	A	NA	post	minus	1	A.NA.post.minus_23_1
18.4333	0	A.NA.minus_24	A.NA.minus	24	A	NA	post	minus	1	A.NA.post.minus_24_1
18.4333	0	A.NA.minus_25	A.NA.minus	25	A	NA	post	minus	1	A.NA.post.minus_25_1
18.4333	0	A.NA.minus_26	A.NA.minus	26	A	NA	post	minus	1	A.NA.post.minus_26_1
18.4333	0	A.NA.minus_29	A.NA.minus	29	A	NA	post	minus	1	A.NA.post.minus_29_1
18.4333	0	A.NA.minus_30	A.NA.minus	30	A	NA	post	minus	1	A.NA.post.minus_30_1
18.4333	0	A.NA.minus_31	A.NA.minus	31	A	NA	post	minus	1	A.NA.post.minus_31_1
18.4333	0	A.NA.minus_32	A.NA.minus	32	A	NA	post	minus	1	A.NA.post.minus_32_1
18.4333	0	A.NA.minus_34	A.NA.minus	34	A	NA	post	minus	1	A.NA.post.minus_34_1
18.4333	0	A.NA.minus_36	A.NA.minus	36	A	NA	post	minus	1	A.NA.post.minus_36_1
18.4333	0	A.NA.minus_39	A.NA.minus	39	A	NA	post	minus	1	A.NA.post.minus_39_1
18.4333	0	A.NA.minus_40	A.NA.minus	40	A	NA	post	minus	1	A.NA.post.minus_40_1
18.4333	0	A.NA.minus_43	A.NA.minus	43	A	NA	post	minus	1	A.NA.post.minus_43_1
18.4333	0	A.NA.minus_44	A.NA.minus	44	A	NA	post	minus	1	A.NA.post.minus_44_1
18.4333	0	A.NA.minus_45	A.NA.minus	45	A	NA	post	minus	1	A.NA.post.minus_45_1
18.4333	0	A.NA.minus_46	A.NA.minus	46	A	NA	post	minus	1	A.NA.post.minus_46_1
18.4333	0	A.NA.minus_47	A.NA.minus	47	A	NA	post	minus	1	A.NA.post.minus_47_1
18.4333	0	A.NA.minus_48	A.NA.minus	48	A	NA	post	minus	1	A.NA.post.minus_48_1
18.4333	0	A.NA.minus_49	A.NA.minus	49	A	NA	post	minus	1	A.NA.post.minus_49_1
18.4333	0	A.NA.minus_50	A.NA.minus	50	A	NA	post	minus	1	A.NA.post.minus_50_1
18.4333	0	A.NA.minus_51	A.NA.minus	51	A	NA	post	minus	1	A.NA.post.minus_51_1
18.4333	0	A.NA.minus_53	A.NA.minus	53	A	NA	post	minus	1	A.NA.post.minus_53_1
18.4333	0	A.NA.minus_54	A.NA.minus	54	A	NA	post	minus	1	A.NA.post.minus_54_1
18.4333	0	A.NA.minus_59	A.NA.minus	59	A	NA	post	minus	1	A.NA.post.minus_59_1
18.4333	0	A.NA.minus_60	A.NA.minus	60	A	NA	post	minus	1	A.NA.post.minus_60_1
18.4333	0	A.NA.minus_62	A.NA.minus	62	A	NA	post	minus	1	A.NA.post.minus_62_1
18.4333	0	A.NA.minus_63	A.NA.minus	63	A	NA	post	minus	1	A.NA.post.minus_63_1
18.4333	0	A.NA.minus_64	A.NA.minus	64	A	NA	post	minus	1	A.NA.post.minus_64_1
18.4333	0	A.NA.minus_66	A.NA.minus	66	A	NA	post	minus	1	A.NA.post.minus_66_1
18.4333	0	A.NA.minus_70	A.NA.minus	70	A	NA	post	minus	1	A.NA.post.minus_70_1
18.4333	0	A.NA.minus_71	A.NA.minus	71	A	NA	post	minus	1	A.NA.post.minus_71_1
18.4333	0	A.NA.minus_73	A.NA.minus	73	A	NA	post	minus	1	A.NA.post.minus_73_1
18.4333	0	A.NA.minus_74	A.NA.minus	74	A	NA	post	minus	1	A.NA.post.minus_74_1
18.4333	0	A.NA.minus_75	A.NA.minus	75	A	NA	post	minus	1	A.NA.post.minus_75_1
18.4333	0	A.NA.minus_78	A.NA.minus	78	A	NA	post	minus	1	A.NA.post.minus_78_1
18.4333	0	A.NA.minus_79	A.NA.minus	79	A	NA	post	minus	1	A.NA.post.minus_79_1
18.4333	0	A.NA.minus_81	A.NA.minus	81	A	NA	post	minus	1	A.NA.post.minus_81_1
18.4333	0	A.NA.minus_82	A.NA.minus	82	A	NA	post	minus	1	A.NA.post.minus_82_1
18.4333	0	A.NA.minus_83	A.NA.minus	83	A	NA	post	minus	1	A.NA.post.minus_83_1
18.4333	0	A.NA.minus_85	A.NA.minus	85	A	NA	post	minus	1	A.NA.post.minus_85_1
18.4333	0	A.NA.minus_86	A.NA.minus	86	A	NA	post	minus	1	A.NA.post.minus_86_1
18.4333	0	A.NA.minus_87	A.NA.minus	87	A	NA	post	minus	1	A.NA.post.minus_87_1
18.4333	0	A.NA.minus_88	A.NA.minus	88	A	NA	post	minus	1	A.NA.post.minus_88_1
18.4333	0	A.NA.minus_90	A.NA.minus	90	A	NA	post	minus	1	A.NA.post.minus_90_1
18.4333	0	A.NA.minus_91	A.NA.minus	91	A	NA	post	minus	1	A.NA.post.minus_91_1
18.4333	0	A.NA.minus_92	A.NA.minus	92	A	NA	post	minus	1	A.NA.post.minus_92_1
18.4333	0	A.NA.minus_94	A.NA.minus	94	A	NA	post	minus	1	A.NA.post.minus_94_1
18.4333	0	A.NA.minus_96	A.NA.minus	96	A	NA	post	minus	1	A.NA.post.minus_96_1
18.4333	0	A.NA.minus_102	A.NA.minus	102	A	NA	post	minus	1	A.NA.post.minus_102_1
18.4333	0	A.NA.minus_103	A.NA.minus	103	A	NA	post	minus	1	A.NA.post.minus_103_1
18.4333	0	A.NA.minus_105	A.NA.minus	105	A	NA	post	minus	1	A.NA.post.minus_105_1
18.4333	0	A.NA.minus_108	A.NA.minus	108	A	NA	post	minus	1	A.NA.post.minus_108_1
18.4333	0	A.NA.minus_109	A.NA.minus	109	A	NA	post	minus	1	A.NA.post.minus_109_1
18.4333	0	A.NA.minus_110	A.NA.minus	110	A	NA	post	minus	1	A.NA.post.minus_110_1
18.4333	0	A.NA.minus_111	A.NA.minus	111	A	NA	post	minus	1	A.NA.post.minus_111_1
18.4333	0	A.NA.minus_112	A.NA.minus	112	A	NA	post	minus	1	A.NA.post.minus_112_1
19.4667	0	A.NA.minus_6	A.NA.minus	6	A	NA	post	minus	1	A.NA.post.minus_6_1
19.4667	0	A.NA.minus_7	A.NA.minus	7	A	NA	post	minus	1	A.NA.post.minus_7_1
19.4667	0	A.NA.minus_12	A.NA.minus	12	A	NA	post	minus	1	A.NA.post.minus_12_1
19.4667	0	A.NA.minus_13	A.NA.minus	13	A	NA	post	minus	1	A.NA.post.minus_13_1
19.4667	0	A.NA.minus_16	A.NA.minus	16	A	NA	post	minus	1	A.NA.post.minus_16_1
19.4667	0	A.NA.minus_17	A.NA.minus	17	A	NA	post	minus	1	A.NA.post.minus_17_1
19.4667	0	A.NA.minus_21	A.NA.minus	21	A	NA	post	minus	1	A.NA.post.minus_21_1
19.4667	0	A.NA.minus_23	A.NA.minus	23	A	NA	post	minus	1	A.NA.post.minus_23_1
19.4667	0	A.NA.minus_24	A.NA.minus	24	A	NA	post	minus	1	A.NA.post.minus_24_1
19.4667	0	A.NA.minus_25	A.NA.minus	25	A	NA	post	minus	1	A.NA.post.minus_25_1
19.4667	0	A.NA.minus_26	A.NA.minus	26	A	NA	post	minus	1	A.NA.post.minus_26_1
19.4667	0	A.NA.minus_29	A.NA.minus	29	A	NA	post	minus	1	A.NA.post.minus_29_1
19.4667	0	A.NA.minus_30	A.NA.minus	30	A	NA	post	minus	1	A.NA.post.minus_30_1
19.4667	0	A.NA.minus_31	A.NA.minus	31	A	NA	post	minus	1	A.NA.post.minus_31_1
19.4667	0	A.NA.minus_32	A.NA.minus	32	A	NA	post	minus	1	A.NA.post.minus_32_1
19.4667	0	A.NA.minus_34	A.NA.minus	34	A	NA	post	minus	1	A.NA.post.minus_34_1
19.4667	0	A.NA.minus_36	A.NA.minus	36	A	NA	post	minus	1	A.NA.post.minus_36_1
19.4667	0	A.NA.minus_39	A.NA.minus	39	A	NA	post	minus	1	A.NA.post.minus_39_1
19.4667	0	A.NA.minus_40	A.NA.minus	40	A	NA	post	minus	1	A.NA.post.minus_40_1
19.4667	0	A.NA.minus_43	A.NA.minus	43	A	NA	post	minus	1	A.NA.post.minus_43_1
19.4667	0	A.NA.minus_44	A.NA.minus	44	A	NA	post	minus	1	A.NA.post.minus_44_1
19.4667	0	A.NA.minus_45	A.NA.minus	45	A	NA	post	minus	1	A.NA.post.minus_45_1
19.4667	0	A.NA.minus_46	A.NA.minus	46	A	NA	post	minus	1	A.NA.post.minus_46_1
19.4667	0	A.NA.minus_47	A.NA.minus	47	A	NA	post	minus	1	A.NA.post.minus_47_1
19.4667	0	A.NA.minus_48	A.NA.minus	48	A	NA	post	minus	1	A.NA.post.minus_48_1
19.4667	0	A.NA.minus_49	A.NA.minus	49	A	NA	post	minus	1	A.NA.post.minus_49_1
19.4667	0	A.NA.minus_50	A.NA.minus	50	A	NA	post	minus	1	A.NA.post.minus_50_1
19.4667	0	A.NA.minus_51	A.NA.minus	51	A	NA	post	minus	1	A.NA.post.minus_51_1
19.4667	0	A.NA.minus_53	A.NA.minus	53	A	NA	post	minus	1	A.NA.post.minus_53_1
19.4667	0	A.NA.minus_54	A.NA.minus	54	A	NA	post	minus	1	A.NA.post.minus_54_1
19.4667	0	A.NA.minus_59	A.NA.minus	59	A	NA	post	minus	1	A.NA.post.minus_59_1
19.4667	0	A.NA.minus_60	A.NA.minus	60	A	NA	post	minus	1	A.NA.post.minus_60_1
19.4667	0	A.NA.minus_62	A.NA.minus	62	A	NA	post	minus	1	A.NA.post.minus_62_1
19.4667	0	A.NA.minus_63	A.NA.minus	63	A	NA	post	minus	1	A.NA.post.minus_63_1
19.4667	0	A.NA.minus_64	A.NA.minus	64	A	NA	post	minus	1	A.NA.post.minus_64_1
19.4667	0	A.NA.minus_66	A.NA.minus	66	A	NA	post	minus	1	A.NA.post.minus_66_1
19.4667	0	A.NA.minus_70	A.NA.minus	70	A	NA	post	minus	1	A.NA.post.minus_70_1
19.4667	0	A.NA.minus_71	A.NA.minus	71	A	NA	post	minus	1	A.NA.post.minus_71_1
19.4667	0	A.NA.minus_73	A.NA.minus	73	A	NA	post	minus	1	A.NA.post.minus_73_1
19.4667	0	A.NA.minus_74	A.NA.minus	74	A	NA	post	minus	1	A.NA.post.minus_74_1
19.4667	0	A.NA.minus_75	A.NA.minus	75	A	NA	post	minus	1	A.NA.post.minus_75_1
19.4667	0	A.NA.minus_78	A.NA.minus	78	A	NA	post	minus	1	A.NA.post.minus_78_1
19.4667	0	A.NA.minus_79	A.NA.minus	79	A	NA	post	minus	1	A.NA.post.minus_79_1
19.4667	0	A.NA.minus_81	A.NA.minus	81	A	NA	post	minus	1	A.NA.post.minus_81_1
19.4667	0	A.NA.minus_82	A.NA.minus	82	A	NA	post	minus	1	A.NA.post.minus_82_1
19.4667	0	A.NA.minus_83	A.NA.minus	83	A	NA	post	minus	1	A.NA.post.minus_83_1
19.4667	0	A.NA.minus_85	A.NA.minus	85	A	NA	post	minus	1	A.NA.post.minus_85_1
19.4667	0	A.NA.minus_86	A.NA.minus	86	A	NA	post	minus	1	A.NA.post.minus_86_1
19.4667	0	A.NA.minus_87	A.NA.minus	87	A	NA	post	minus	1	A.NA.post.minus_87_1
19.4667	0	A.NA.minus_88	A.NA.minus	88	A	NA	post	minus	1	A.NA.post.minus_88_1
19.4667	0	A.NA.minus_90	A.NA.minus	90	A	NA	post	minus	1	A.NA.post.minus_90_1
19.4667	0	A.NA.minus_91	A.NA.minus	91	A	NA	post	minus	1	A.NA.post.minus_91_1
19.4667	0	A.NA.minus_92	A.NA.minus	92	A	NA	post	minus	1	A.NA.post.minus_92_1
19.4667	0	A.NA.minus_94	A.NA.minus	94	A	NA	post	minus	1	A.NA.post.minus_94_1
19.4667	0	A.NA.minus_96	A.NA.minus	96	A	NA	post	minus	1	A.NA.post.minus_96_1
19.4667	0	A.NA.minus_102	A.NA.minus	102	A	NA	post	minus	1	A.NA.post.minus_102_1
19.4667	0	A.NA.minus_103	A.NA.minus	103	A	NA	post	minus	1	A.NA.post.minus_103_1
19.4667	0	A.NA.minus_105	A.NA.minus	105	A	NA	post	minus	1	A.NA.post.minus_105_1
19.4667	0	A.NA.minus_108	A.NA.minus	108	A	NA	post	minus	1	A.NA.post.minus_108_1
19.4667	0	A.NA.minus_109	A.NA.minus	109	A	NA	post	minus	1	A.NA.post.minus_109_1
19.4667	0	A.NA.minus_110	A.NA.minus	110	A	NA	post	minus	1	A.NA.post.minus_110_1
19.4667	0	A.NA.minus_111	A.NA.minus	111	A	NA	post	minus	1	A.NA.post.minus_111_1
19.4667	0	A.NA.minus_112	A.NA.minus	112	A	NA	post	minus	1	A.NA.post.minus_112_1
20.4833	0	A.NA.minus_6	A.NA.minus	6	A	NA	post	minus	1	A.NA.post.minus_6_1
20.4833	0	A.NA.minus_7	A.NA.minus	7	A	NA	post	minus	1	A.NA.post.minus_7_1
20.4833	0	A.NA.minus_12	A.NA.minus	12	A	NA	post	minus	1	A.NA.post.minus_12_1
20.4833	0	A.NA.minus_13	A.NA.minus	13	A	NA	post	minus	1	A.NA.post.minus_13_1
20.4833	0	A.NA.minus_16	A.NA.minus	16	A	NA	post	minus	1	A.NA.post.minus_16_1
20.4833	0	A.NA.minus_17	A.NA.minus	17	A	NA	post	minus	1	A.NA.post.minus_17_1
20.4833	0	A.NA.minus_21	A.NA.minus	21	A	NA	post	minus	1	A.NA.post.minus_21_1
20.4833	0	A.NA.minus_23	A.NA.minus	23	A	NA	post	minus	1	A.NA.post.minus_23_1
20.4833	0	A.NA.minus_24	A.NA.minus	24	A	NA	post	minus	1	A.NA.post.minus_24_1
20.4833	0	A.NA.minus_25	A.NA.minus	25	A	NA	post	minus	1	A.NA.post.minus_25_1
20.4833	0	A.NA.minus_26	A.NA.minus	26	A	NA	post	minus	1	A.NA.post.minus_26_1
20.4833	0	A.NA.minus_29	A.NA.minus	29	A	NA	post	minus	1	A.NA.post.minus_29_1
20.4833	0	A.NA.minus_30	A.NA.minus	30	A	NA	post	minus	1	A.NA.post.minus_30_1
20.4833	0	A.NA.minus_31	A.NA.minus	31	A	NA	post	minus	1	A.NA.post.minus_31_1
20.4833	0	A.NA.minus_32	A.NA.minus	32	A	NA	post	minus	1	A.NA.post.minus_32_1
20.4833	0	A.NA.minus_34	A.NA.minus	34	A	NA	post	minus	1	A.NA.post.minus_34_1
20.4833	0	A.NA.minus_36	A.NA.minus	36	A	NA	post	minus	1	A.NA.post.minus_36_1
20.4833	0	A.NA.minus_39	A.NA.minus	39	A	NA	post	minus	1	A.NA.post.minus_39_1
20.4833	0	A.NA.minus_40	A.NA.minus	40	A	NA	post	minus	1	A.NA.post.minus_40_1
20.4833	0	A.NA.minus_43	A.NA.minus	43	A	NA	post	minus	1	A.NA.post.minus_43_1
20.4833	0	A.NA.minus_44	A.NA.minus	44	A	NA	post	minus	1	A.NA.post.minus_44_1
20.4833	0	A.NA.minus_45	A.NA.minus	45	A	NA	post	minus	1	A.NA.post.minus_45_1
20.4833	0	A.NA.minus_46	A.NA.minus	46	A	NA	post	minus	1	A.NA.post.minus_46_1
20.4833	0	A.NA.minus_47	A.NA.minus	47	A	NA	post	minus	1	A.NA.post.minus_47_1
20.4833	0	A.NA.minus_48	A.NA.minus	48	A	NA	post	minus	1	A.NA.post.minus_48_1
20.4833	0	A.NA.minus_49	A.NA.minus	49	A	NA	post	minus	1	A.NA.post.minus_49_1
20.4833	0	A.NA.minus_50	A.NA.minus	50	A	NA	post	minus	1	A.NA.post.minus_50_1
20.4833	0	A.NA.minus_51	A.NA.minus	51	A	NA	post	minus	1	A.NA.post.minus_51_1
20.4833	0	A.NA.minus_53	A.NA.minus	53	A	NA	post	minus	1	A.NA.post.minus_53_1
20.4833	0	A.NA.minus_54	A.NA.minus	54	A	NA	post	minus	1	A.NA.post.minus_54_1
20.4833	0	A.NA.minus_59	A.NA.minus	59	A	NA	post	minus	1	A.NA.post.minus_59_1
20.4833	0	A.NA.minus_60	A.NA.minus	60	A	NA	post	minus	1	A.NA.post.minus_60_1
20.4833	0	A.NA.minus_62	A.NA.minus	62	A	NA	post	minus	1	A.NA.post.minus_62_1
20.4833	0	A.NA.minus_63	A.NA.minus	63	A	NA	post	minus	1	A.NA.post.minus_63_1
20.4833	0	A.NA.minus_64	A.NA.minus	64	A	NA	post	minus	1	A.NA.post.minus_64_1
20.4833	0	A.NA.minus_66	A.NA.minus	66	A	NA	post	minus	1	A.NA.post.minus_66_1
20.4833	0	A.NA.minus_70	A.NA.minus	70	A	NA	post	minus	1	A.NA.post.minus_70_1
20.4833	0	A.NA.minus_71	A.NA.minus	71	A	NA	post	minus	1	A.NA.post.minus_71_1
20.4833	0	A.NA.minus_73	A.NA.minus	73	A	NA	post	minus	1	A.NA.post.minus_73_1
20.4833	0	A.NA.minus_74	A.NA.minus	74	A	NA	post	minus	1	A.NA.post.minus_74_1
20.4833	0	A.NA.minus_75	A.NA.minus	75	A	NA	post	minus	1	A.NA.post.minus_75_1
20.4833	0	A.NA.minus_78	A.NA.minus	78	A	NA	post	minus	1	A.NA.post.minus_78_1
20.4833	0	A.NA.minus_79	A.NA.minus	79	A	NA	post	minus	1	A.NA.post.minus_79_1
20.4833	0	A.NA.minus_81	A.NA.minus	81	A	NA	post	minus	1	A.NA.post.minus_81_1
20.4833	0	A.NA.minus_82	A.NA.minus	82	A	NA	post	minus	1	A.NA.post.minus_82_1
20.4833	0	A.NA.minus_83	A.NA.minus	83	A	NA	post	minus	1	A.NA.post.minus_83_1
20.4833	0	A.NA.minus_85	A.NA.minus	85	A	NA	post	minus	1	A.NA.post.minus_85_1
20.4833	0	A.NA.minus_86	A.NA.minus	86	A	NA	post	minus	1	A.NA.post.minus_86_1
20.4833	0	A.NA.minus_87	A.NA.minus	87	A	NA	post	minus	1	A.NA.post.minus_87_1
20.4833	0	A.NA.minus_88	A.NA.minus	88	A	NA	post	minus	1	A.NA.post.minus_88_1
20.4833	0	A.NA.minus_90	A.NA.minus	90	A	NA	post	minus	1	A.NA.post.minus_90_1
20.4833	0	A.NA.minus_91	A.NA.minus	91	A	NA	post	minus	1	A.NA.post.minus_91_1
20.4833	0	A.NA.minus_92	A.NA.minus	92	A	NA	post	minus	1	A.NA.post.minus_92_1
20.4833	0	A.NA.minus_94	A.NA.minus	94	A	NA	post	minus	1	A.NA.post.minus_94_1
20.4833	0	A.NA.minus_96	A.NA.minus	96	A	NA	post	minus	1	A.NA.post.minus_96_1
20.4833	0	A.NA.minus_102	A.NA.minus	102	A	NA	post	minus	1	A.NA.post.minus_102_1
20.4833	0	A.NA.minus_103	A.NA.minus	103	A	NA	post	minus	1	A.NA.post.minus_103_1
20.4833	0	A.NA.minus_105	A.NA.minus	105	A	NA	post	minus	1	A.NA.post.minus_105_1
20.4833	0	A.NA.minus_108	A.NA.minus	108	A	NA	post	minus	1	A.NA.post.minus_108_1
20.4833	0	A.NA.minus_109	A.NA.minus	109	A	NA	post	minus	1	A.NA.post.minus_109_1
20.4833	0	A.NA.minus_110	A.NA.minus	110	A	NA	post	minus	1	A.NA.post.minus_110_1
20.4833	0	A.NA.minus_111	A.NA.minus	111	A	NA	post	minus	1	A.NA.post.minus_111_1
20.4833	0	A.NA.minus_112	A.NA.minus	112	A	NA	post	minus	1	A.NA.post.minus_112_1
21.5167	0	A.NA.minus_6	A.NA.minus	6	A	NA	post	minus	1	A.NA.post.minus_6_1
21.5167	0	A.NA.minus_7	A.NA.minus	7	A	NA	post	minus	1	A.NA.post.minus_7_1
21.5167	0	A.NA.minus_12	A.NA.minus	12	A	NA	post	minus	1	A.NA.post.minus_12_1
21.5167	0	A.NA.minus_13	A.NA.minus	13	A	NA	post	minus	1	A.NA.post.minus_13_1
21.5167	0	A.NA.minus_16	A.NA.minus	16	A	NA	post	minus	1	A.NA.post.minus_16_1
21.5167	0	A.NA.minus_17	A.NA.minus	17	A	NA	post	minus	1	A.NA.post.minus_17_1
21.5167	0	A.NA.minus_21	A.NA.minus	21	A	NA	post	minus	1	A.NA.post.minus_21_1
21.5167	0	A.NA.minus_23	A.NA.minus	23	A	NA	post	minus	1	A.NA.post.minus_23_1
21.5167	0	A.NA.minus_24	A.NA.minus	24	A	NA	post	minus	1	A.NA.post.minus_24_1
21.5167	0	A.NA.minus_25	A.NA.minus	25	A	NA	post	minus	1	A.NA.post.minus_25_1
21.5167	0	A.NA.minus_26	A.NA.minus	26	A	NA	post	minus	1	A.NA.post.minus_26_1
21.5167	0	A.NA.minus_29	A.NA.minus	29	A	NA	post	minus	1	A.NA.post.minus_29_1
21.5167	0	A.NA.minus_30	A.NA.minus	30	A	NA	post	minus	1	A.NA.post.minus_30_1
21.5167	0	A.NA.minus_31	A.NA.minus	31	A	NA	post	minus	1	A.NA.post.minus_31_1
21.5167	0	A.NA.minus_32	A.NA.minus	32	A	NA	post	minus	1	A.NA.post.minus_32_1
21.5167	0	A.NA.minus_34	A.NA.minus	34	A	NA	post	minus	1	A.NA.post.minus_34_1
21.5167	0	A.NA.minus_36	A.NA.minus	36	A	NA	post	minus	1	A.NA.post.minus_36_1
21.5167	0	A.NA.minus_39	A.NA.minus	39	A	NA	post	minus	1	A.NA.post.minus_39_1
21.5167	0	A.NA.minus_40	A.NA.minus	40	A	NA	post	minus	1	A.NA.post.minus_40_1
21.5167	0	A.NA.minus_43	A.NA.minus	43	A	NA	post	minus	1	A.NA.post.minus_43_1
21.5167	0	A.NA.minus_44	A.NA.minus	44	A	NA	post	minus	1	A.NA.post.minus_44_1
21.5167	0	A.NA.minus_45	A.NA.minus	45	A	NA	post	minus	1	A.NA.post.minus_45_1
21.5167	0	A.NA.minus_46	A.NA.minus	46	A	NA	post	minus	1	A.NA.post.minus_46_1
21.5167	0	A.NA.minus_47	A.NA.minus	47	A	NA	post	minus	1	A.NA.post.minus_47_1
21.5167	0	A.NA.minus_48	A.NA.minus	48	A	NA	post	minus	1	A.NA.post.minus_48_1
21.5167	0	A.NA.minus_49	A.NA.minus	49	A	NA	post	minus	1	A.NA.post.minus_49_1
21.5167	0	A.NA.minus_50	A.NA.minus	50	A	NA	post	minus	1	A.NA.post.minus_50_1
21.5167	0	A.NA.minus_51	A.NA.minus	51	A	NA	post	minus	1	A.NA.post.minus_51_1
21.5167	0	A.NA.minus_53	A.NA.minus	53	A	NA	post	minus	1	A.NA.post.minus_53_1
21.5167	0	A.NA.minus_54	A.NA.minus	54	A	NA	post	minus	1	A.NA.post.minus_54_1
21.5167	0	A.NA.minus_59	A.NA.minus	59	A	NA	post	minus	1	A.NA.post.minus_59_1
21.5167	0	A.NA.minus_60	A.NA.minus	60	A	NA	post	minus	1	A.NA.post.minus_60_1
21.5167	0	A.NA.minus_62	A.NA.minus	62	A	NA	post	minus	1	A.NA.post.minus_62_1
21.5167	0	A.NA.minus_63	A.NA.minus	63	A	NA	post	minus	1	A.NA.post.minus_63_1
21.5167	0	A.NA.minus_64	A.NA.minus	64	A	NA	post	minus	1	A.NA.post.minus_64_1
21.5167	0	A.NA.minus_66	A.NA.minus	66	A	NA	post	minus	1	A.NA.post.minus_66_1
21.5167	0	A.NA.minus_70	A.NA.minus	70	A	NA	post	minus	1	A.NA.post.minus_70_1
21.5167	0	A.NA.minus_71	A.NA.minus	71	A	NA	post	minus	1	A.NA.post.minus_71_1
21.5167	0	A.NA.minus_73	A.NA.minus	73	A	NA	post	minus	1	A.NA.post.minus_73_1
21.5167	0	A.NA.minus_74	A.NA.minus	74	A	NA	post	minus	1	A.NA.post.minus_74_1
21.5167	0	A.NA.minus_75	A.NA.minus	75	A	NA	post	minus	1	A.NA.post.minus_75_1
21.5167	0	A.NA.minus_78	A.NA.minus	78	A	NA	post	minus	1	A.NA.post.minus_78_1
21.5167	0	A.NA.minus_79	A.NA.minus	79	A	NA	post	minus	1	A.NA.post.minus_79_1
21.5167	0	A.NA.minus_81	A.NA.minus	81	A	NA	post	minus	1	A.NA.post.minus_81_1
21.5167	0	A.NA.minus_82	A.NA.minus	82	A	NA	post	minus	1	A.NA.post.minus_82_1
21.5167	0	A.NA.minus_83	A.NA.minus	83	A	NA	post	minus	1	A.NA.post.minus_83_1
21.5167	0	A.NA.minus_85	A.NA.minus	85	A	NA	post	minus	1	A.NA.post.minus_85_1
21.5167	0	A.NA.minus_86	A.NA.minus	86	A	NA	post	minus	1	A.NA.post.minus_86_1
21.5167	0	A.NA.minus_87	A.NA.minus	87	A	NA	post	minus	1	A.NA.post.minus_87_1
21.5167	0	A.NA.minus_88	A.NA.minus	88	A	NA	post	minus	1	A.NA.post.minus_88_1
21.5167	0	A.NA.minus_90	A.NA.minus	90	A	NA	post	minus	1	A.NA.post.minus_90_1
21.5167	0	A.NA.minus_91	A.NA.minus	91	A	NA	post	minus	1	A.NA.post.minus_91_1
21.5167	0	A.NA.minus_92	A.NA.minus	92	A	NA	post	minus	1	A.NA.post.minus_92_1
21.5167	0	A.NA.minus_94	A.NA.minus	94	A	NA	post	minus	1	A.NA.post.minus_94_1
21.5167	0	A.NA.minus_96	A.NA.minus	96	A	NA	post	minus	1	A.NA.post.minus_96_1
21.5167	0	A.NA.minus_102	A.NA.minus	102	A	NA	post	minus	1	A.NA.post.minus_102_1
21.5167	0	A.NA.minus_103	A.NA.minus	103	A	NA	post	minus	1	A.NA.post.minus_103_1
21.5167	0	A.NA.minus_105	A.NA.minus	105	A	NA	post	minus	1	A.NA.post.minus_105_1
21.5167	0	A.NA.minus_108	A.NA.minus	108	A	NA	post	minus	1	A.NA.post.minus_108_1
21.5167	0	A.NA.minus_109	A.NA.minus	109	A	NA	post	minus	1	A.NA.post.minus_109_1
21.5167	0	A.NA.minus_110	A.NA.minus	110	A	NA	post	minus	1	A.NA.post.minus_110_1
21.5167	0	A.NA.minus_111	A.NA.minus	111	A	NA	post	minus	1	A.NA.post.minus_111_1
21.5167	0	A.NA.minus_112	A.NA.minus	112	A	NA	post	minus	1	A.NA.post.minus_112_1
22.5333	0	A.NA.minus_6	A.NA.minus	6	A	NA	post	minus	1	A.NA.post.minus_6_1
22.5333	0	A.NA.minus_7	A.NA.minus	7	A	NA	post	minus	1	A.NA.post.minus_7_1
22.5333	0	A.NA.minus_12	A.NA.minus	12	A	NA	post	minus	1	A.NA.post.minus_12_1
22.5333	0	A.NA.minus_13	A.NA.minus	13	A	NA	post	minus	1	A.NA.post.minus_13_1
22.5333	0	A.NA.minus_16	A.NA.minus	16	A	NA	post	minus	1	A.NA.post.minus_16_1
22.5333	0	A.NA.minus_17	A.NA.minus	17	A	NA	post	minus	1	A.NA.post.minus_17_1
22.5333	0	A.NA.minus_21	A.NA.minus	21	A	NA	post	minus	1	A.NA.post.minus_21_1
22.5333	0	A.NA.minus_23	A.NA.minus	23	A	NA	post	minus	1	A.NA.post.minus_23_1
22.5333	0	A.NA.minus_24	A.NA.minus	24	A	NA	post	minus	1	A.NA.post.minus_24_1
22.5333	0	A.NA.minus_25	A.NA.minus	25	A	NA	post	minus	1	A.NA.post.minus_25_1
22.5333	0	A.NA.minus_26	A.NA.minus	26	A	NA	post	minus	1	A.NA.post.minus_26_1
22.5333	0	A.NA.minus_29	A.NA.minus	29	A	NA	post	minus	1	A.NA.post.minus_29_1
22.5333	0	A.NA.minus_30	A.NA.minus	30	A	NA	post	minus	1	A.NA.post.minus_30_1
22.5333	0	A.NA.minus_31	A.NA.minus	31	A	NA	post	minus	1	A.NA.post.minus_31_1
22.5333	0	A.NA.minus_32	A.NA.minus	32	A	NA	post	minus	1	A.NA.post.minus_32_1
22.5333	0	A.NA.minus_34	A.NA.minus	34	A	NA	post	minus	1	A.NA.post.minus_34_1
22.5333	0	A.NA.minus_36	A.NA.minus	36	A	NA	post	minus	1	A.NA.post.minus_36_1
22.5333	0	A.NA.minus_39	A.NA.minus	39	A	NA	post	minus	1	A.NA.post.minus_39_1
22.5333	0	A.NA.minus_40	A.NA.minus	40	A	NA	post	minus	1	A.NA.post.minus_40_1
22.5333	0	A.NA.minus_43	A.NA.minus	43	A	NA	post	minus	1	A.NA.post.minus_43_1
22.5333	0	A.NA.minus_44	A.NA.minus	44	A	NA	post	minus	1	A.NA.post.minus_44_1
22.5333	0	A.NA.minus_45	A.NA.minus	45	A	NA	post	minus	1	A.NA.post.minus_45_1
22.5333	0	A.NA.minus_46	A.NA.minus	46	A	NA	post	minus	1	A.NA.post.minus_46_1
22.5333	0	A.NA.minus_47	A.NA.minus	47	A	NA	post	minus	1	A.NA.post.minus_47_1
22.5333	0	A.NA.minus_48	A.NA.minus	48	A	NA	post	minus	1	A.NA.post.minus_48_1
22.5333	0	A.NA.minus_49	A.NA.minus	49	A	NA	post	minus	1	A.NA.post.minus_49_1
22.5333	0	A.NA.minus_50	A.NA.minus	50	A	NA	post	minus	1	A.NA.post.minus_50_1
22.5333	0	A.NA.minus_51	A.NA.minus	51	A	NA	post	minus	1	A.NA.post.minus_51_1
22.5333	0	A.NA.minus_53	A.NA.minus	53	A	NA	post	minus	1	A.NA.post.minus_53_1
22.5333	0	A.NA.minus_54	A.NA.minus	54	A	NA	post	minus	1	A.NA.post.minus_54_1
22.5333	0	A.NA.minus_59	A.NA.minus	59	A	NA	post	minus	1	A.NA.post.minus_59_1
22.5333	0	A.NA.minus_60	A.NA.minus	60	A	NA	post	minus	1	A.NA.post.minus_60_1
22.5333	0	A.NA.minus_62	A.NA.minus	62	A	NA	post	minus	1	A.NA.post.minus_62_1
22.5333	0	A.NA.minus_63	A.NA.minus	63	A	NA	post	minus	1	A.NA.post.minus_63_1
22.5333	0	A.NA.minus_64	A.NA.minus	64	A	NA	post	minus	1	A.NA.post.minus_64_1
22.5333	0	A.NA.minus_66	A.NA.minus	66	A	NA	post	minus	1	A.NA.post.minus_66_1
22.5333	0	A.NA.minus_70	A.NA.minus	70	A	NA	post	minus	1	A.NA.post.minus_70_1
22.5333	0	A.NA.minus_71	A.NA.minus	71	A	NA	post	minus	1	A.NA.post.minus_71_1
22.5333	0	A.NA.minus_73	A.NA.minus	73	A	NA	post	minus	1	A.NA.post.minus_73_1
22.5333	0	A.NA.minus_74	A.NA.minus	74	A	NA	post	minus	1	A.NA.post.minus_74_1
22.5333	0	A.NA.minus_75	A.NA.minus	75	A	NA	post	minus	1	A.NA.post.minus_75_1
22.5333	0	A.NA.minus_78	A.NA.minus	78	A	NA	post	minus	1	A.NA.post.minus_78_1
22.5333	0	A.NA.minus_79	A.NA.minus	79	A	NA	post	minus	1	A.NA.post.minus_79_1
22.5333	0	A.NA.minus_81	A.NA.minus	81	A	NA	post	minus	1	A.NA.post.minus_81_1
22.5333	0	A.NA.minus_82	A.NA.minus	82	A	NA	post	minus	1	A.NA.post.minus_82_1
22.5333	0	A.NA.minus_83	A.NA.minus	83	A	NA	post	minus	1	A.NA.post.minus_83_1
22.5333	0	A.NA.minus_85	A.NA.minus	85	A	NA	post	minus	1	A.NA.post.minus_85_1
22.5333	0	A.NA.minus_86	A.NA.minus	86	A	NA	post	minus	1	A.NA.post.minus_86_1
22.5333	0	A.NA.minus_87	A.NA.minus	87	A	NA	post	minus	1	A.NA.post.minus_87_1
22.5333	0	A.NA.minus_88	A.NA.minus	88	A	NA	post	minus	1	A.NA.post.minus_88_1
22.5333	0	A.NA.minus_90	A.NA.minus	90	A	NA	post	minus	1	A.NA.post.minus_90_1
22.5333	0	A.NA.minus_91	A.NA.minus	91	A	NA	post	minus	1	A.NA.post.minus_91_1
22.5333	0	A.NA.minus_92	A.NA.minus	92	A	NA	post	minus	1	A.NA.post.minus_92_1
22.5333	0	A.NA.minus_94	A.NA.minus	94	A	NA	post	minus	1	A.NA.post.minus_94_1
22.5333	0	A.NA.minus_96	A.NA.minus	96	A	NA	post	minus	1	A.NA.post.minus_96_1
22.5333	0	A.NA.minus_102	A.NA.minus	102	A	NA	post	minus	1	A.NA.post.minus_102_1
22.5333	0	A.NA.minus_103	A.NA.minus	103	A	NA	post	minus	1	A.NA.post.minus_103_1
22.5333	0	A.NA.minus_105	A.NA.minus	105	A	NA	post	minus	1	A.NA.post.minus_105_1
22.5333	0	A.NA.minus_108	A.NA.minus	108	A	NA	post	minus	1	A.NA.post.minus_108_1
22.5333	0	A.NA.minus_109	A.NA.minus	109	A	NA	post	minus	1	A.NA.post.minus_109_1
22.5333	0	A.NA.minus_110	A.NA.minus	110	A	NA	post	minus	1	A.NA.post.minus_110_1
22.5333	0	A.NA.minus_111	A.NA.minus	111	A	NA	post	minus	1	A.NA.post.minus_111_1
22.5333	0	A.NA.minus_112	A.NA.minus	112	A	NA	post	minus	1	A.NA.post.minus_112_1
23.5667	0	A.NA.minus_6	A.NA.minus	6	A	NA	post	minus	1	A.NA.post.minus_6_1
23.5667	0	A.NA.minus_7	A.NA.minus	7	A	NA	post	minus	1	A.NA.post.minus_7_1
23.5667	0	A.NA.minus_12	A.NA.minus	12	A	NA	post	minus	1	A.NA.post.minus_12_1
23.5667	0	A.NA.minus_13	A.NA.minus	13	A	NA	post	minus	1	A.NA.post.minus_13_1
23.5667	0	A.NA.minus_16	A.NA.minus	16	A	NA	post	minus	1	A.NA.post.minus_16_1
23.5667	0	A.NA.minus_17	A.NA.minus	17	A	NA	post	minus	1	A.NA.post.minus_17_1
23.5667	0	A.NA.minus_21	A.NA.minus	21	A	NA	post	minus	1	A.NA.post.minus_21_1
23.5667	0	A.NA.minus_23	A.NA.minus	23	A	NA	post	minus	1	A.NA.post.minus_23_1
23.5667	0	A.NA.minus_24	A.NA.minus	24	A	NA	post	minus	1	A.NA.post.minus_24_1
23.5667	0	A.NA.minus_25	A.NA.minus	25	A	NA	post	minus	1	A.NA.post.minus_25_1
23.5667	0	A.NA.minus_26	A.NA.minus	26	A	NA	post	minus	1	A.NA.post.minus_26_1
23.5667	0	A.NA.minus_29	A.NA.minus	29	A	NA	post	minus	1	A.NA.post.minus_29_1
23.5667	0	A.NA.minus_30	A.NA.minus	30	A	NA	post	minus	1	A.NA.post.minus_30_1
23.5667	0	A.NA.minus_31	A.NA.minus	31	A	NA	post	minus	1	A.NA.post.minus_31_1
23.5667	0	A.NA.minus_32	A.NA.minus	32	A	NA	post	minus	1	A.NA.post.minus_32_1
23.5667	0	A.NA.minus_34	A.NA.minus	34	A	NA	post	minus	1	A.NA.post.minus_34_1
23.5667	0	A.NA.minus_36	A.NA.minus	36	A	NA	post	minus	1	A.NA.post.minus_36_1
23.5667	0	A.NA.minus_39	A.NA.minus	39	A	NA	post	minus	1	A.NA.post.minus_39_1
23.5667	0	A.NA.minus_40	A.NA.minus	40	A	NA	post	minus	1	A.NA.post.minus_40_1
23.5667	0	A.NA.minus_43	A.NA.minus	43	A	NA	post	minus	1	A.NA.post.minus_43_1
23.5667	0	A.NA.minus_44	A.NA.minus	44	A	NA	post	minus	1	A.NA.post.minus_44_1
23.5667	0	A.NA.minus_45	A.NA.minus	45	A	NA	post	minus	1	A.NA.post.minus_45_1
23.5667	0	A.NA.minus_46	A.NA.minus	46	A	NA	post	minus	1	A.NA.post.minus_46_1
23.5667	0	A.NA.minus_47	A.NA.minus	47	A	NA	post	minus	1	A.NA.post.minus_47_1
23.5667	0	A.NA.minus_48	A.NA.minus	48	A	NA	post	minus	1	A.NA.post.minus_48_1
23.5667	0	A.NA.minus_49	A.NA.minus	49	A	NA	post	minus	1	A.NA.post.minus_49_1
23.5667	0	A.NA.minus_50	A.NA.minus	50	A	NA	post	minus	1	A.NA.post.minus_50_1
23.5667	0	A.NA.minus_51	A.NA.minus	51	A	NA	post	minus	1	A.NA.post.minus_51_1
23.5667	0	A.NA.minus_53	A.NA.minus	53	A	NA	post	minus	1	A.NA.post.minus_53_1
23.5667	0	A.NA.minus_54	A.NA.minus	54	A	NA	post	minus	1	A.NA.post.minus_54_1
23.5667	0	A.NA.minus_59	A.NA.minus	59	A	NA	post	minus	1	A.NA.post.minus_59_1
23.5667	0	A.NA.minus_60	A.NA.minus	60	A	NA	post	minus	1	A.NA.post.minus_60_1
23.5667	0	A.NA.minus_62	A.NA.minus	62	A	NA	post	minus	1	A.NA.post.minus_62_1
23.5667	0	A.NA.minus_63	A.NA.minus	63	A	NA	post	minus	1	A.NA.post.minus_63_1
23.5667	0	A.NA.minus_64	A.NA.minus	64	A	NA	post	minus	1	A.NA.post.minus_64_1
23.5667	0	A.NA.minus_66	A.NA.minus	66	A	NA	post	minus	1	A.NA.post.minus_66_1
23.5667	0	A.NA.minus_70	A.NA.minus	70	A	NA	post	minus	1	A.NA.post.minus_70_1
23.5667	0	A.NA.minus_71	A.NA.minus	71	A	NA	post	minus	1	A.NA.post.minus_71_1
23.5667	0	A.NA.minus_73	A.NA.minus	73	A	NA	post	minus	1	A.NA.post.minus_73_1
23.5667	0	A.NA.minus_74	A.NA.minus	74	A	NA	post	minus	1	A.NA.post.minus_74_1
23.5667	0	A.NA.minus_75	A.NA.minus	75	A	NA	post	minus	1	A.NA.post.minus_75_1
23.5667	0	A.NA.minus_78	A.NA.minus	78	A	NA	post	minus	1	A.NA.post.minus_78_1
23.5667	0	A.NA.minus_79	A.NA.minus	79	A	NA	post	minus	1	A.NA.post.minus_79_1
23.5667	0	A.NA.minus_81	A.NA.minus	81	A	NA	post	minus	1	A.NA.post.minus_81_1
23.5667	0	A.NA.minus_82	A.NA.minus	82	A	NA	post	minus	1	A.NA.post.minus_82_1
23.5667	0	A.NA.minus_83	A.NA.minus	83	A	NA	post	minus	1	A.NA.post.minus_83_1
23.5667	0	A.NA.minus_85	A.NA.minus	85	A	NA	post	minus	1	A.NA.post.minus_85_1
23.5667	0	A.NA.minus_86	A.NA.minus	86	A	NA	post	minus	1	A.NA.post.minus_86_1
23.5667	0	A.NA.minus_87	A.NA.minus	87	A	NA	post	minus	1	A.NA.post.minus_87_1
23.5667	0	A.NA.minus_88	A.NA.minus	88	A	NA	post	minus	1	A.NA.post.minus_88_1
23.5667	0	A.NA.minus_90	A.NA.minus	90	A	NA	post	minus	1	A.NA.post.minus_90_1
23.5667	0	A.NA.minus_91	A.NA.minus	91	A	NA	post	minus	1	A.NA.post.minus_91_1
23.5667	0	A.NA.minus_92	A.NA.minus	92	A	NA	post	minus	1	A.NA.post.minus_92_1
23.5667	0	A.NA.minus_94	A.NA.minus	94	A	NA	post	minus	1	A.NA.post.minus_94_1
23.5667	0	A.NA.minus_96	A.NA.minus	96	A	NA	post	minus	1	A.NA.post.minus_96_1
23.5667	0	A.NA.minus_102	A.NA.minus	102	A	NA	post	minus	1	A.NA.post.minus_102_1
23.5667	0	A.NA.minus_103	A.NA.minus	103	A	NA	post	minus	1	A.NA.post.minus_103_1
23.5667	0	A.NA.minus_105	A.NA.minus	105	A	NA	post	minus	1	A.NA.post.minus_105_1
23.5667	0	A.NA.minus_108	A.NA.minus	108	A	NA	post	minus	1	A.NA.post.minus_108_1
23.5667	0	A.NA.minus_109	A.NA.minus	109	A	NA	post	minus	1	A.NA.post.minus_109_1
23.5667	0	A.NA.minus_110	A.NA.minus	110	A	NA	post	minus	1	A.NA.post.minus_110_1
23.5667	0	A.NA.minus_111	A.NA.minus	111	A	NA	post	minus	1	A.NA.post.minus_111_1
23.5667	0	A.NA.minus_112	A.NA.minus	112	A	NA	post	minus	1	A.NA.post.minus_112_1
24.5833	0	A.NA.minus_6	A.NA.minus	6	A	NA	post	minus	1	A.NA.post.minus_6_1
24.5833	0	A.NA.minus_7	A.NA.minus	7	A	NA	post	minus	1	A.NA.post.minus_7_1
24.5833	0	A.NA.minus_12	A.NA.minus	12	A	NA	post	minus	1	A.NA.post.minus_12_1
24.5833	0	A.NA.minus_13	A.NA.minus	13	A	NA	post	minus	1	A.NA.post.minus_13_1
24.5833	0	A.NA.minus_16	A.NA.minus	16	A	NA	post	minus	1	A.NA.post.minus_16_1
24.5833	0	A.NA.minus_17	A.NA.minus	17	A	NA	post	minus	1	A.NA.post.minus_17_1
24.5833	0	A.NA.minus_21	A.NA.minus	21	A	NA	post	minus	1	A.NA.post.minus_21_1
24.5833	0	A.NA.minus_23	A.NA.minus	23	A	NA	post	minus	1	A.NA.post.minus_23_1
24.5833	0	A.NA.minus_24	A.NA.minus	24	A	NA	post	minus	1	A.NA.post.minus_24_1
24.5833	0	A.NA.minus_25	A.NA.minus	25	A	NA	post	minus	1	A.NA.post.minus_25_1
24.5833	0	A.NA.minus_26	A.NA.minus	26	A	NA	post	minus	1	A.NA.post.minus_26_1
24.5833	0	A.NA.minus_29	A.NA.minus	29	A	NA	post	minus	1	A.NA.post.minus_29_1
24.5833	0	A.NA.minus_30	A.NA.minus	30	A	NA	post	minus	1	A.NA.post.minus_30_1
24.5833	0	A.NA.minus_31	A.NA.minus	31	A	NA	post	minus	1	A.NA.post.minus_31_1
24.5833	0	A.NA.minus_32	A.NA.minus	32	A	NA	post	minus	1	A.NA.post.minus_32_1
24.5833	0	A.NA.minus_34	A.NA.minus	34	A	NA	post	minus	1	A.NA.post.minus_34_1
24.5833	0	A.NA.minus_36	A.NA.minus	36	A	NA	post	minus	1	A.NA.post.minus_36_1
24.5833	0	A.NA.minus_39	A.NA.minus	39	A	NA	post	minus	1	A.NA.post.minus_39_1
24.5833	0	A.NA.minus_40	A.NA.minus	40	A	NA	post	minus	1	A.NA.post.minus_40_1
24.5833	0	A.NA.minus_43	A.NA.minus	43	A	NA	post	minus	1	A.NA.post.minus_43_1
24.5833	0	A.NA.minus_44	A.NA.minus	44	A	NA	post	minus	1	A.NA.post.minus_44_1
24.5833	0	A.NA.minus_45	A.NA.minus	45	A	NA	post	minus	1	A.NA.post.minus_45_1
24.5833	0	A.NA.minus_46	A.NA.minus	46	A	NA	post	minus	1	A.NA.post.minus_46_1
24.5833	0	A.NA.minus_47	A.NA.minus	47	A	NA	post	minus	1	A.NA.post.minus_47_1
24.5833	0	A.NA.minus_48	A.NA.minus	48	A	NA	post	minus	1	A.NA.post.minus_48_1
24.5833	0	A.NA.minus_49	A.NA.minus	49	A	NA	post	minus	1	A.NA.post.minus_49_1
24.5833	0	A.NA.minus_50	A.NA.minus	50	A	NA	post	minus	1	A.NA.post.minus_50_1
24.5833	0	A.NA.minus_51	A.NA.minus	51	A	NA	post	minus	1	A.NA.post.minus_51_1
24.5833	0	A.NA.minus_53	A.NA.minus	53	A	NA	post	minus	1	A.NA.post.minus_53_1
24.5833	0	A.NA.minus_54	A.NA.minus	54	A	NA	post	minus	1	A.NA.post.minus_54_1
24.5833	0	A.NA.minus_59	A.NA.minus	59	A	NA	post	minus	1	A.NA.post.minus_59_1
24.5833	0	A.NA.minus_60	A.NA.minus	60	A	NA	post	minus	1	A.NA.post.minus_60_1
24.5833	0	A.NA.minus_62	A.NA.minus	62	A	NA	post	minus	1	A.NA.post.minus_62_1
24.5833	0	A.NA.minus_63	A.NA.minus	63	A	NA	post	minus	1	A.NA.post.minus_63_1
24.5833	0	A.NA.minus_64	A.NA.minus	64	A	NA	post	minus	1	A.NA.post.minus_64_1
24.5833	0	A.NA.minus_66	A.NA.minus	66	A	NA	post	minus	1	A.NA.post.minus_66_1
24.5833	0	A.NA.minus_70	A.NA.minus	70	A	NA	post	minus	1	A.NA.post.minus_70_1
24.5833	0	A.NA.minus_71	A.NA.minus	71	A	NA	post	minus	1	A.NA.post.minus_71_1
24.5833	0	A.NA.minus_73	A.NA.minus	73	A	NA	post	minus	1	A.NA.post.minus_73_1
24.5833	0	A.NA.minus_74	A.NA.minus	74	A	NA	post	minus	1	A.NA.post.minus_74_1
24.5833	0	A.NA.minus_75	A.NA.minus	75	A	NA	post	minus	1	A.NA.post.minus_75_1
24.5833	0	A.NA.minus_78	A.NA.minus	78	A	NA	post	minus	1	A.NA.post.minus_78_1
24.5833	0	A.NA.minus_79	A.NA.minus	79	A	NA	post	minus	1	A.NA.post.minus_79_1
24.5833	0	A.NA.minus_81	A.NA.minus	81	A	NA	post	minus	1	A.NA.post.minus_81_1
24.5833	0	A.NA.minus_82	A.NA.minus	82	A	NA	post	minus	1	A.NA.post.minus_82_1
24.5833	0	A.NA.minus_83	A.NA.minus	83	A	NA	post	minus	1	A.NA.post.minus_83_1
24.5833	0	A.NA.minus_85	A.NA.minus	85	A	NA	post	minus	1	A.NA.post.minus_85_1
24.5833	0	A.NA.minus_86	A.NA.minus	86	A	NA	post	minus	1	A.NA.post.minus_86_1
24.5833	0	A.NA.minus_87	A.NA.minus	87	A	NA	post	minus	1	A.NA.post.minus_87_1
24.5833	0	A.NA.minus_88	A.NA.minus	88	A	NA	post	minus	1	A.NA.post.minus_88_1
24.5833	0	A.NA.minus_90	A.NA.minus	90	A	NA	post	minus	1	A.NA.post.minus_90_1
24.5833	0	A.NA.minus_91	A.NA.minus	91	A	NA	post	minus	1	A.NA.post.minus_91_1
24.5833	0	A.NA.minus_92	A.NA.minus	92	A	NA	post	minus	1	A.NA.post.minus_92_1
24.5833	0	A.NA.minus_94	A.NA.minus	94	A	NA	post	minus	1	A.NA.post.minus_94_1
24.5833	0	A.NA.minus_96	A.NA.minus	96	A	NA	post	minus	1	A.NA.post.minus_96_1
24.5833	0	A.NA.minus_102	A.NA.minus	102	A	NA	post	minus	1	A.NA.post.minus_102_1
24.5833	0	A.NA.minus_103	A.NA.minus	103	A	NA	post	minus	1	A.NA.post.minus_103_1
24.5833	0	A.NA.minus_105	A.NA.minus	105	A	NA	post	minus	1	A.NA.post.minus_105_1
24.5833	0	A.NA.minus_108	A.NA.minus	108	A	NA	post	minus	1	A.NA.post.minus_108_1
24.5833	0	A.NA.minus_109	A.NA.minus	109	A	NA	post	minus	1	A.NA.post.minus_109_1
24.5833	0	A.NA.minus_110	A.NA.minus	110	A	NA	post	minus	1	A.NA.post.minus_110_1
24.5833	0	A.NA.minus_111	A.NA.minus	111	A	NA	post	minus	1	A.NA.post.minus_111_1
24.5833	0	A.NA.minus_112	A.NA.minus	112	A	NA	post	minus	1	A.NA.post.minus_112_1
25.6167	30	A.NA.minus_6	A.NA.minus	6	A	NA	post	minus	1	A.NA.post.minus_6_1
25.6167	57	A.NA.minus_7	A.NA.minus	7	A	NA	post	minus	1	A.NA.post.minus_7_1
25.6167	59	A.NA.minus_12	A.NA.minus	12	A	NA	post	minus	1	A.NA.post.minus_12_1
25.6167	0	A.NA.minus_13	A.NA.minus	13	A	NA	post	minus	1	A.NA.post.minus_13_1
25.6167	0	A.NA.minus_16	A.NA.minus	16	A	NA	post	minus	1	A.NA.post.minus_16_1
25.6167	320	A.NA.minus_17	A.NA.minus	17	A	NA	post	minus	1	A.NA.post.minus_17_1
25.6167	17	A.NA.minus_21	A.NA.minus	21	A	NA	post	minus	1	A.NA.post.minus_21_1
25.6167	62	A.NA.minus_23	A.NA.minus	23	A	NA	post	minus	1	A.NA.post.minus_23_1
25.6167	276	A.NA.minus_24	A.NA.minus	24	A	NA	post	minus	1	A.NA.post.minus_24_1
25.6167	183	A.NA.minus_25	A.NA.minus	25	A	NA	post	minus	1	A.NA.post.minus_25_1
25.6167	0	A.NA.minus_26	A.NA.minus	26	A	NA	post	minus	1	A.NA.post.minus_26_1
25.6167	0	A.NA.minus_29	A.NA.minus	29	A	NA	post	minus	1	A.NA.post.minus_29_1
25.6167	8	A.NA.minus_30	A.NA.minus	30	A	NA	post	minus	1	A.NA.post.minus_30_1
25.6167	0	A.NA.minus_31	A.NA.minus	31	A	NA	post	minus	1	A.NA.post.minus_31_1
25.6167	214	A.NA.minus_32	A.NA.minus	32	A	NA	post	minus	1	A.NA.post.minus_32_1
25.6167	44	A.NA.minus_34	A.NA.minus	34	A	NA	post	minus	1	A.NA.post.minus_34_1
25.6167	0	A.NA.minus_36	A.NA.minus	36	A	NA	post	minus	1	A.NA.post.minus_36_1
25.6167	0	A.NA.minus_39	A.NA.minus	39	A	NA	post	minus	1	A.NA.post.minus_39_1
25.6167	0	A.NA.minus_40	A.NA.minus	40	A	NA	post	minus	1	A.NA.post.minus_40_1
25.6167	0	A.NA.minus_43	A.NA.minus	43	A	NA	post	minus	1	A.NA.post.minus_43_1
25.6167	0	A.NA.minus_44	A.NA.minus	44	A	NA	post	minus	1	A.NA.post.minus_44_1
25.6167	0	A.NA.minus_45	A.NA.minus	45	A	NA	post	minus	1	A.NA.post.minus_45_1
25.6167	0	A.NA.minus_46	A.NA.minus	46	A	NA	post	minus	1	A.NA.post.minus_46_1
25.6167	0	A.NA.minus_47	A.NA.minus	47	A	NA	post	minus	1	A.NA.post.minus_47_1
25.6167	0	A.NA.minus_48	A.NA.minus	48	A	NA	post	minus	1	A.NA.post.minus_48_1
25.6167	115	A.NA.minus_49	A.NA.minus	49	A	NA	post	minus	1	A.NA.post.minus_49_1
25.6167	0	A.NA.minus_50	A.NA.minus	50	A	NA	post	minus	1	A.NA.post.minus_50_1
25.6167	0	A.NA.minus_51	A.NA.minus	51	A	NA	post	minus	1	A.NA.post.minus_51_1
25.6167	0	A.NA.minus_53	A.NA.minus	53	A	NA	post	minus	1	A.NA.post.minus_53_1
25.6167	0	A.NA.minus_54	A.NA.minus	54	A	NA	post	minus	1	A.NA.post.minus_54_1
25.6167	0	A.NA.minus_59	A.NA.minus	59	A	NA	post	minus	1	A.NA.post.minus_59_1
25.6167	49	A.NA.minus_60	A.NA.minus	60	A	NA	post	minus	1	A.NA.post.minus_60_1
25.6167	0	A.NA.minus_62	A.NA.minus	62	A	NA	post	minus	1	A.NA.post.minus_62_1
25.6167	0	A.NA.minus_63	A.NA.minus	63	A	NA	post	minus	1	A.NA.post.minus_63_1
25.6167	0	A.NA.minus_64	A.NA.minus	64	A	NA	post	minus	1	A.NA.post.minus_64_1
25.6167	0	A.NA.minus_66	A.NA.minus	66	A	NA	post	minus	1	A.NA.post.minus_66_1
25.6167	0	A.NA.minus_70	A.NA.minus	70	A	NA	post	minus	1	A.NA.post.minus_70_1
25.6167	0	A.NA.minus_71	A.NA.minus	71	A	NA	post	minus	1	A.NA.post.minus_71_1
25.6167	0	A.NA.minus_73	A.NA.minus	73	A	NA	post	minus	1	A.NA.post.minus_73_1
25.6167	41	A.NA.minus_74	A.NA.minus	74	A	NA	post	minus	1	A.NA.post.minus_74_1
25.6167	0	A.NA.minus_75	A.NA.minus	75	A	NA	post	minus	1	A.NA.post.minus_75_1
25.6167	0	A.NA.minus_78	A.NA.minus	78	A	NA	post	minus	1	A.NA.post.minus_78_1
25.6167	53	A.NA.minus_79	A.NA.minus	79	A	NA	post	minus	1	A.NA.post.minus_79_1
25.6167	15	A.NA.minus_81	A.NA.minus	81	A	NA	post	minus	1	A.NA.post.minus_81_1
25.6167	0	A.NA.minus_82	A.NA.minus	82	A	NA	post	minus	1	A.NA.post.minus_82_1
25.6167	0	A.NA.minus_83	A.NA.minus	83	A	NA	post	minus	1	A.NA.post.minus_83_1
25.6167	0	A.NA.minus_85	A.NA.minus	85	A	NA	post	minus	1	A.NA.post.minus_85_1
25.6167	0	A.NA.minus_86	A.NA.minus	86	A	NA	post	minus	1	A.NA.post.minus_86_1
25.6167	0	A.NA.minus_87	A.NA.minus	87	A	NA	post	minus	1	A.NA.post.minus_87_1
25.6167	0	A.NA.minus_88	A.NA.minus	88	A	NA	post	minus	1	A.NA.post.minus_88_1
25.6167	0	A.NA.minus_90	A.NA.minus	90	A	NA	post	minus	1	A.NA.post.minus_90_1
25.6167	0	A.NA.minus_91	A.NA.minus	91	A	NA	post	minus	1	A.NA.post.minus_91_1
25.6167	57	A.NA.minus_92	A.NA.minus	92	A	NA	post	minus	1	A.NA.post.minus_92_1
25.6167	0	A.NA.minus_94	A.NA.minus	94	A	NA	post	minus	1	A.NA.post.minus_94_1
25.6167	0	A.NA.minus_96	A.NA.minus	96	A	NA	post	minus	1	A.NA.post.minus_96_1
25.6167	0	A.NA.minus_102	A.NA.minus	102	A	NA	post	minus	1	A.NA.post.minus_102_1
25.6167	0	A.NA.minus_103	A.NA.minus	103	A	NA	post	minus	1	A.NA.post.minus_103_1
25.6167	0	A.NA.minus_105	A.NA.minus	105	A	NA	post	minus	1	A.NA.post.minus_105_1
25.6167	0	A.NA.minus_108	A.NA.minus	108	A	NA	post	minus	1	A.NA.post.minus_108_1
25.6167	0	A.NA.minus_109	A.NA.minus	109	A	NA	post	minus	1	A.NA.post.minus_109_1
25.6167	0	A.NA.minus_110	A.NA.minus	110	A	NA	post	minus	1	A.NA.post.minus_110_1
25.6167	0	A.NA.minus_111	A.NA.minus	111	A	NA	post	minus	1	A.NA.post.minus_111_1
25.6167	0	A.NA.minus_112	A.NA.minus	112	A	NA	post	minus	1	A.NA.post.minus_112_1
26.6333	0	A.NA.minus_6	A.NA.minus	6	A	NA	post	minus	1	A.NA.post.minus_6_1
26.6333	0	A.NA.minus_7	A.NA.minus	7	A	NA	post	minus	1	A.NA.post.minus_7_1
26.6333	0	A.NA.minus_12	A.NA.minus	12	A	NA	post	minus	1	A.NA.post.minus_12_1
26.6333	0	A.NA.minus_13	A.NA.minus	13	A	NA	post	minus	1	A.NA.post.minus_13_1
26.6333	0	A.NA.minus_16	A.NA.minus	16	A	NA	post	minus	1	A.NA.post.minus_16_1
26.6333	64	A.NA.minus_17	A.NA.minus	17	A	NA	post	minus	1	A.NA.post.minus_17_1
26.6333	0	A.NA.minus_21	A.NA.minus	21	A	NA	post	minus	1	A.NA.post.minus_21_1
26.6333	0	A.NA.minus_23	A.NA.minus	23	A	NA	post	minus	1	A.NA.post.minus_23_1
26.6333	99	A.NA.minus_24	A.NA.minus	24	A	NA	post	minus	1	A.NA.post.minus_24_1
26.6333	0	A.NA.minus_25	A.NA.minus	25	A	NA	post	minus	1	A.NA.post.minus_25_1
26.6333	0	A.NA.minus_26	A.NA.minus	26	A	NA	post	minus	1	A.NA.post.minus_26_1
26.6333	0	A.NA.minus_29	A.NA.minus	29	A	NA	post	minus	1	A.NA.post.minus_29_1
26.6333	0	A.NA.minus_30	A.NA.minus	30	A	NA	post	minus	1	A.NA.post.minus_30_1
26.6333	0	A.NA.minus_31	A.NA.minus	31	A	NA	post	minus	1	A.NA.post.minus_31_1
26.6333	0	A.NA.minus_32	A.NA.minus	32	A	NA	post	minus	1	A.NA.post.minus_32_1
26.6333	0	A.NA.minus_34	A.NA.minus	34	A	NA	post	minus	1	A.NA.post.minus_34_1
26.6333	0	A.NA.minus_36	A.NA.minus	36	A	NA	post	minus	1	A.NA.post.minus_36_1
26.6333	0	A.NA.minus_39	A.NA.minus	39	A	NA	post	minus	1	A.NA.post.minus_39_1
26.6333	0	A.NA.minus_40	A.NA.minus	40	A	NA	post	minus	1	A.NA.post.minus_40_1
26.6333	0	A.NA.minus_43	A.NA.minus	43	A	NA	post	minus	1	A.NA.post.minus_43_1
26.6333	0	A.NA.minus_44	A.NA.minus	44	A	NA	post	minus	1	A.NA.post.minus_44_1
26.6333	0	A.NA.minus_45	A.NA.minus	45	A	NA	post	minus	1	A.NA.post.minus_45_1
26.6333	0	A.NA.minus_46	A.NA.minus	46	A	NA	post	minus	1	A.NA.post.minus_46_1
26.6333	0	A.NA.minus_47	A.NA.minus	47	A	NA	post	minus	1	A.NA.post.minus_47_1
26.6333	0	A.NA.minus_48	A.NA.minus	48	A	NA	post	minus	1	A.NA.post.minus_48_1
26.6333	0	A.NA.minus_49	A.NA.minus	49	A	NA	post	minus	1	A.NA.post.minus_49_1
26.6333	0	A.NA.minus_50	A.NA.minus	50	A	NA	post	minus	1	A.NA.post.minus_50_1
26.6333	0	A.NA.minus_51	A.NA.minus	51	A	NA	post	minus	1	A.NA.post.minus_51_1
26.6333	0	A.NA.minus_53	A.NA.minus	53	A	NA	post	minus	1	A.NA.post.minus_53_1
26.6333	0	A.NA.minus_54	A.NA.minus	54	A	NA	post	minus	1	A.NA.post.minus_54_1
26.6333	0	A.NA.minus_59	A.NA.minus	59	A	NA	post	minus	1	A.NA.post.minus_59_1
26.6333	0	A.NA.minus_60	A.NA.minus	60	A	NA	post	minus	1	A.NA.post.minus_60_1
26.6333	0	A.NA.minus_62	A.NA.minus	62	A	NA	post	minus	1	A.NA.post.minus_62_1
26.6333	0	A.NA.minus_63	A.NA.minus	63	A	NA	post	minus	1	A.NA.post.minus_63_1
26.6333	0	A.NA.minus_64	A.NA.minus	64	A	NA	post	minus	1	A.NA.post.minus_64_1
26.6333	0	A.NA.minus_66	A.NA.minus	66	A	NA	post	minus	1	A.NA.post.minus_66_1
26.6333	0	A.NA.minus_70	A.NA.minus	70	A	NA	post	minus	1	A.NA.post.minus_70_1
26.6333	0	A.NA.minus_71	A.NA.minus	71	A	NA	post	minus	1	A.NA.post.minus_71_1
26.6333	0	A.NA.minus_73	A.NA.minus	73	A	NA	post	minus	1	A.NA.post.minus_73_1
26.6333	0	A.NA.minus_74	A.NA.minus	74	A	NA	post	minus	1	A.NA.post.minus_74_1
26.6333	0	A.NA.minus_75	A.NA.minus	75	A	NA	post	minus	1	A.NA.post.minus_75_1
26.6333	0	A.NA.minus_78	A.NA.minus	78	A	NA	post	minus	1	A.NA.post.minus_78_1
26.6333	0	A.NA.minus_79	A.NA.minus	79	A	NA	post	minus	1	A.NA.post.minus_79_1
26.6333	0	A.NA.minus_81	A.NA.minus	81	A	NA	post	minus	1	A.NA.post.minus_81_1
26.6333	0	A.NA.minus_82	A.NA.minus	82	A	NA	post	minus	1	A.NA.post.minus_82_1
26.6333	0	A.NA.minus_83	A.NA.minus	83	A	NA	post	minus	1	A.NA.post.minus_83_1
26.6333	0	A.NA.minus_85	A.NA.minus	85	A	NA	post	minus	1	A.NA.post.minus_85_1
26.6333	0	A.NA.minus_86	A.NA.minus	86	A	NA	post	minus	1	A.NA.post.minus_86_1
26.6333	0	A.NA.minus_87	A.NA.minus	87	A	NA	post	minus	1	A.NA.post.minus_87_1
26.6333	0	A.NA.minus_88	A.NA.minus	88	A	NA	post	minus	1	A.NA.post.minus_88_1
26.6333	0	A.NA.minus_90	A.NA.minus	90	A	NA	post	minus	1	A.NA.post.minus_90_1
26.6333	0	A.NA.minus_91	A.NA.minus	91	A	NA	post	minus	1	A.NA.post.minus_91_1
26.6333	0	A.NA.minus_92	A.NA.minus	92	A	NA	post	minus	1	A.NA.post.minus_92_1
26.6333	0	A.NA.minus_94	A.NA.minus	94	A	NA	post	minus	1	A.NA.post.minus_94_1
26.6333	0	A.NA.minus_96	A.NA.minus	96	A	NA	post	minus	1	A.NA.post.minus_96_1
26.6333	0	A.NA.minus_102	A.NA.minus	102	A	NA	post	minus	1	A.NA.post.minus_102_1
26.6333	0	A.NA.minus_103	A.NA.minus	103	A	NA	post	minus	1	A.NA.post.minus_103_1
26.6333	0	A.NA.minus_105	A.NA.minus	105	A	NA	post	minus	1	A.NA.post.minus_105_1
26.6333	0	A.NA.minus_108	A.NA.minus	108	A	NA	post	minus	1	A.NA.post.minus_108_1
26.6333	0	A.NA.minus_109	A.NA.minus	109	A	NA	post	minus	1	A.NA.post.minus_109_1
26.6333	0	A.NA.minus_110	A.NA.minus	110	A	NA	post	minus	1	A.NA.post.minus_110_1
26.6333	0	A.NA.minus_111	A.NA.minus	111	A	NA	post	minus	1	A.NA.post.minus_111_1
26.6333	0	A.NA.minus_112	A.NA.minus	112	A	NA	post	minus	1	A.NA.post.minus_112_1
27.6667	134	A.NA.minus_6	A.NA.minus	6	A	NA	post	minus	1	A.NA.post.minus_6_1
27.6667	149	A.NA.minus_7	A.NA.minus	7	A	NA	post	minus	1	A.NA.post.minus_7_1
27.6667	297	A.NA.minus_12	A.NA.minus	12	A	NA	post	minus	1	A.NA.post.minus_12_1
27.6667	0	A.NA.minus_13	A.NA.minus	13	A	NA	post	minus	1	A.NA.post.minus_13_1
27.6667	0	A.NA.minus_16	A.NA.minus	16	A	NA	post	minus	1	A.NA.post.minus_16_1
27.6667	494	A.NA.minus_17	A.NA.minus	17	A	NA	post	minus	1	A.NA.post.minus_17_1
27.6667	81	A.NA.minus_21	A.NA.minus	21	A	NA	post	minus	1	A.NA.post.minus_21_1
27.6667	113	A.NA.minus_23	A.NA.minus	23	A	NA	post	minus	1	A.NA.post.minus_23_1
27.6667	727	A.NA.minus_24	A.NA.minus	24	A	NA	post	minus	1	A.NA.post.minus_24_1
27.6667	430	A.NA.minus_25	A.NA.minus	25	A	NA	post	minus	1	A.NA.post.minus_25_1
27.6667	0	A.NA.minus_26	A.NA.minus	26	A	NA	post	minus	1	A.NA.post.minus_26_1
27.6667	0	A.NA.minus_29	A.NA.minus	29	A	NA	post	minus	1	A.NA.post.minus_29_1
27.6667	52	A.NA.minus_30	A.NA.minus	30	A	NA	post	minus	1	A.NA.post.minus_30_1
27.6667	0	A.NA.minus_31	A.NA.minus	31	A	NA	post	minus	1	A.NA.post.minus_31_1
27.6667	357	A.NA.minus_32	A.NA.minus	32	A	NA	post	minus	1	A.NA.post.minus_32_1
27.6667	275	A.NA.minus_34	A.NA.minus	34	A	NA	post	minus	1	A.NA.post.minus_34_1
27.6667	91	A.NA.minus_36	A.NA.minus	36	A	NA	post	minus	1	A.NA.post.minus_36_1
27.6667	101	A.NA.minus_39	A.NA.minus	39	A	NA	post	minus	1	A.NA.post.minus_39_1
27.6667	143	A.NA.minus_40	A.NA.minus	40	A	NA	post	minus	1	A.NA.post.minus_40_1
27.6667	20	A.NA.minus_43	A.NA.minus	43	A	NA	post	minus	1	A.NA.post.minus_43_1
27.6667	0	A.NA.minus_44	A.NA.minus	44	A	NA	post	minus	1	A.NA.post.minus_44_1
27.6667	73	A.NA.minus_45	A.NA.minus	45	A	NA	post	minus	1	A.NA.post.minus_45_1
27.6667	0	A.NA.minus_46	A.NA.minus	46	A	NA	post	minus	1	A.NA.post.minus_46_1
27.6667	178	A.NA.minus_47	A.NA.minus	47	A	NA	post	minus	1	A.NA.post.minus_47_1
27.6667	0	A.NA.minus_48	A.NA.minus	48	A	NA	post	minus	1	A.NA.post.minus_48_1
27.6667	291	A.NA.minus_49	A.NA.minus	49	A	NA	post	minus	1	A.NA.post.minus_49_1
27.6667	148	A.NA.minus_50	A.NA.minus	50	A	NA	post	minus	1	A.NA.post.minus_50_1
27.6667	0	A.NA.minus_51	A.NA.minus	51	A	NA	post	minus	1	A.NA.post.minus_51_1
27.6667	0	A.NA.minus_53	A.NA.minus	53	A	NA	post	minus	1	A.NA.post.minus_53_1
27.6667	0	A.NA.minus_54	A.NA.minus	54	A	NA	post	minus	1	A.NA.post.minus_54_1
27.6667	24	A.NA.minus_59	A.NA.minus	59	A	NA	post	minus	1	A.NA.post.minus_59_1
27.6667	233	A.NA.minus_60	A.NA.minus	60	A	NA	post	minus	1	A.NA.post.minus_60_1
27.6667	0	A.NA.minus_62	A.NA.minus	62	A	NA	post	minus	1	A.NA.post.minus_62_1
27.6667	0	A.NA.minus_63	A.NA.minus	63	A	NA	post	minus	1	A.NA.post.minus_63_1
27.6667	52	A.NA.minus_64	A.NA.minus	64	A	NA	post	minus	1	A.NA.post.minus_64_1
27.6667	0	A.NA.minus_66	A.NA.minus	66	A	NA	post	minus	1	A.NA.post.minus_66_1
27.6667	0	A.NA.minus_70	A.NA.minus	70	A	NA	post	minus	1	A.NA.post.minus_70_1
27.6667	0	A.NA.minus_71	A.NA.minus	71	A	NA	post	minus	1	A.NA.post.minus_71_1
27.6667	0	A.NA.minus_73	A.NA.minus	73	A	NA	post	minus	1	A.NA.post.minus_73_1
27.6667	226	A.NA.minus_74	A.NA.minus	74	A	NA	post	minus	1	A.NA.post.minus_74_1
27.6667	0	A.NA.minus_75	A.NA.minus	75	A	NA	post	minus	1	A.NA.post.minus_75_1
27.6667	0	A.NA.minus_78	A.NA.minus	78	A	NA	post	minus	1	A.NA.post.minus_78_1
27.6667	191	A.NA.minus_79	A.NA.minus	79	A	NA	post	minus	1	A.NA.post.minus_79_1
27.6667	186	A.NA.minus_81	A.NA.minus	81	A	NA	post	minus	1	A.NA.post.minus_81_1
27.6667	0	A.NA.minus_82	A.NA.minus	82	A	NA	post	minus	1	A.NA.post.minus_82_1
27.6667	47	A.NA.minus_83	A.NA.minus	83	A	NA	post	minus	1	A.NA.post.minus_83_1
27.6667	0	A.NA.minus_85	A.NA.minus	85	A	NA	post	minus	1	A.NA.post.minus_85_1
27.6667	0	A.NA.minus_86	A.NA.minus	86	A	NA	post	minus	1	A.NA.post.minus_86_1
27.6667	0	A.NA.minus_87	A.NA.minus	87	A	NA	post	minus	1	A.NA.post.minus_87_1
27.6667	211	A.NA.minus_88	A.NA.minus	88	A	NA	post	minus	1	A.NA.post.minus_88_1
27.6667	0	A.NA.minus_90	A.NA.minus	90	A	NA	post	minus	1	A.NA.post.minus_90_1
27.6667	0	A.NA.minus_91	A.NA.minus	91	A	NA	post	minus	1	A.NA.post.minus_91_1
27.6667	191	A.NA.minus_92	A.NA.minus	92	A	NA	post	minus	1	A.NA.post.minus_92_1
27.6667	0	A.NA.minus_94	A.NA.minus	94	A	NA	post	minus	1	A.NA.post.minus_94_1
27.6667	29	A.NA.minus_96	A.NA.minus	96	A	NA	post	minus	1	A.NA.post.minus_96_1
27.6667	0	A.NA.minus_102	A.NA.minus	102	A	NA	post	minus	1	A.NA.post.minus_102_1
27.6667	96	A.NA.minus_103	A.NA.minus	103	A	NA	post	minus	1	A.NA.post.minus_103_1
27.6667	0	A.NA.minus_105	A.NA.minus	105	A	NA	post	minus	1	A.NA.post.minus_105_1
27.6667	0	A.NA.minus_108	A.NA.minus	108	A	NA	post	minus	1	A.NA.post.minus_108_1
27.6667	0	A.NA.minus_109	A.NA.minus	109	A	NA	post	minus	1	A.NA.post.minus_109_1
27.6667	0	A.NA.minus_110	A.NA.minus	110	A	NA	post	minus	1	A.NA.post.minus_110_1
27.6667	0	A.NA.minus_111	A.NA.minus	111	A	NA	post	minus	1	A.NA.post.minus_111_1
27.6667	0	A.NA.minus_112	A.NA.minus	112	A	NA	post	minus	1	A.NA.post.minus_112_1
28.6833	134	A.NA.minus_6	A.NA.minus	6	A	NA	post	minus	1	A.NA.post.minus_6_1
28.6833	162	A.NA.minus_7	A.NA.minus	7	A	NA	post	minus	1	A.NA.post.minus_7_1
28.6833	332	A.NA.minus_12	A.NA.minus	12	A	NA	post	minus	1	A.NA.post.minus_12_1
28.6833	6	A.NA.minus_13	A.NA.minus	13	A	NA	post	minus	1	A.NA.post.minus_13_1
28.6833	0	A.NA.minus_16	A.NA.minus	16	A	NA	post	minus	1	A.NA.post.minus_16_1
28.6833	617	A.NA.minus_17	A.NA.minus	17	A	NA	post	minus	1	A.NA.post.minus_17_1
28.6833	142	A.NA.minus_21	A.NA.minus	21	A	NA	post	minus	1	A.NA.post.minus_21_1
28.6833	99	A.NA.minus_23	A.NA.minus	23	A	NA	post	minus	1	A.NA.post.minus_23_1
28.6833	896	A.NA.minus_24	A.NA.minus	24	A	NA	post	minus	1	A.NA.post.minus_24_1
28.6833	516	A.NA.minus_25	A.NA.minus	25	A	NA	post	minus	1	A.NA.post.minus_25_1
28.6833	0	A.NA.minus_26	A.NA.minus	26	A	NA	post	minus	1	A.NA.post.minus_26_1
28.6833	0	A.NA.minus_29	A.NA.minus	29	A	NA	post	minus	1	A.NA.post.minus_29_1
28.6833	79	A.NA.minus_30	A.NA.minus	30	A	NA	post	minus	1	A.NA.post.minus_30_1
28.6833	0	A.NA.minus_31	A.NA.minus	31	A	NA	post	minus	1	A.NA.post.minus_31_1
28.6833	486	A.NA.minus_32	A.NA.minus	32	A	NA	post	minus	1	A.NA.post.minus_32_1
28.6833	239	A.NA.minus_34	A.NA.minus	34	A	NA	post	minus	1	A.NA.post.minus_34_1
28.6833	27	A.NA.minus_36	A.NA.minus	36	A	NA	post	minus	1	A.NA.post.minus_36_1
28.6833	105	A.NA.minus_39	A.NA.minus	39	A	NA	post	minus	1	A.NA.post.minus_39_1
28.6833	189	A.NA.minus_40	A.NA.minus	40	A	NA	post	minus	1	A.NA.post.minus_40_1
28.6833	79	A.NA.minus_43	A.NA.minus	43	A	NA	post	minus	1	A.NA.post.minus_43_1
28.6833	23	A.NA.minus_44	A.NA.minus	44	A	NA	post	minus	1	A.NA.post.minus_44_1
28.6833	83	A.NA.minus_45	A.NA.minus	45	A	NA	post	minus	1	A.NA.post.minus_45_1
28.6833	0	A.NA.minus_46	A.NA.minus	46	A	NA	post	minus	1	A.NA.post.minus_46_1
28.6833	266	A.NA.minus_47	A.NA.minus	47	A	NA	post	minus	1	A.NA.post.minus_47_1
28.6833	0	A.NA.minus_48	A.NA.minus	48	A	NA	post	minus	1	A.NA.post.minus_48_1
28.6833	513	A.NA.minus_49	A.NA.minus	49	A	NA	post	minus	1	A.NA.post.minus_49_1
28.6833	271	A.NA.minus_50	A.NA.minus	50	A	NA	post	minus	1	A.NA.post.minus_50_1
28.6833	0	A.NA.minus_51	A.NA.minus	51	A	NA	post	minus	1	A.NA.post.minus_51_1
28.6833	0	A.NA.minus_53	A.NA.minus	53	A	NA	post	minus	1	A.NA.post.minus_53_1
28.6833	0	A.NA.minus_54	A.NA.minus	54	A	NA	post	minus	1	A.NA.post.minus_54_1
28.6833	71	A.NA.minus_59	A.NA.minus	59	A	NA	post	minus	1	A.NA.post.minus_59_1
28.6833	323	A.NA.minus_60	A.NA.minus	60	A	NA	post	minus	1	A.NA.post.minus_60_1
28.6833	0	A.NA.minus_62	A.NA.minus	62	A	NA	post	minus	1	A.NA.post.minus_62_1
28.6833	0	A.NA.minus_63	A.NA.minus	63	A	NA	post	minus	1	A.NA.post.minus_63_1
28.6833	79	A.NA.minus_64	A.NA.minus	64	A	NA	post	minus	1	A.NA.post.minus_64_1
28.6833	0	A.NA.minus_66	A.NA.minus	66	A	NA	post	minus	1	A.NA.post.minus_66_1
28.6833	0	A.NA.minus_70	A.NA.minus	70	A	NA	post	minus	1	A.NA.post.minus_70_1
28.6833	0	A.NA.minus_71	A.NA.minus	71	A	NA	post	minus	1	A.NA.post.minus_71_1
28.6833	0	A.NA.minus_73	A.NA.minus	73	A	NA	post	minus	1	A.NA.post.minus_73_1
28.6833	221	A.NA.minus_74	A.NA.minus	74	A	NA	post	minus	1	A.NA.post.minus_74_1
28.6833	0	A.NA.minus_75	A.NA.minus	75	A	NA	post	minus	1	A.NA.post.minus_75_1
28.6833	0	A.NA.minus_78	A.NA.minus	78	A	NA	post	minus	1	A.NA.post.minus_78_1
28.6833	178	A.NA.minus_79	A.NA.minus	79	A	NA	post	minus	1	A.NA.post.minus_79_1
28.6833	227	A.NA.minus_81	A.NA.minus	81	A	NA	post	minus	1	A.NA.post.minus_81_1
28.6833	0	A.NA.minus_82	A.NA.minus	82	A	NA	post	minus	1	A.NA.post.minus_82_1
28.6833	100	A.NA.minus_83	A.NA.minus	83	A	NA	post	minus	1	A.NA.post.minus_83_1
28.6833	0	A.NA.minus_85	A.NA.minus	85	A	NA	post	minus	1	A.NA.post.minus_85_1
28.6833	0	A.NA.minus_86	A.NA.minus	86	A	NA	post	minus	1	A.NA.post.minus_86_1
28.6833	0	A.NA.minus_87	A.NA.minus	87	A	NA	post	minus	1	A.NA.post.minus_87_1
28.6833	246	A.NA.minus_88	A.NA.minus	88	A	NA	post	minus	1	A.NA.post.minus_88_1
28.6833	0	A.NA.minus_90	A.NA.minus	90	A	NA	post	minus	1	A.NA.post.minus_90_1
28.6833	0	A.NA.minus_91	A.NA.minus	91	A	NA	post	minus	1	A.NA.post.minus_91_1
28.6833	194	A.NA.minus_92	A.NA.minus	92	A	NA	post	minus	1	A.NA.post.minus_92_1
28.6833	0	A.NA.minus_94	A.NA.minus	94	A	NA	post	minus	1	A.NA.post.minus_94_1
28.6833	83	A.NA.minus_96	A.NA.minus	96	A	NA	post	minus	1	A.NA.post.minus_96_1
28.6833	0	A.NA.minus_102	A.NA.minus	102	A	NA	post	minus	1	A.NA.post.minus_102_1
28.6833	75	A.NA.minus_103	A.NA.minus	103	A	NA	post	minus	1	A.NA.post.minus_103_1
28.6833	0	A.NA.minus_105	A.NA.minus	105	A	NA	post	minus	1	A.NA.post.minus_105_1
28.6833	0	A.NA.minus_108	A.NA.minus	108	A	NA	post	minus	1	A.NA.post.minus_108_1
28.6833	0	A.NA.minus_109	A.NA.minus	109	A	NA	post	minus	1	A.NA.post.minus_109_1
28.6833	49	A.NA.minus_110	A.NA.minus	110	A	NA	post	minus	1	A.NA.post.minus_110_1
28.6833	0	A.NA.minus_111	A.NA.minus	111	A	NA	post	minus	1	A.NA.post.minus_111_1
28.6833	0	A.NA.minus_112	A.NA.minus	112	A	NA	post	minus	1	A.NA.post.minus_112_1
29.7167	104	A.NA.minus_6	A.NA.minus	6	A	NA	post	minus	1	A.NA.post.minus_6_1
29.7167	130	A.NA.minus_7	A.NA.minus	7	A	NA	post	minus	1	A.NA.post.minus_7_1
29.7167	225	A.NA.minus_12	A.NA.minus	12	A	NA	post	minus	1	A.NA.post.minus_12_1
29.7167	0	A.NA.minus_13	A.NA.minus	13	A	NA	post	minus	1	A.NA.post.minus_13_1
29.7167	0	A.NA.minus_16	A.NA.minus	16	A	NA	post	minus	1	A.NA.post.minus_16_1
29.7167	462	A.NA.minus_17	A.NA.minus	17	A	NA	post	minus	1	A.NA.post.minus_17_1
29.7167	92	A.NA.minus_21	A.NA.minus	21	A	NA	post	minus	1	A.NA.post.minus_21_1
29.7167	54	A.NA.minus_23	A.NA.minus	23	A	NA	post	minus	1	A.NA.post.minus_23_1
29.7167	773	A.NA.minus_24	A.NA.minus	24	A	NA	post	minus	1	A.NA.post.minus_24_1
29.7167	296	A.NA.minus_25	A.NA.minus	25	A	NA	post	minus	1	A.NA.post.minus_25_1
29.7167	0	A.NA.minus_26	A.NA.minus	26	A	NA	post	minus	1	A.NA.post.minus_26_1
29.7167	0	A.NA.minus_29	A.NA.minus	29	A	NA	post	minus	1	A.NA.post.minus_29_1
29.7167	27	A.NA.minus_30	A.NA.minus	30	A	NA	post	minus	1	A.NA.post.minus_30_1
29.7167	0	A.NA.minus_31	A.NA.minus	31	A	NA	post	minus	1	A.NA.post.minus_31_1
29.7167	255	A.NA.minus_32	A.NA.minus	32	A	NA	post	minus	1	A.NA.post.minus_32_1
29.7167	54	A.NA.minus_34	A.NA.minus	34	A	NA	post	minus	1	A.NA.post.minus_34_1
29.7167	0	A.NA.minus_36	A.NA.minus	36	A	NA	post	minus	1	A.NA.post.minus_36_1
29.7167	0	A.NA.minus_39	A.NA.minus	39	A	NA	post	minus	1	A.NA.post.minus_39_1
29.7167	103	A.NA.minus_40	A.NA.minus	40	A	NA	post	minus	1	A.NA.post.minus_40_1
29.7167	0	A.NA.minus_43	A.NA.minus	43	A	NA	post	minus	1	A.NA.post.minus_43_1
29.7167	0	A.NA.minus_44	A.NA.minus	44	A	NA	post	minus	1	A.NA.post.minus_44_1
29.7167	34	A.NA.minus_45	A.NA.minus	45	A	NA	post	minus	1	A.NA.post.minus_45_1
29.7167	0	A.NA.minus_46	A.NA.minus	46	A	NA	post	minus	1	A.NA.post.minus_46_1
29.7167	192	A.NA.minus_47	A.NA.minus	47	A	NA	post	minus	1	A.NA.post.minus_47_1
29.7167	0	A.NA.minus_48	A.NA.minus	48	A	NA	post	minus	1	A.NA.post.minus_48_1
29.7167	284	A.NA.minus_49	A.NA.minus	49	A	NA	post	minus	1	A.NA.post.minus_49_1
29.7167	15	A.NA.minus_50	A.NA.minus	50	A	NA	post	minus	1	A.NA.post.minus_50_1
29.7167	0	A.NA.minus_51	A.NA.minus	51	A	NA	post	minus	1	A.NA.post.minus_51_1
29.7167	0	A.NA.minus_53	A.NA.minus	53	A	NA	post	minus	1	A.NA.post.minus_53_1
29.7167	0	A.NA.minus_54	A.NA.minus	54	A	NA	post	minus	1	A.NA.post.minus_54_1
29.7167	0	A.NA.minus_59	A.NA.minus	59	A	NA	post	minus	1	A.NA.post.minus_59_1
29.7167	183	A.NA.minus_60	A.NA.minus	60	A	NA	post	minus	1	A.NA.post.minus_60_1
29.7167	0	A.NA.minus_62	A.NA.minus	62	A	NA	post	minus	1	A.NA.post.minus_62_1
29.7167	0	A.NA.minus_63	A.NA.minus	63	A	NA	post	minus	1	A.NA.post.minus_63_1
29.7167	58	A.NA.minus_64	A.NA.minus	64	A	NA	post	minus	1	A.NA.post.minus_64_1
29.7167	0	A.NA.minus_66	A.NA.minus	66	A	NA	post	minus	1	A.NA.post.minus_66_1
29.7167	0	A.NA.minus_70	A.NA.minus	70	A	NA	post	minus	1	A.NA.post.minus_70_1
29.7167	0	A.NA.minus_71	A.NA.minus	71	A	NA	post	minus	1	A.NA.post.minus_71_1
29.7167	0	A.NA.minus_73	A.NA.minus	73	A	NA	post	minus	1	A.NA.post.minus_73_1
29.7167	156	A.NA.minus_74	A.NA.minus	74	A	NA	post	minus	1	A.NA.post.minus_74_1
29.7167	0	A.NA.minus_75	A.NA.minus	75	A	NA	post	minus	1	A.NA.post.minus_75_1
29.7167	0	A.NA.minus_78	A.NA.minus	78	A	NA	post	minus	1	A.NA.post.minus_78_1
29.7167	132	A.NA.minus_79	A.NA.minus	79	A	NA	post	minus	1	A.NA.post.minus_79_1
29.7167	96	A.NA.minus_81	A.NA.minus	81	A	NA	post	minus	1	A.NA.post.minus_81_1
29.7167	0	A.NA.minus_82	A.NA.minus	82	A	NA	post	minus	1	A.NA.post.minus_82_1
29.7167	33	A.NA.minus_83	A.NA.minus	83	A	NA	post	minus	1	A.NA.post.minus_83_1
29.7167	0	A.NA.minus_85	A.NA.minus	85	A	NA	post	minus	1	A.NA.post.minus_85_1
29.7167	0	A.NA.minus_86	A.NA.minus	86	A	NA	post	minus	1	A.NA.post.minus_86_1
29.7167	0	A.NA.minus_87	A.NA.minus	87	A	NA	post	minus	1	A.NA.post.minus_87_1
29.7167	122	A.NA.minus_88	A.NA.minus	88	A	NA	post	minus	1	A.NA.post.minus_88_1
29.7167	0	A.NA.minus_90	A.NA.minus	90	A	NA	post	minus	1	A.NA.post.minus_90_1
29.7167	0	A.NA.minus_91	A.NA.minus	91	A	NA	post	minus	1	A.NA.post.minus_91_1
29.7167	113	A.NA.minus_92	A.NA.minus	92	A	NA	post	minus	1	A.NA.post.minus_92_1
29.7167	0	A.NA.minus_94	A.NA.minus	94	A	NA	post	minus	1	A.NA.post.minus_94_1
29.7167	17	A.NA.minus_96	A.NA.minus	96	A	NA	post	minus	1	A.NA.post.minus_96_1
29.7167	0	A.NA.minus_102	A.NA.minus	102	A	NA	post	minus	1	A.NA.post.minus_102_1
29.7167	49	A.NA.minus_103	A.NA.minus	103	A	NA	post	minus	1	A.NA.post.minus_103_1
29.7167	0	A.NA.minus_105	A.NA.minus	105	A	NA	post	minus	1	A.NA.post.minus_105_1
29.7167	0	A.NA.minus_108	A.NA.minus	108	A	NA	post	minus	1	A.NA.post.minus_108_1
29.7167	0	A.NA.minus_109	A.NA.minus	109	A	NA	post	minus	1	A.NA.post.minus_109_1
29.7167	0	A.NA.minus_110	A.NA.minus	110	A	NA	post	minus	1	A.NA.post.minus_110_1
29.7167	0	A.NA.minus_111	A.NA.minus	111	A	NA	post	minus	1	A.NA.post.minus_111_1
29.7167	0	A.NA.minus_112	A.NA.minus	112	A	NA	post	minus	1	A.NA.post.minus_112_1
30.7333	206	A.NA.minus_6	A.NA.minus	6	A	NA	post	minus	1	A.NA.post.minus_6_1
30.7333	279	A.NA.minus_7	A.NA.minus	7	A	NA	post	minus	1	A.NA.post.minus_7_1
30.7333	616	A.NA.minus_12	A.NA.minus	12	A	NA	post	minus	1	A.NA.post.minus_12_1
30.7333	35	A.NA.minus_13	A.NA.minus	13	A	NA	post	minus	1	A.NA.post.minus_13_1
30.7333	65	A.NA.minus_16	A.NA.minus	16	A	NA	post	minus	1	A.NA.post.minus_16_1
30.7333	817	A.NA.minus_17	A.NA.minus	17	A	NA	post	minus	1	A.NA.post.minus_17_1
30.7333	149	A.NA.minus_21	A.NA.minus	21	A	NA	post	minus	1	A.NA.post.minus_21_1
30.7333	202	A.NA.minus_23	A.NA.minus	23	A	NA	post	minus	1	A.NA.post.minus_23_1
30.7333	1500	A.NA.minus_24	A.NA.minus	24	A	NA	post	minus	1	A.NA.post.minus_24_1
30.7333	685	A.NA.minus_25	A.NA.minus	25	A	NA	post	minus	1	A.NA.post.minus_25_1
30.7333	0	A.NA.minus_26	A.NA.minus	26	A	NA	post	minus	1	A.NA.post.minus_26_1
30.7333	0	A.NA.minus_29	A.NA.minus	29	A	NA	post	minus	1	A.NA.post.minus_29_1
30.7333	99	A.NA.minus_30	A.NA.minus	30	A	NA	post	minus	1	A.NA.post.minus_30_1
30.7333	0	A.NA.minus_31	A.NA.minus	31	A	NA	post	minus	1	A.NA.post.minus_31_1
30.7333	618	A.NA.minus_32	A.NA.minus	32	A	NA	post	minus	1	A.NA.post.minus_32_1
30.7333	301	A.NA.minus_34	A.NA.minus	34	A	NA	post	minus	1	A.NA.post.minus_34_1
30.7333	245	A.NA.minus_36	A.NA.minus	36	A	NA	post	minus	1	A.NA.post.minus_36_1
30.7333	279	A.NA.minus_39	A.NA.minus	39	A	NA	post	minus	1	A.NA.post.minus_39_1
30.7333	260	A.NA.minus_40	A.NA.minus	40	A	NA	post	minus	1	A.NA.post.minus_40_1
30.7333	132	A.NA.minus_43	A.NA.minus	43	A	NA	post	minus	1	A.NA.post.minus_43_1
30.7333	154	A.NA.minus_44	A.NA.minus	44	A	NA	post	minus	1	A.NA.post.minus_44_1
30.7333	269	A.NA.minus_45	A.NA.minus	45	A	NA	post	minus	1	A.NA.post.minus_45_1
30.7333	0	A.NA.minus_46	A.NA.minus	46	A	NA	post	minus	1	A.NA.post.minus_46_1
30.7333	384	A.NA.minus_47	A.NA.minus	47	A	NA	post	minus	1	A.NA.post.minus_47_1
30.7333	0	A.NA.minus_48	A.NA.minus	48	A	NA	post	minus	1	A.NA.post.minus_48_1
30.7333	734	A.NA.minus_49	A.NA.minus	49	A	NA	post	minus	1	A.NA.post.minus_49_1
30.7333	232	A.NA.minus_50	A.NA.minus	50	A	NA	post	minus	1	A.NA.post.minus_50_1
30.7333	0	A.NA.minus_51	A.NA.minus	51	A	NA	post	minus	1	A.NA.post.minus_51_1
30.7333	0	A.NA.minus_53	A.NA.minus	53	A	NA	post	minus	1	A.NA.post.minus_53_1
30.7333	0	A.NA.minus_54	A.NA.minus	54	A	NA	post	minus	1	A.NA.post.minus_54_1
30.7333	200	A.NA.minus_59	A.NA.minus	59	A	NA	post	minus	1	A.NA.post.minus_59_1
30.7333	457	A.NA.minus_60	A.NA.minus	60	A	NA	post	minus	1	A.NA.post.minus_60_1
30.7333	0	A.NA.minus_62	A.NA.minus	62	A	NA	post	minus	1	A.NA.post.minus_62_1
30.7333	0	A.NA.minus_63	A.NA.minus	63	A	NA	post	minus	1	A.NA.post.minus_63_1
30.7333	166	A.NA.minus_64	A.NA.minus	64	A	NA	post	minus	1	A.NA.post.minus_64_1
30.7333	0	A.NA.minus_66	A.NA.minus	66	A	NA	post	minus	1	A.NA.post.minus_66_1
30.7333	107	A.NA.minus_70	A.NA.minus	70	A	NA	post	minus	1	A.NA.post.minus_70_1
30.7333	0	A.NA.minus_71	A.NA.minus	71	A	NA	post	minus	1	A.NA.post.minus_71_1
30.7333	0	A.NA.minus_73	A.NA.minus	73	A	NA	post	minus	1	A.NA.post.minus_73_1
30.7333	381	A.NA.minus_74	A.NA.minus	74	A	NA	post	minus	1	A.NA.post.minus_74_1
30.7333	0	A.NA.minus_75	A.NA.minus	75	A	NA	post	minus	1	A.NA.post.minus_75_1
30.7333	0	A.NA.minus_78	A.NA.minus	78	A	NA	post	minus	1	A.NA.post.minus_78_1
30.7333	269	A.NA.minus_79	A.NA.minus	79	A	NA	post	minus	1	A.NA.post.minus_79_1
30.7333	300	A.NA.minus_81	A.NA.minus	81	A	NA	post	minus	1	A.NA.post.minus_81_1
30.7333	0	A.NA.minus_82	A.NA.minus	82	A	NA	post	minus	1	A.NA.post.minus_82_1
30.7333	304	A.NA.minus_83	A.NA.minus	83	A	NA	post	minus	1	A.NA.post.minus_83_1
30.7333	0	A.NA.minus_85	A.NA.minus	85	A	NA	post	minus	1	A.NA.post.minus_85_1
30.7333	0	A.NA.minus_86	A.NA.minus	86	A	NA	post	minus	1	A.NA.post.minus_86_1
30.7333	0	A.NA.minus_87	A.NA.minus	87	A	NA	post	minus	1	A.NA.post.minus_87_1
30.7333	280	A.NA.minus_88	A.NA.minus	88	A	NA	post	minus	1	A.NA.post.minus_88_1
30.7333	0	A.NA.minus_90	A.NA.minus	90	A	NA	post	minus	1	A.NA.post.minus_90_1
30.7333	112	A.NA.minus_91	A.NA.minus	91	A	NA	post	minus	1	A.NA.post.minus_91_1
30.7333	296	A.NA.minus_92	A.NA.minus	92	A	NA	post	minus	1	A.NA.post.minus_92_1
30.7333	0	A.NA.minus_94	A.NA.minus	94	A	NA	post	minus	1	A.NA.post.minus_94_1
30.7333	133	A.NA.minus_96	A.NA.minus	96	A	NA	post	minus	1	A.NA.post.minus_96_1
30.7333	0	A.NA.minus_102	A.NA.minus	102	A	NA	post	minus	1	A.NA.post.minus_102_1
30.7333	122	A.NA.minus_103	A.NA.minus	103	A	NA	post	minus	1	A.NA.post.minus_103_1
30.7333	0	A.NA.minus_105	A.NA.minus	105	A	NA	post	minus	1	A.NA.post.minus_105_1
30.7333	0	A.NA.minus_108	A.NA.minus	108	A	NA	post	minus	1	A.NA.post.minus_108_1
30.7333	0	A.NA.minus_109	A.NA.minus	109	A	NA	post	minus	1	A.NA.post.minus_109_1
30.7333	38	A.NA.minus_110	A.NA.minus	110	A	NA	post	minus	1	A.NA.post.minus_110_1
30.7333	0	A.NA.minus_111	A.NA.minus	111	A	NA	post	minus	1	A.NA.post.minus_111_1
30.7333	79	A.NA.minus_112	A.NA.minus	112	A	NA	post	minus	1	A.NA.post.minus_112_1
31.7667	270	A.NA.minus_6	A.NA.minus	6	A	NA	post	minus	1	A.NA.post.minus_6_1
31.7667	363	A.NA.minus_7	A.NA.minus	7	A	NA	post	minus	1	A.NA.post.minus_7_1
31.7667	676	A.NA.minus_12	A.NA.minus	12	A	NA	post	minus	1	A.NA.post.minus_12_1
31.7667	89	A.NA.minus_13	A.NA.minus	13	A	NA	post	minus	1	A.NA.post.minus_13_1
31.7667	339	A.NA.minus_16	A.NA.minus	16	A	NA	post	minus	1	A.NA.post.minus_16_1
31.7667	1024	A.NA.minus_17	A.NA.minus	17	A	NA	post	minus	1	A.NA.post.minus_17_1
31.7667	449	A.NA.minus_21	A.NA.minus	21	A	NA	post	minus	1	A.NA.post.minus_21_1
31.7667	405	A.NA.minus_23	A.NA.minus	23	A	NA	post	minus	1	A.NA.post.minus_23_1
31.7667	2067	A.NA.minus_24	A.NA.minus	24	A	NA	post	minus	1	A.NA.post.minus_24_1
31.7667	1045	A.NA.minus_25	A.NA.minus	25	A	NA	post	minus	1	A.NA.post.minus_25_1
31.7667	0	A.NA.minus_26	A.NA.minus	26	A	NA	post	minus	1	A.NA.post.minus_26_1
31.7667	0	A.NA.minus_29	A.NA.minus	29	A	NA	post	minus	1	A.NA.post.minus_29_1
31.7667	345	A.NA.minus_30	A.NA.minus	30	A	NA	post	minus	1	A.NA.post.minus_30_1
31.7667	0	A.NA.minus_31	A.NA.minus	31	A	NA	post	minus	1	A.NA.post.minus_31_1
31.7667	804	A.NA.minus_32	A.NA.minus	32	A	NA	post	minus	1	A.NA.post.minus_32_1
31.7667	544	A.NA.minus_34	A.NA.minus	34	A	NA	post	minus	1	A.NA.post.minus_34_1
31.7667	423	A.NA.minus_36	A.NA.minus	36	A	NA	post	minus	1	A.NA.post.minus_36_1
31.7667	388	A.NA.minus_39	A.NA.minus	39	A	NA	post	minus	1	A.NA.post.minus_39_1
31.7667	564	A.NA.minus_40	A.NA.minus	40	A	NA	post	minus	1	A.NA.post.minus_40_1
31.7667	295	A.NA.minus_43	A.NA.minus	43	A	NA	post	minus	1	A.NA.post.minus_43_1
31.7667	317	A.NA.minus_44	A.NA.minus	44	A	NA	post	minus	1	A.NA.post.minus_44_1
31.7667	393	A.NA.minus_45	A.NA.minus	45	A	NA	post	minus	1	A.NA.post.minus_45_1
31.7667	0	A.NA.minus_46	A.NA.minus	46	A	NA	post	minus	1	A.NA.post.minus_46_1
31.7667	512	A.NA.minus_47	A.NA.minus	47	A	NA	post	minus	1	A.NA.post.minus_47_1
31.7667	0	A.NA.minus_48	A.NA.minus	48	A	NA	post	minus	1	A.NA.post.minus_48_1
31.7667	1067	A.NA.minus_49	A.NA.minus	49	A	NA	post	minus	1	A.NA.post.minus_49_1
31.7667	539	A.NA.minus_50	A.NA.minus	50	A	NA	post	minus	1	A.NA.post.minus_50_1
31.7667	0	A.NA.minus_51	A.NA.minus	51	A	NA	post	minus	1	A.NA.post.minus_51_1
31.7667	0	A.NA.minus_53	A.NA.minus	53	A	NA	post	minus	1	A.NA.post.minus_53_1
31.7667	118	A.NA.minus_54	A.NA.minus	54	A	NA	post	minus	1	A.NA.post.minus_54_1
31.7667	431	A.NA.minus_59	A.NA.minus	59	A	NA	post	minus	1	A.NA.post.minus_59_1
31.7667	605	A.NA.minus_60	A.NA.minus	60	A	NA	post	minus	1	A.NA.post.minus_60_1
31.7667	0	A.NA.minus_62	A.NA.minus	62	A	NA	post	minus	1	A.NA.post.minus_62_1
31.7667	0	A.NA.minus_63	A.NA.minus	63	A	NA	post	minus	1	A.NA.post.minus_63_1
31.7667	389	A.NA.minus_64	A.NA.minus	64	A	NA	post	minus	1	A.NA.post.minus_64_1
31.7667	0	A.NA.minus_66	A.NA.minus	66	A	NA	post	minus	1	A.NA.post.minus_66_1
31.7667	281	A.NA.minus_70	A.NA.minus	70	A	NA	post	minus	1	A.NA.post.minus_70_1
31.7667	189	A.NA.minus_71	A.NA.minus	71	A	NA	post	minus	1	A.NA.post.minus_71_1
31.7667	0	A.NA.minus_73	A.NA.minus	73	A	NA	post	minus	1	A.NA.post.minus_73_1
31.7667	513	A.NA.minus_74	A.NA.minus	74	A	NA	post	minus	1	A.NA.post.minus_74_1
31.7667	0	A.NA.minus_75	A.NA.minus	75	A	NA	post	minus	1	A.NA.post.minus_75_1
31.7667	0	A.NA.minus_78	A.NA.minus	78	A	NA	post	minus	1	A.NA.post.minus_78_1
31.7667	478	A.NA.minus_79	A.NA.minus	79	A	NA	post	minus	1	A.NA.post.minus_79_1
31.7667	571	A.NA.minus_81	A.NA.minus	81	A	NA	post	minus	1	A.NA.post.minus_81_1
31.7667	0	A.NA.minus_82	A.NA.minus	82	A	NA	post	minus	1	A.NA.post.minus_82_1
[truncated: 125,042 more rows]

## Sheet: Fig. 1D-F
Dose response assay 1
blank	blank	blank	blank	blank	blank	blank	blank	blank	blank	blank	blank	blank	blank	blank	blank	blank	blank	blank	blank	blank	blank	blank	blank	blank	F_I_minus_20_0.0_A	F_I_minus_24_0.0_A	G_I_minus_25_0.0_A	H_I_minus_44_0.0_A	F_I_plus_20_0.0_A	F_I_plus_44_0.0_A	F_I_plus_7_0.0_A	F_I_plus_9_0.0_A	F_I_plus_17_0.0_A	F_I_plus_39_0.0_A	G_I_plus_4_0.0_A	G_I_plus_15_0.0_A	G_I_plus_6_0.0_A	G_I_plus_8_0.0_A	G_I_plus_7_0.0_A	G_I_plus_9_0.0_A	H_I_plus_4_0.0_A	H_I_plus_8_0.0_A	H_I_plus_11_0.0_A	H_I_plus_13_0.0_A	H_I_plus_3_0.0_A	H_I_plus_9_0.0_A	blank	blank	F_I_minus_20_1.0_A
0.112	0.096	0.094	0.092	0.092	0.092	0.091	0.092	0.092	0.09	0.09	0.092	0.091	0.092	0.091	0.09	0.091	0.091	0.091	0.09	0.092	0.096	0.092	0.102	0.103	1.217	1.197	1.252	1.189	1.1	1.212	1.086	1.344	1.165	1.181	1.119	1.114	1.298	1.198	1.266	1.236	1.187	1.27	1.226	1.28	1.338	1.263	0.272	0.093	1.151
Dose response assay 2
Time	blank	blank	blank	blank	blank	blank	blank	blank	blank	blank	blank	blank	blank	blank	blank	blank	blank	blank	blank	blank	blank	blank	blank	blank	blank	C_I_minus_21_0.0_A	C_I_minus_41_0.0_A	D_I_minus_22_0.0_A	E_I_minus_38_0.0_A	C_I_plus_11_0.0_A	C_I_plus_18_0.0_A	C_I_plus_4_0.0_A	C_I_plus_7_0.0_A	C_I_plus_12_0.0_A	C_I_plus_27_0.0_A	D_I_plus_15_0.0_A	D_I_plus_19_0.0_A	D_I_plus_14_0.0_A	D_I_plus_17_0.0_A	D_I_plus_16_0.0_A	D_I_plus_20_0.0_A	E_I_plus_19_0.0_A	E_I_plus_43_0.0_A	E_I_plus_9_0.0_A	E_I_plus_14_0.0_A	E_I_plus_22_0.0_A	E_I_plus_28_0.0_A	blank	blank
00:57:17	0.093	0.093	0.094	0.093	0.093	0.094	0.093	0.094	0.092	0.092	0.092	0.092	0.092	0.092	0.092	0.092	0.092	0.092	0.093	0.093	0.092	0.092	0.092	0.093	0.094	0.163	0.163	0.158	0.162	0.144	0.154	0.156	0.143	0.141	0.162	0.16	0.16	0.132	0.153	0.159	0.152	0.153	0.154	0.149	0.16	0.135	0.142	0.093	0.093
01:57:17	0.093	0.093	0.094	0.093	0.093	0.093	0.093	0.093	0.092	0.092	0.091	0.092	0.092	0.092	0.092	0.092	0.092	0.092	0.092	0.093	0.092	0.092	0.091	0.092	0.093	0.184	0.184	0.176	0.182	0.162	0.17	0.176	0.16	0.155	0.184	0.18	0.182	0.145	0.175	0.184	0.176	0.178	0.177	0.169	0.185	0.152	0.153	0.093	0.093
02:57:17	0.092	0.093	0.093	0.092	0.093	0.093	0.093	0.093	0.092	0.092	0.091	0.092	0.092	0.092	0.091	0.092	0.092	0.092	0.092	0.093	0.092	0.092	0.091	0.092	0.093	0.209	0.211	0.199	0.207	0.184	0.19	0.199	0.181	0.174	0.208	0.202	0.207	0.163	0.195	0.207	0.193	0.195	0.196	0.192	0.207	0.166	0.18	0.093	0.093
03:57:17	0.092	0.093	0.093	0.092	0.093	0.093	0.093	0.093	0.092	0.092	0.091	0.091	0.092	0.092	0.092	0.092	0.092	0.092	0.092	0.093	0.091	0.091	0.091	0.092	0.093	0.233	0.232	0.224	0.239	0.213	0.208	0.223	0.208	0.199	0.233	0.22	0.231	0.183	0.217	0.235	0.223	0.227	0.23	0.22	0.245	0.203	0.205	0.093	0.093
04:57:17	0.092	0.093	0.093	0.092	0.092	0.093	0.093	0.093	0.092	0.091	0.091	0.091	0.092	0.091	0.091	0.092	0.092	0.092	0.092	0.093	0.091	0.091	0.091	0.092	0.093	0.257	0.255	0.254	0.268	0.236	0.233	0.25	0.233	0.232	0.257	0.25	0.267	0.213	0.246	0.271	0.255	0.256	0.264	0.261	0.282	0.238	0.244	0.092	0.095
05:57:17	0.092	0.092	0.093	0.092	0.092	0.092	0.092	0.092	0.092	0.091	0.091	0.091	0.091	0.091	0.091	0.091	0.091	0.091	0.091	0.092	0.091	0.091	0.091	0.091	0.092	0.285	0.284	0.273	0.296	0.265	0.25	0.276	0.258	0.251	0.283	0.272	0.289	0.241	0.273	0.298	0.28	0.285	0.287	0.289	0.307	0.263	0.275	0.092	0.094
06:57:17	0.091	0.092	0.092	0.091	0.091	0.092	0.092	0.092	0.091	0.091	0.09	0.091	0.091	0.091	0.091	0.091	0.091	0.091	0.091	0.092	0.091	0.09	0.09	0.091	0.092	0.304	0.305	0.294	0.316	0.289	0.269	0.294	0.279	0.273	0.308	0.293	0.311	0.264	0.292	0.318	0.299	0.304	0.305	0.311	0.332	0.296	0.3	0.092	0.094
07:57:17	0.091	0.092	0.092	0.091	0.091	0.092	0.092	0.092	0.091	0.091	0.09	0.091	0.091	0.091	0.091	0.091	0.091	0.091	0.091	0.092	0.091	0.091	0.09	0.091	0.092	0.34	0.341	0.336	0.354	0.323	0.301	0.331	0.32	0.313	0.346	0.326	0.352	0.299	0.33	0.362	0.334	0.34	0.352	0.356	0.376	0.343	0.351	0.092	0.094
08:57:17	0.091	0.091	0.092	0.091	0.091	0.092	0.092	0.091	0.091	0.09	0.09	0.09	0.091	0.091	0.09	0.091	0.091	0.091	0.091	0.092	0.09	0.09	0.09	0.091	0.092	0.375	0.37	0.361	0.384	0.349	0.326	0.36	0.35	0.34	0.373	0.353	0.379	0.33	0.357	0.39	0.362	0.365	0.376	0.388	0.402	0.37	0.379	0.091	0.094
09:57:17	0.091	0.091	0.092	0.091	0.091	0.092	0.091	0.091	0.091	0.09	0.09	0.09	0.09	0.09	0.09	0.091	0.091	0.091	0.091	0.092	0.09	0.09	0.09	0.091	0.091	0.398	0.402	0.399	0.42	0.383	0.356	0.395	0.385	0.376	0.407	0.383	0.412	0.364	0.389	0.426	0.399	0.405	0.421	0.432	0.441	0.417	0.421	0.091	0.094
10:57:17	0.091	0.091	0.092	0.091	0.091	0.091	0.091	0.091	0.091	0.09	0.09	0.09	0.09	0.09	0.09	0.091	0.09	0.091	0.091	0.091	0.09	0.09	0.09	0.09	0.091	0.43	0.439	0.425	0.45	0.419	0.38	0.421	0.415	0.406	0.435	0.408	0.44	0.424	0.418	0.456	0.436	0.43	0.447	0.463	0.468	0.441	0.45	0.091	0.094
11:57:17	0.091	0.091	0.092	0.091	0.091	0.091	0.091	0.091	0.091	0.09	0.09	0.09	0.09	0.09	0.09	0.09	0.09	0.091	0.09	0.091	0.09	0.09	0.09	0.09	0.091	0.461	0.466	0.459	0.485	0.459	0.412	0.493	0.455	0.447	0.471	0.447	0.477	0.464	0.458	0.498	0.48	0.471	0.495	0.508	0.517	0.498	0.512	0.091	0.093
12:57:17	0.091	0.091	0.091	0.091	0.091	0.091	0.091	0.091	0.091	0.09	0.09	0.09	0.09	0.09	0.09	0.09	0.09	0.09	0.09	0.091	0.09	0.09	0.09	0.09	0.091	0.494	0.496	0.485	0.518	0.483	0.439	0.52	0.485	0.471	0.497	0.466	0.508	0.488	0.486	0.52	0.505	0.495	0.525	0.541	0.548	0.535	0.543	0.091	0.093
13:57:17	0.091	0.091	0.091	0.091	0.091	0.091	0.091	0.091	0.09	0.09	0.09	0.09	0.09	0.09	0.09	0.09	0.09	0.09	0.09	0.091	0.09	0.09	0.089	0.09	0.091	0.524	0.528	0.523	0.544	0.516	0.473	0.552	0.529	0.516	0.53	0.502	0.544	0.528	0.528	0.56	0.546	0.537	0.576	0.585	0.597	0.587	0.598	0.091	0.093
14:57:17	0.091	0.091	0.091	0.09	0.091	0.091	0.091	0.091	0.09	0.09	0.09	0.09	0.09	0.09	0.09	0.09	0.09	0.09	0.09	0.091	0.09	0.089	0.089	0.09	0.091	0.552	0.563	0.571	0.585	0.554	0.505	0.583	0.561	0.543	0.573	0.537	0.574	0.559	0.592	0.593	0.58	0.569	0.613	0.629	0.632	0.633	0.639	0.091	0.093
15:57:17	0.09	0.091	0.091	0.09	0.09	0.091	0.091	0.091	0.09	0.089	0.089	0.089	0.09	0.089	0.089	0.09	0.09	0.09	0.09	0.091	0.089	0.089	0.089	0.09	0.091	0.569	0.576	0.579	0.594	0.571	0.517	0.603	0.58	0.567	0.591	0.552	0.607	0.584	0.616	0.613	0.602	0.591	0.633	0.656	0.657	0.655	0.662	0.091	0.093
16:57:17	0.09	0.091	0.091	0.09	0.09	0.091	0.091	0.091	0.09	0.09	0.089	0.089	0.09	0.089	0.089	0.09	0.09	0.09	0.09	0.091	0.089	0.089	0.089	0.09	0.091	0.61	0.616	0.633	0.643	0.612	0.562	0.639	0.62	0.602	0.623	0.587	0.64	0.623	0.648	0.652	0.642	0.626	0.672	0.695	0.697	0.702	0.702	0.091	0.093
17:57:17	0.09	0.091	0.091	0.09	0.09	0.091	0.091	0.091	0.09	0.089	0.089	0.089	0.09	0.09	0.089	0.09	0.09	0.09	0.09	0.09	0.089	0.089	0.089	0.09	0.091	0.635	0.638	0.645	0.661	0.629	0.578	0.656	0.641	0.624	0.646	0.607	0.666	0.657	0.682	0.684	0.67	0.658	0.702	0.741	0.731	0.729	0.732	0.091	0.092
18:57:17	0.09	0.091	0.091	0.09	0.09	0.091	0.091	0.09	0.09	0.089	0.089	0.089	0.09	0.089	0.089	0.089	0.089	0.089	0.089	0.09	0.089	0.089	0.089	0.089	0.091	0.673	0.672	0.682	0.7	0.659	0.613	0.707	0.723	0.656	0.678	0.65	0.7	0.689	0.712	0.721	0.712	0.708	0.747	0.772	0.774	0.794	0.791	0.09	0.092
19:57:17	0.09	0.091	0.091	0.09	0.09	0.091	0.091	0.091	0.09	0.089	0.089	0.089	0.09	0.089	0.089	0.089	0.089	0.089	0.09	0.09	0.089	0.089	0.089	0.089	0.091	0.702	0.696	0.716	0.723	0.695	0.638	0.736	0.753	0.691	0.71	0.674	0.728	0.719	0.742	0.753	0.74	0.765	0.781	0.798	0.801	0.813	0.82	0.091	0.092
20:57:17	0.09	0.091	0.091	0.09	0.09	0.091	0.091	0.091	0.09	0.089	0.089	0.089	0.09	0.089	0.089	0.089	0.089	0.089	0.089	0.09	0.089	0.089	0.089	0.09	0.09	0.724	0.725	0.73	0.74	0.716	0.66	0.762	0.774	0.733	0.733	0.697	0.751	0.751	0.77	0.794	0.769	0.792	0.796	0.823	0.868	0.849	0.953	0.09	0.092
21:57:17	0.09	0.09	0.091	0.09	0.09	0.091	0.091	0.09	0.09	0.089	0.089	0.089	0.089	0.089	0.089	0.089	0.089	0.089	0.089	0.09	0.089	0.089	0.089	0.089	0.09	0.756	0.774	0.765	0.773	0.75	0.69	0.799	0.807	0.766	0.761	0.733	0.824	0.779	0.793	0.824	0.805	0.823	0.826	0.854	0.899	0.879	0.983	0.09	0.092
22:57:17	0.09	0.091	0.091	0.09	0.09	0.091	0.091	0.09	0.09	0.089	0.089	0.089	0.09	0.089	0.089	0.089	0.089	0.089	0.089	0.09	0.089	0.089	0.089	0.09	0.09	0.781	0.786	0.785	0.795	0.784	0.707	0.85	0.839	0.82	0.788	0.754	0.847	0.849	0.847	0.855	0.836	0.868	0.863	0.884	0.919	0.914	1.058	0.09	0.092
23:57:17	0.09	0.091	0.091	0.09	0.09	0.091	0.091	0.09	0.09	0.089	0.089	0.089	0.09	0.089	0.089	0.089	0.089	0.089	0.089	0.09	0.089	0.089	0.089	0.09	0.091	0.805	0.843	0.81	0.822	0.809	0.777	0.879	0.871	0.854	0.816	0.786	0.87	0.874	0.878	0.875	0.859	0.892	0.883	0.922	0.944	0.945	1.075	0.09	0.092
1 day, 0:57:17	0.09	0.091	0.091	0.09	0.09	0.091	0.09	0.09	0.09	0.089	0.089	0.089	0.089	0.089	0.089	0.089	0.089	0.089	0.089	0.09	0.089	0.089	0.089	0.089	0.09	0.941	0.872	0.827	0.855	0.834	0.808	0.921	0.892	0.875	0.903	0.807	0.889	0.902	0.899	0.9	0.888	0.917	0.91	0.955	0.959	0.975	1.099	0.09	0.092
1 day, 1:57:17	0.09	0.09	0.091	0.09	0.09	0.091	0.091	0.09	0.09	0.089	0.089	0.089	0.09	0.089	0.089	0.089	0.089	0.089	0.089	0.09	0.089	0.089	0.089	0.09	0.09	0.958	0.894	0.853	0.883	0.864	0.829	0.946	0.92	0.9	0.925	0.841	0.922	0.935	0.925	0.951	0.928	1.015	0.95	0.985	0.99	1.06	1.115	0.09	0.092
1 day, 2:57:17	0.09	0.09	0.091	0.09	0.09	0.091	0.09	0.09	0.09	0.089	0.089	0.089	0.089	0.089	0.089	0.089	0.089	0.089	0.089	0.09	0.089	0.089	0.089	0.09	0.09	0.98	0.906	0.877	0.901	0.895	0.849	0.963	0.94	0.917	0.945	0.863	0.939	0.957	0.944	0.967	0.943	1.055	0.961	0.996	1	1.07	1.126	0.09	0.092
1 day, 3:57:17	0.09	0.09	0.091	0.09	0.09	0.091	0.091	0.09	0.09	0.089	0.089	0.089	0.089	0.089	0.089	0.089	0.089	0.089	0.089	0.09	0.089	0.089	0.089	0.09	0.09	0.992	0.924	0.894	0.918	0.91	0.873	0.979	0.979	0.937	0.958	0.882	0.954	0.984	0.961	0.99	0.996	1.064	0.986	1.018	1.018	1.09	1.157	0.09	0.092
1 day, 4:57:17	0.09	0.09	0.091	0.09	0.09	0.091	0.09	0.09	0.09	0.089	0.089	0.089	0.089	0.089	0.089	0.089	0.089	0.089	0.089	0.09	0.089	0.089	0.089	0.09	0.09	1.004	0.936	0.919	0.932	0.925	0.891	0.992	0.985	0.955	0.975	0.905	0.967	0.999	0.98	1.007	1.004	1.098	0.987	1.034	1.027	1.108	1.159	0.09	0.092
1 day, 5:57:17	0.09	0.09	0.091	0.09	0.09	0.09	0.09	0.09	0.089	0.089	0.089	0.089	0.089	0.089	0.089	0.089	0.089	0.089	0.089	0.09	0.089	0.088	0.089	0.09	0.09	1.013	0.958	0.94	0.942	0.943	0.911	1.004	1.004	0.978	0.987	0.919	0.985	1.043	0.993	1.021	1.02	1.105	1.004	1.06	1.056	1.129	1.173	0.09	0.092
1 day, 6:57:17	0.091	0.091	0.091	0.09	0.09	0.091	0.09	0.09	0.089	0.089	0.089	0.089	0.089	0.089	0.089	0.089	0.089	0.089	0.089	0.09	0.089	0.089	0.089	0.09	0.09	1.023	0.963	0.955	0.947	0.95	0.928	1.012	1.018	0.987	1.005	0.936	0.989	1.073	1.005	1.033	1.027	1.11	1.01	1.064	1.081	1.142	1.182	0.09	0.092
1 day, 7:57:17	0.091	0.091	0.091	0.09	0.09	0.09	0.09	0.09	0.089	0.089	0.089	0.089	0.089	0.089	0.089	0.089	0.089	0.089	0.089	0.09	0.089	0.089	0.089	0.09	0.09	1.03	0.971	0.968	0.954	1.016	0.951	1.028	1.026	1.025	1.014	0.943	0.997	1.088	1.012	1.044	1.038	1.125	1.032	1.075	1.096	1.158	1.188	0.09	0.092
1 day, 8:57:17	0.091	0.09	0.091	0.09	0.09	0.091	0.09	0.09	0.09	0.089	0.089	0.089	0.089	0.089	0.089	0.089	0.089	0.089	0.089	0.09	0.089	0.089	0.089	0.09	0.09	1.036	0.979	0.983	0.96	1.03	0.966	1.033	1.051	1.026	1.021	0.951	1.004	1.096	1.023	1.05	1.05	1.131	1.036	1.116	1.11	1.169	1.194	0.09	0.092
1 day, 9:57:17	0.091	0.091	0.091	0.09	0.09	0.09	0.09	0.09	0.09	0.089	0.089	0.089	0.089	0.089	0.089	0.089	0.089	0.089	0.089	0.09	0.089	0.088	0.089	0.09	0.09	1.045	0.989	1.006	0.971	1.03	0.974	1.041	1.069	1.04	1.03	0.961	1.009	1.102	1.031	1.061	1.062	1.145	1.044	1.145	1.116	1.179	1.199	0.09	0.092
1 day, 10:57:17	0.091	0.09	0.091	0.09	0.09	0.09	0.09	0.09	0.09	0.089	0.089	0.089	0.089	0.089	0.089	0.089	0.089	0.089	0.089	0.09	0.089	0.088	0.088	0.09	0.09	1.049	0.995	1.011	0.977	1.038	0.983	1.047	1.076	1.048	1.04	0.97	1.019	1.11	1.041	1.073	1.073	1.151	1.055	1.154	1.125	1.195	1.205	0.09	0.092
1 day, 11:57:15	0.091	0.09	0.091	0.09	0.09	0.09	0.09	0.09	0.089	0.089	0.089	0.088	0.089	0.089	0.089	0.089	0.089	0.089	0.089	0.09	0.089	0.089	0.088	0.09	0.09	1.054	0.998	1.02	0.983	1.047	0.993	1.094	1.085	1.056	1.048	0.98	1.025	1.117	1.05	1.091	1.133	1.17	1.088	1.164	1.13	1.208	1.213	0.09	0.092
1 day, 12:57:17	0.091	0.09	0.091	0.09	0.09	0.091	0.09	0.09	0.089	0.089	0.089	0.088	0.089	0.089	0.089	0.089	0.089	0.089	0.089	0.09	0.089	0.088	0.089	0.09	0.091	1.057	0.997	1.027	0.986	1.052	0.998	1.098	1.09	1.059	1.061	0.984	1.041	1.155	1.061	1.101	1.139	1.175	1.094	1.171	1.15	1.24	1.247	0.09	0.092
1 day, 13:57:17	0.091	0.091	0.091	0.09	0.09	0.091	0.09	0.09	0.089	0.089	0.089	0.089	0.089	0.089	0.089	0.089	0.089	0.089	0.089	0.09	0.089	0.088	0.088	0.09	0.091	1.062	1.002	1.033	0.991	1.062	1.007	1.106	1.275	1.067	1.073	0.995	1.047	1.163	1.07	1.125	1.151	1.181	1.104	1.182	1.158	1.25	1.25	0.09	0.092
1 day, 14:57:17	0.091	0.09	0.091	0.09	0.09	0.09	0.09	0.09	0.089	0.089	0.089	0.089	0.089	0.089	0.089	0.089	0.089	0.089	0.089	0.09	0.089	0.088	0.088	0.09	0.091	1.111	1.005	1.039	0.995	1.072	1.011	1.111	1.279	1.071	1.082	1.002	1.066	1.168	1.116	1.134	1.158	1.229	1.11	1.188	1.162	1.3	1.253	0.09	0.092
1 day, 15:57:17	0.091	0.09	0.091	0.09	0.09	0.09	0.09	0.09	0.089	0.089	0.089	0.089	0.089	0.089	0.089	0.089	0.089	0.089	0.089	0.09	0.089	0.088	0.089	0.09	0.091	1.114	1.008	1.044	0.998	1.079	1.017	1.126	1.285	1.076	1.089	1.004	1.093	1.174	1.124	1.144	1.165	1.232	1.117	1.191	1.167	1.301	1.254	0.09	0.092
1 day, 16:57:17	0.092	0.09	0.091	0.09	0.09	0.09	0.09	0.09	0.089	0.089	0.089	0.089	0.089	0.089	0.089	0.089	0.089	0.089	0.089	0.09	0.089	0.088	0.088	0.09	0.091	1.119	1.018	1.052	1.003	1.085	1.024	1.133	1.287	1.084	1.128	1.016	1.102	1.185	1.133	1.152	1.17	1.239	1.125	1.197	1.173	1.307	1.257	0.09	0.092
1 day, 17:57:17	0.092	0.09	0.091	0.09	0.09	0.09	0.09	0.09	0.089	0.089	0.089	0.089	0.089	0.089	0.089	0.089	0.089	0.089	0.089	0.09	0.089	0.088	0.088	0.09	0.091	1.122	1.022	1.058	1.007	1.092	1.028	1.138	1.291	1.101	1.189	1.022	1.104	1.191	1.142	1.165	1.215	1.246	1.148	1.203	1.208	1.312	1.259	0.09	0.092
1 day, 18:57:17	0.092	0.09	0.091	0.09	0.09	0.091	0.09	0.09	0.09	0.089	0.089	0.089	0.089	0.089	0.089	0.089	0.089	0.089	0.089	0.09	0.089	0.088	0.089	0.09	0.091	1.125	1.027	1.062	1.012	1.099	1.036	1.148	1.292	1.11	1.196	1.027	1.106	1.2	1.147	1.174	1.221	1.251	1.16	1.209	1.216	1.331	1.261	0.09	0.092
1 day, 19:57:17	0.092	0.091	0.091	0.09	0.09	0.091	0.091	0.09	0.089	0.089	0.089	0.089	0.089	0.089	0.089	0.089	0.089	0.089	0.089	0.09	0.089	0.088	0.089	0.09	0.091	1.128	1.03	1.065	1.016	1.104	1.041	1.155	1.294	1.116	1.203	1.031	1.109	1.207	1.152	1.187	1.226	1.255	1.166	1.216	1.22	1.334	1.264	0.09	0.092
1 day, 20:57:17	0.093	0.091	0.091	0.09	0.09	0.09	0.091	0.09	0.089	0.089	0.089	0.089	0.089	0.089	0.089	0.089	0.089	0.089	0.089	0.09	0.089	0.088	0.089	0.09	0.092	1.132	1.035	1.07	1.021	1.108	1.048	1.161	1.295	1.123	1.209	1.035	1.113	1.213	1.155	1.191	1.233	1.259	1.178	1.222	1.224	1.337	1.266	0.09	0.092
1 day, 21:57:17	0.093	0.091	0.091	0.09	0.09	0.091	0.091	0.09	0.09	0.089	0.089	0.089	0.089	0.089	0.089	0.089	0.089	0.089	0.089	0.09	0.089	0.089	0.089	0.09	0.092	1.135	1.041	1.075	1.025	1.11	1.053	1.166	1.296	1.131	1.213	1.039	1.115	1.218	1.161	1.197	1.234	1.263	1.182	1.227	1.227	1.339	1.267	0.09	0.092
1 day, 22:57:17	0.094	0.091	0.091	0.09	0.09	0.09	0.091	0.09	0.089	0.089	0.089	0.089	0.089	0.089	0.089	0.089	0.089	0.089	0.089	0.09	0.089	0.089	0.088	0.091	0.092	1.139	1.045	1.084	1.027	1.114	1.057	1.17	1.296	1.133	1.215	1.043	1.117	1.221	1.164	1.2	1.237	1.267	1.187	1.231	1.234	1.341	1.27	0.09	0.092
1 day, 23:57:17	0.094	0.091	0.091	0.09	0.09	0.091	0.091	0.09	0.09	0.089	0.089	0.089	0.089	0.089	0.089	0.089	0.089	0.089	0.089	0.09	0.089	0.088	0.089	0.091	0.092	1.142	1.048	1.081	1.028	1.117	1.063	1.172	1.297	1.136	1.218	1.045	1.121	1.223	1.167	1.204	1.238	1.27	1.192	1.235	1.237	1.342	1.273	0.09	0.092
2 days, 0:57:17	0.095	0.091	0.091	0.09	0.09	0.09	0.09	0.09	0.09	0.089	0.089	0.089	0.089	0.089	0.089	0.089	0.089	0.089	0.089	0.09	0.089	0.088	0.089	0.091	0.092	1.145	1.054	1.08	1.028	1.119	1.066	1.171	1.297	1.139	1.219	1.045	1.124	1.226	1.168	1.206	1.24	1.273	1.194	1.236	1.238	1.344	1.271	0.09	0.092
2 days, 1:57:17	0.095	0.091	0.091	0.09	0.09	0.091	0.091	0.09	0.09	0.089	0.089	0.089	0.089	0.089	0.089	0.089	0.089	0.089	0.089	0.09	0.089	0.089	0.089	0.091	0.093	1.149	1.063	1.086	1.03	1.132	1.068	1.178	1.301	1.146	1.223	1.05	1.126	1.226	1.174	1.216	1.238	1.276	1.205	1.24	1.24	1.346	1.273	0.09	0.092
2 days, 2:57:17	0.095	0.091	0.091	0.09	0.09	0.09	0.091	0.09	0.09	0.089	0.089	0.089	0.089	0.089	0.089	0.089	0.089	0.089	0.089	0.09	0.089	0.089	0.089	0.091	0.093	1.151	1.068	1.089	1.03	1.137	1.073	1.182	1.301	1.15	1.226	1.052	1.128	1.227	1.176	1.219	1.241	1.278	1.209	1.244	1.243	1.346	1.274	0.09	0.092
2 days, 3:57:17	0.096	0.091	0.091	0.09	0.09	0.091	0.091	0.09	0.09	0.089	0.089	0.089	0.089	0.089	0.089	0.089	0.089	0.089	0.089	0.09	0.089	0.089	0.089	0.092	0.093	1.153	1.07	1.091	1.031	1.14	1.076	1.185	1.302	1.153	1.228	1.054	1.131	1.231	1.178	1.222	1.243	1.282	1.213	1.247	1.245	1.348	1.275	0.09	0.092
2 days, 4:57:17	0.096	0.091	0.091	0.09	0.09	0.09	0.091	0.09	0.09	0.089	0.089	0.089	0.089	0.089	0.089	0.089	0.089	0.089	0.089	0.09	0.089	0.089	0.089	0.092	0.093	1.154	1.127	1.093	1.031	1.138	1.081	1.183	1.302	1.153	1.228	1.057	1.133	1.231	1.177	1.224	1.245	1.284	1.218	1.25	1.247	1.351	1.275	0.09	0.09
2 days, 5:57:17	0.096	0.091	0.091	0.09	0.09	0.09	0.091	0.09	0.09	0.089	0.089	0.089	0.089	0.089	0.089	0.089	0.089	0.089	0.089	0.09	0.089	0.089	0.089	0.092	0.094	1.154	1.13	1.096	1.032	1.141	1.085	1.189	1.304	1.158	1.232	1.058	1.136	1.232	1.181	1.227	1.244	1.287	1.221	1.252	1.247	1.352	1.276	0.091	0.09
2 days, 6:57:17	0.099	0.091	0.091	0.09	0.09	0.091	0.091	0.09	0.09	0.089	0.089	0.089	0.089	0.089	0.089	0.089	0.089	0.089	0.089	0.09	0.089	0.089	0.089	0.092	0.094	1.158	1.133	1.104	1.032	1.143	1.088	1.191	1.305	1.16	1.233	1.058	1.134	1.232	1.183	1.23	1.246	1.29	1.224	1.253	1.247	1.353	1.276	0.091	0.09
2 days, 7:57:17	0.105	0.091	0.091	0.09	0.09	0.091	0.091	0.09	0.09	0.089	0.089	0.089	0.089	0.089	0.089	0.089	0.089	0.089	0.089	0.09	0.089	0.089	0.089	0.093	0.095	1.158	1.131	1.095	1.035	1.142	1.095	1.192	1.305	1.163	1.233	1.059	1.139	1.237	1.182	1.229	1.248	1.292	1.226	1.254	1.248	1.354	1.277	0.091	0.09
2 days, 8:57:17	0.109	0.091	0.091	0.09	0.09	0.091	0.091	0.09	0.09	0.089	0.089	0.089	0.089	0.089	0.089	0.089	0.089	0.089	0.089	0.09	0.089	0.089	0.089	0.094	0.095	1.157	1.133	1.1	1.033	1.146	1.099	1.193	1.305	1.167	1.236	1.062	1.14	1.237	1.183	1.229	1.249	1.292	1.228	1.254	1.249	1.354	1.278	0.091	0.09
2 days, 9:57:17	0.112	0.091	0.091	0.09	0.09	0.091	0.091	0.09	0.09	0.089	0.089	0.089	0.089	0.089	0.089	0.089	0.089	0.089	0.089	0.09	0.089	0.089	0.089	0.095	0.095	1.159	1.132	1.099	1.035	1.145	1.1	1.194	1.304	1.167	1.237	1.062	1.14	1.237	1.182	1.229	1.255	1.292	1.23	1.256	1.251	1.354	1.278	0.091	0.09
2 days, 10:57:17	0.112	0.091	0.091	0.09	0.09	0.09	0.091	0.09	0.09	0.089	0.089	0.089	0.089	0.089	0.089	0.089	0.089	0.089	0.089	0.09	0.089	0.089	0.089	0.095	0.096	1.158	1.133	1.102	1.037	1.144	1.102	1.195	1.305	1.167	1.236	1.063	1.141	1.238	1.183	1.23	1.254	1.293	1.231	1.256	1.252	1.354	1.277	0.091	0.09
2 days, 11:57:17	0.109	0.091	0.091	0.09	0.09	0.09	0.091	0.09	0.09	0.089	0.089	0.089	0.089	0.089	0.089	0.089	0.089	0.089	0.089	0.09	0.089	0.089	0.089	0.097	0.096	1.159	1.135	1.098	1.038	1.148	1.104	1.196	1.306	1.168	1.237	1.063	1.142	1.238	1.183	1.231	1.253	1.295	1.232	1.256	1.251	1.355	1.278	0.091	0.091
2 days, 12:57:17	0.108	0.091	0.091	0.09	0.09	0.091	0.091	0.09	0.09	0.089	0.089	0.089	0.089	0.089	0.089	0.089	0.089	0.089	0.089	0.09	0.089	0.089	0.089	0.098	0.096	1.164	1.137	1.103	1.038	1.143	1.104	1.196	1.306	1.168	1.235	1.062	1.139	1.238	1.183	1.231	1.254	1.295	1.234	1.264	1.253	1.354	1.275	0.091	0.091
2 days, 13:57:17	0.109	0.091	0.091	0.09	0.09	0.09	0.09	0.09	0.09	0.089	0.089	0.089	0.089	0.089	0.089	0.089	0.089	0.089	0.089	0.09	0.089	0.089	0.089	0.098	0.096	1.164	1.137	1.108	1.039	1.149	1.106	1.197	1.305	1.17	1.238	1.064	1.14	1.239	1.186	1.231	1.253	1.295	1.234	1.265	1.252	1.354	1.277	0.091	0.09
2 days, 14:57:17	0.109	0.091	0.091	0.09	0.09	0.091	0.091	0.09	0.09	0.089	0.089	0.089	0.089	0.089	0.089	0.089	0.089	0.089	0.089	0.09	0.089	0.089	0.089	0.101	0.097	1.163	1.137	1.111	1.038	1.147	1.108	1.196	1.306	1.169	1.238	1.067	1.14	1.24	1.187	1.231	1.253	1.296	1.235	1.265	1.253	1.356	1.277	0.091	0.091
2 days, 15:57:17	0.11	0.091	0.091	0.09	0.09	0.091	0.091	0.09	0.09	0.089	0.089	0.089	0.089	0.089	0.089	0.089	0.089	0.089	0.089	0.09	0.089	0.089	0.089	0.104	0.098	1.166	1.142	1.114	1.038	1.15	1.105	1.201	1.306	1.171	1.234	1.062	1.138	1.24	1.186	1.234	1.254	1.295	1.237	1.266	1.254	1.356	1.275	0.091	0.091
2 days, 16:57:17	0.111	0.091	0.091	0.09	0.09	0.091	0.091	0.09	0.09	0.089	0.089	0.089	0.089	0.089	0.089	0.089	0.089	0.089	0.089	0.09	0.089	0.089	0.089	0.106	0.098	1.163	1.139	1.114	1.038	1.153	1.109	1.198	1.307	1.171	1.237	1.066	1.137	1.241	1.185	1.231	1.254	1.295	1.239	1.267	1.252	1.355	1.276	0.092	0.091
Dose response assay 3
Time	blank	blank	blank	blank	blank	blank	blank	blank	blank	blank	blank	blank	blank	blank	blank	blank	blank	blank	blank	blank	blank	blank	blank	blank	blank	A_I_minus_24_0.0_A	A_I_minus_32_0.0_A	B_I_minus_13_0.0_A	G_I_minus_17_0.0_A	A_I_plus_28_0.0_A	A_I_plus_18_0.0_A	A_I_plus_5_0.0_A	A_I_plus_9_0.0_A	A_I_plus_25_0.0_A	A_I_plus_33_0.0_A	B_I_plus_39_0.0_A	B_I_plus_12_0.0_A	B_I_plus_9_0.0_A	B_I_plus_18_0.0_A	B_I_plus_19_0.0_A	B_I_plus_21_0.0_A	G_I_plus_16_0.0_A	G_I_plus_25_0.0_A	G_I_plus_27_0.0_A	G_I_plus_3_0.0_A	G_I_plus_14_0.0_A	G_I_plus_32_0.0_A	blank	blank
00:57:17	0.698	0.094	0.41	0.093	0.121	0.094	0.106	0.094	0.099	0.092	0.092	0.092	0.094	0.092	0.094	0.092	0.094	0.093	0.092	0.093	0.094	0.092	0.101	0.093	0.094	0.167	0.271	0.166	0.167	0.148	0.158	0.164	0.159	0.153	0.218	0.137	0.181	0.152	0.196	0.147	0.177	0.156	0.174	0.145	0.216	0.158	0.156	0.113	0.093
01:57:17	0.427	0.093	0.191	0.093	0.096	0.093	0.096	0.093	0.094	0.092	0.092	0.092	0.093	0.092	0.093	0.092	0.093	0.093	0.092	0.092	0.093	0.092	0.093	0.092	0.093	0.188	0.204	0.184	0.184	0.161	0.177	0.184	0.179	0.173	0.187	0.152	0.162	0.173	0.184	0.162	0.183	0.175	0.133	0.162	0.178	0.175	0.175	0.099	0.093
02:57:17	0.16	0.093	0.103	0.092	0.094	0.093	0.094	0.093	0.093	0.092	0.092	0.092	0.092	0.092	0.092	0.092	0.092	0.092	0.092	0.092	0.092	0.092	0.092	0.092	0.093	0.213	0.203	0.206	0.206	0.176	0.198	0.208	0.201	0.193	0.204	0.169	0.173	0.196	0.205	0.183	0.205	0.201	0.137	0.187	0.189	0.205	0.204	0.096	0.093
03:57:17	0.095	0.092	0.094	0.092	0.093	0.093	0.094	0.093	0.092	0.092	0.092	0.092	0.092	0.092	0.092	0.092	0.092	0.092	0.092	0.092	0.092	0.092	0.092	0.092	0.093	0.237	0.232	0.233	0.233	0.198	0.226	0.237	0.232	0.222	0.234	0.194	0.194	0.229	0.236	0.209	0.236	0.232	0.15	0.221	0.217	0.242	0.239	0.093	0.093
04:57:17	0.092	0.092	0.093	0.092	0.092	0.093	0.093	0.092	0.092	0.091	0.091	0.091	0.091	0.091	0.092	0.092	0.092	0.092	0.092	0.092	0.092	0.091	0.091	0.092	0.092	0.27	0.265	0.263	0.259	0.22	0.254	0.266	0.26	0.248	0.274	0.209	0.226	0.251	0.28	0.224	0.279	0.25	0.164	0.231	0.244	0.257	0.253	0.093	0.092
05:57:17	0.092	0.092	0.092	0.092	0.092	0.093	0.093	0.092	0.091	0.091	0.091	0.091	0.091	0.091	0.091	0.092	0.092	0.092	0.092	0.092	0.092	0.091	0.091	0.091	0.092	0.3	0.298	0.293	0.291	0.243	0.284	0.298	0.291	0.278	0.306	0.237	0.248	0.285	0.312	0.255	0.313	0.288	0.191	0.271	0.279	0.302	0.301	0.093	0.092
06:57:17	0.091	0.092	0.092	0.092	0.091	0.093	0.092	0.092	0.091	0.091	0.091	0.091	0.091	0.091	0.091	0.092	0.091	0.092	0.092	0.092	0.092	0.091	0.091	0.091	0.092	0.334	0.336	0.322	0.318	0.267	0.315	0.327	0.321	0.304	0.348	0.258	0.278	0.312	0.35	0.277	0.356	0.313	0.208	0.301	0.308	0.328	0.327	0.093	0.092
07:57:17	0.091	0.092	0.092	0.091	0.091	0.092	0.092	0.092	0.091	0.091	0.091	0.091	0.091	0.091	0.091	0.092	0.091	0.092	0.091	0.091	0.091	0.091	0.091	0.091	0.092	0.363	0.367	0.353	0.349	0.293	0.346	0.36	0.354	0.335	0.376	0.286	0.305	0.345	0.391	0.305	0.392	0.344	0.232	0.334	0.345	0.366	0.364	0.092	0.092
08:57:17	0.091	0.091	0.091	0.091	0.091	0.092	0.092	0.092	0.091	0.091	0.091	0.091	0.091	0.091	0.091	0.091	0.091	0.091	0.091	0.091	0.091	0.091	0.091	0.091	0.092	0.397	0.406	0.387	0.379	0.32	0.379	0.393	0.393	0.373	0.417	0.316	0.341	0.385	0.439	0.34	0.44	0.384	0.26	0.375	0.386	0.411	0.408	0.092	0.092
09:57:17	0.091	0.091	0.091	0.091	0.091	0.092	0.091	0.091	0.091	0.09	0.09	0.09	0.09	0.09	0.09	0.091	0.091	0.091	0.091	0.091	0.091	0.09	0.09	0.09	0.091	0.434	0.439	0.421	0.418	0.35	0.414	0.427	0.424	0.401	0.462	0.345	0.372	0.414	0.476	0.368	0.482	0.419	0.288	0.41	0.425	0.447	0.444	0.092	0.091
10:57:17	0.09	0.091	0.091	0.091	0.091	0.091	0.091	0.091	0.091	0.09	0.09	0.09	0.091	0.09	0.091	0.091	0.091	0.091	0.091	0.091	0.091	0.09	0.09	0.09	0.091	0.462	0.472	0.489	0.448	0.376	0.444	0.483	0.46	0.43	0.495	0.374	0.399	0.453	0.512	0.397	0.522	0.452	0.316	0.444	0.46	0.484	0.479	0.092	0.091
11:57:17	0.09	0.091	0.091	0.091	0.091	0.091	0.091	0.091	0.09	0.09	0.09	0.09	0.09	0.09	0.09	0.091	0.091	0.091	0.091	0.091	0.091	0.09	0.09	0.09	0.091	0.49	0.504	0.515	0.48	0.402	0.476	0.514	0.493	0.464	0.534	0.404	0.431	0.487	0.551	0.427	0.56	0.486	0.343	0.479	0.497	0.518	0.518	0.092	0.091
12:57:17	0.09	0.091	0.091	0.091	0.09	0.091	0.091	0.091	0.09	0.09	0.09	0.09	0.09	0.09	0.09	0.091	0.09	0.091	0.09	0.091	0.091	0.09	0.09	0.09	0.091	0.526	0.562	0.548	0.511	0.436	0.511	0.551	0.577	0.501	0.576	0.438	0.464	0.527	0.62	0.464	0.607	0.533	0.385	0.529	0.545	0.584	0.571	0.091	0.091
13:57:17	0.09	0.091	0.091	0.09	0.09	0.091	0.091	0.091	0.09	0.09	0.09	0.09	0.09	0.09	0.09	0.09	0.09	0.091	0.09	0.091	0.09	0.09	0.09	0.09	0.091	0.554	0.602	0.581	0.583	0.497	0.548	0.584	0.618	0.545	0.633	0.493	0.503	0.564	0.657	0.501	0.646	0.565	0.414	0.57	0.586	0.62	0.61	0.091	0.091
14:57:17	0.09	0.091	0.091	0.09	0.09	0.091	0.091	0.091	0.09	0.09	0.09	0.09	0.09	0.089	0.09	0.09	0.09	0.091	0.09	0.09	0.09	0.089	0.09	0.09	0.091	0.587	0.644	0.616	0.612	0.524	0.581	0.612	0.645	0.576	0.664	0.522	0.531	0.597	0.686	0.528	0.681	0.6	0.452	0.603	0.638	0.667	0.653	0.091	0.091
15:57:17	0.09	0.09	0.091	0.09	0.09	0.091	0.091	0.091	0.09	0.09	0.09	0.09	0.09	0.089	0.09	0.09	0.09	0.09	0.09	0.09	0.09	0.089	0.089	0.09	0.091	0.663	0.669	0.646	0.639	0.552	0.608	0.647	0.671	0.603	0.693	0.547	0.569	0.626	0.714	0.558	0.789	0.633	0.485	0.638	0.673	0.705	0.685	0.091	0.09
16:57:17	0.09	0.09	0.091	0.09	0.09	0.091	0.091	0.091	0.09	0.09	0.09	0.089	0.09	0.089	0.09	0.09	0.09	0.09	0.09	0.09	0.09	0.089	0.089	0.089	0.091	0.742	0.696	0.676	0.668	0.583	0.64	0.681	0.703	0.632	0.718	0.575	0.601	0.659	0.768	0.588	0.819	0.668	0.516	0.678	0.707	0.742	0.727	0.091	0.09
17:57:17	0.09	0.09	0.091	0.09	0.09	0.091	0.091	0.091	0.09	0.089	0.09	0.089	0.09	0.089	0.09	0.09	0.09	0.09	0.09	0.09	0.09	0.089	0.089	0.089	0.09	0.764	0.728	0.703	0.693	0.607	0.668	0.707	0.73	0.671	0.743	0.605	0.633	0.686	0.805	0.611	0.843	0.696	0.547	0.706	0.754	0.78	0.757	0.091	0.09
18:57:17	0.09	0.09	0.091	0.09	0.09	0.091	0.091	0.091	0.09	0.089	0.09	0.089	0.09	0.089	0.09	0.09	0.09	0.09	0.09	0.09	0.09	0.089	0.089	0.089	0.091	0.788	0.892	0.731	0.781	0.638	0.723	0.731	0.763	0.787	0.77	0.628	0.665	0.728	0.833	0.648	0.873	0.732	0.592	0.744	0.777	0.816	0.79	0.091	0.09
19:57:17	0.09	0.09	0.091	0.09	0.09	0.091	0.091	0.091	0.09	0.089	0.089	0.089	0.089	0.089	0.089	0.09	0.09	0.09	0.09	0.09	0.09	0.089	0.089	0.089	0.09	0.808	0.918	0.76	0.807	0.663	0.752	0.777	0.794	0.812	0.798	0.662	0.699	0.762	0.864	0.671	0.911	0.76	0.623	0.775	0.819	0.849	0.828	0.091	0.09
20:57:17	0.09	0.09	0.09	0.09	0.09	0.091	0.091	0.091	0.089	0.089	0.089	0.089	0.089	0.089	0.089	0.09	0.09	0.09	0.09	0.09	0.09	0.089	0.089	0.089	0.09	0.832	0.934	0.783	0.825	0.689	0.774	0.798	0.819	0.838	0.82	0.689	0.728	0.891	0.894	0.703	0.936	0.791	0.653	0.816	0.853	0.884	0.857	0.091	0.09
21:57:17	0.09	0.09	0.09	0.09	0.09	0.09	0.09	0.09	0.089	0.089	0.089	0.089	0.089	0.089	0.089	0.089	0.089	0.09	0.089	0.089	0.09	0.089	0.089	0.089	0.09	0.851	0.971	0.814	0.849	0.716	0.815	0.827	0.851	0.863	0.845	0.714	0.747	0.916	0.937	0.73	0.998	0.824	0.743	0.845	0.876	0.91	0.883	0.091	0.09
22:57:17	0.09	0.09	0.09	0.09	0.09	0.091	0.091	0.09	0.089	0.089	0.089	0.089	0.089	0.089	0.089	0.089	0.09	0.09	0.089	0.09	0.09	0.089	0.089	0.089	0.09	0.879	0.986	0.845	0.879	0.757	0.843	0.859	0.882	0.893	0.866	0.74	0.769	0.945	0.966	0.757	1.024	0.858	0.816	0.876	0.905	0.936	0.914	0.091	0.09
23:57:17	0.09	0.09	0.09	0.09	0.09	0.091	0.091	0.09	0.089	0.089	0.089	0.089	0.089	0.089	0.089	0.089	0.089	0.09	0.089	0.09	0.09	0.089	0.089	0.089	0.09	0.895	0.998	0.867	0.892	0.787	0.863	0.881	0.902	0.919	1.009	0.76	0.8	0.968	0.99	0.886	1.042	0.883	0.843	0.913	0.942	0.976	0.948	0.091	0.09
1 day, 0:57:17	0.09	0.09	0.091	0.09	0.09	0.091	0.091	0.09	0.089	0.089	0.089	0.089	0.089	0.089	0.089	0.089	0.09	0.09	0.089	0.09	0.09	0.089	0.089	0.089	0.09	0.912	1.012	0.91	0.913	0.812	0.886	0.909	0.916	0.939	1.02	0.784	0.827	0.988	1.054	0.906	1.081	0.9	0.863	0.927	0.955	0.988	0.959	0.091	0.09
1 day, 1:57:17	0.09	0.09	0.09	0.09	0.09	0.091	0.091	0.09	0.089	0.089	0.089	0.089	0.089	0.089	0.089	0.089	0.089	0.09	0.089	0.09	0.089	0.089	0.089	0.089	0.09	0.928	1.025	0.928	0.927	0.833	0.912	0.931	0.938	0.961	1.035	0.813	0.858	1.015	1.075	0.934	1.097	0.929	0.894	0.965	1.003	1.026	0.99	0.09	0.09
1 day, 2:57:17	0.09	0.09	0.09	0.09	0.09	0.09	0.09	0.09	0.089	0.089	0.089	0.089	0.089	0.089	0.089	0.089	0.089	0.089	0.089	0.089	0.089	0.089	0.089	0.089	0.09	0.943	1.038	0.984	0.952	0.874	0.951	0.947	1.01	0.982	1.045	0.924	0.957	1.03	1.111	0.952	1.114	0.948	0.907	0.975	1.01	1.031	1.013	0.09	0.09
1 day, 3:57:17	0.09	0.09	0.09	0.09	0.09	0.09	0.091	0.09	0.089	0.089	0.089	0.089	0.089	0.089	0.089	0.089	0.089	0.089	0.089	0.089	0.089	0.089	0.089	0.089	0.09	0.962	1.053	1.025	0.968	0.893	0.968	0.966	1.024	1	1.058	0.951	0.971	1.051	1.123	0.97	1.135	0.972	0.939	0.996	1.034	1.047	1.026	0.09	0.09
1 day, 4:57:17	0.09	0.09	0.09	0.09	0.09	0.09	0.09	0.09	0.089	0.089	0.089	0.089	0.089	0.089	0.089	0.089	0.089	0.09	0.089	0.089	0.089	0.089	0.089	0.089	0.09	0.975	1.065	1.037	0.98	0.91	0.987	0.981	1.035	1.013	1.065	0.969	0.983	1.071	1.132	1.011	1.138	1.018	0.949	1.017	1.045	1.058	1.043	0.09	0.09
1 day, 5:57:17	0.09	0.09	0.09	0.09	0.09	0.091	0.091	0.09	0.089	0.089	0.089	0.089	0.089	0.089	0.089	0.089	0.089	0.09	0.089	0.089	0.089	0.089	0.089	0.089	0.09	1.02	1.091	1.048	0.992	0.913	1.002	0.997	1.042	1.021	1.071	0.979	0.995	1.085	1.141	1.024	1.147	1.077	0.965	1.033	1.058	1.072	1.071	0.09	0.09
1 day, 6:57:17	0.09	0.09	0.09	0.09	0.089	0.09	0.09	0.09	0.089	0.089	0.089	0.089	0.089	0.089	0.089	0.089	0.089	0.089	0.089	0.089	0.089	0.089	0.089	0.089	0.09	1.028	1.099	1.056	1.009	0.921	1.014	1.01	1.051	1.034	1.078	0.998	1.112	1.1	1.168	1.042	1.158	1.088	0.976	1.089	1.075	1.089	1.086	0.09	0.09
1 day, 7:57:17	0.09	0.09	0.09	0.09	0.089	0.09	0.09	0.09	0.089	0.089	0.089	0.088	0.089	0.089	0.089	0.089	0.089	0.089	0.089	0.089	0.089	0.089	0.089	0.089	0.09	1.183	1.168	1.067	1.021	0.933	1.025	1.025	1.068	1.052	1.084	1.009	1.119	1.111	1.179	1.053	1.175	1.102	0.998	1.104	1.102	1.103	1.203	0.09	0.09
1 day, 8:57:17	0.09	0.09	0.09	0.09	0.09	0.09	0.09	0.09	0.089	0.089	0.089	0.089	0.089	0.089	0.089	0.089	0.089	0.089	0.089	0.089	0.089	0.089	0.089	0.089	0.09	1.217	1.172	1.104	1.029	0.939	1.057	1.055	1.076	1.063	1.092	1.019	1.127	1.117	1.211	1.075	1.182	1.126	1.006	1.117	1.125	1.12	1.204	0.09	0.09
1 day, 9:57:17	0.09	0.09	0.09	0.09	0.089	0.09	0.09	0.09	0.089	0.089	0.089	0.089	0.089	0.089	0.089	0.089	0.089	0.089	0.089	0.089	0.089	0.089	0.088	0.089	0.09	1.222	1.176	1.107	1.037	0.951	1.064	1.064	1.091	1.074	1.097	1.033	1.145	1.158	1.219	1.084	1.192	1.138	1.021	1.135	1.138	1.134	1.215	0.09	0.09
1 day, 10:57:17	0.09	0.09	0.09	0.09	0.09	0.09	0.09	0.09	0.089	0.089	0.089	0.089	0.089	0.089	0.089	0.089	0.089	0.089	0.089	0.089	0.089	0.089	0.089	0.089	0.09	1.224	1.179	1.112	1.048	0.96	1.077	1.076	1.096	1.084	1.105	1.044	1.151	1.165	1.224	1.088	1.197	1.141	1.033	1.145	1.2	1.142	1.22	0.09	0.09
1 day, 11:57:17	0.09	0.09	0.091	0.09	0.09	0.09	0.09	0.09	0.089	0.089	0.089	0.089	0.089	0.089	0.089	0.089	0.089	0.089	0.089	0.089	0.089	0.088	0.089	0.089	0.09	1.227	1.182	1.118	1.083	0.966	1.083	1.093	1.104	1.101	1.112	1.062	1.183	1.189	1.23	1.097	1.244	1.148	1.042	1.157	1.21	1.159	1.229	0.09	0.09
1 day, 12:57:17	0.09	0.09	0.091	0.09	0.089	0.09	0.09	0.09	0.089	0.089	0.089	0.089	0.089	0.089	0.089	0.089	0.089	0.089	0.089	0.089	0.089	0.089	0.089	0.089	0.09	1.229	1.184	1.122	1.09	0.971	1.093	1.1	1.112	1.113	1.119	1.069	1.193	1.199	1.238	1.107	1.257	1.157	1.052	1.171	1.221	1.197	1.235	0.09	0.09
1 day, 13:57:17	0.091	0.09	0.091	0.09	0.09	0.09	0.09	0.09	0.089	0.089	0.089	0.089	0.089	0.088	0.089	0.089	0.089	0.089	0.089	0.089	0.089	0.089	0.089	0.089	0.09	1.233	1.185	1.127	1.097	0.979	1.102	1.106	1.118	1.118	1.143	1.074	1.2	1.207	1.241	1.111	1.262	1.163	1.064	1.184	1.229	1.21	1.239	0.09	0.09
1 day, 14:57:17	0.091	0.09	0.09	0.09	0.089	0.09	0.09	0.09	0.089	0.089	0.089	0.088	0.089	0.089	0.089	0.089	0.089	0.089	0.089	0.089	0.089	0.088	0.089	0.089	0.09	1.235	1.186	1.132	1.103	0.988	1.106	1.114	1.134	1.125	1.149	1.08	1.203	1.212	1.251	1.116	1.265	1.167	1.073	1.188	1.234	1.216	1.243	0.09	0.089
1 day, 15:57:17	0.091	0.09	0.09	0.09	0.089	0.09	0.09	0.09	0.089	0.089	0.089	0.089	0.089	0.089	0.089	0.089	0.089	0.089	0.089	0.089	0.089	0.088	0.089	0.089	0.09	1.238	1.188	1.136	1.104	0.996	1.113	1.124	1.14	1.134	1.155	1.085	1.209	1.217	1.254	1.121	1.268	1.176	1.104	1.196	1.239	1.266	1.245	0.09	0.09
1 day, 16:57:17	0.091	0.09	0.09	0.09	0.09	0.09	0.09	0.09	0.089	0.089	0.089	0.088	0.089	0.089	0.089	0.089	0.089	0.089	0.089	0.089	0.089	0.088	0.089	0.09	0.09	1.24	1.188	1.14	1.108	1.002	1.118	1.132	1.147	1.14	1.159	1.091	1.213	1.222	1.257	1.126	1.271	1.182	1.113	1.204	1.242	1.27	1.249	0.09	0.09
1 day, 17:57:17	0.091	0.09	0.09	0.09	0.09	0.09	0.09	0.09	0.089	0.089	0.089	0.089	0.089	0.089	0.089	0.089	0.089	0.089	0.089	0.089	0.089	0.089	0.089	0.09	0.09	1.243	1.19	1.143	1.11	1.008	1.125	1.142	1.152	1.147	1.164	1.096	1.217	1.226	1.26	1.134	1.274	1.19	1.122	1.218	1.247	1.274	1.252	0.09	0.09
1 day, 18:57:17	0.091	0.09	0.09	0.09	0.089	0.09	0.09	0.09	0.089	0.089	0.089	0.089	0.089	0.088	0.089	0.089	0.089	0.089	0.089	0.089	0.089	0.088	0.089	0.09	0.091	1.245	1.191	1.146	1.115	1.016	1.134	1.15	1.162	1.154	1.167	1.101	1.219	1.23	1.262	1.139	1.277	1.198	1.132	1.223	1.253	1.277	1.255	0.09	0.09
1 day, 19:57:17	0.092	0.09	0.09	0.09	0.09	0.09	0.09	0.09	0.089	0.089	0.089	0.089	0.089	0.089	0.089	0.089	0.089	0.089	0.089	0.089	0.089	0.088	0.089	0.09	0.091	1.247	1.193	1.149	1.116	1.02	1.138	1.157	1.17	1.16	1.171	1.106	1.222	1.233	1.264	1.143	1.279	1.203	1.139	1.23	1.258	1.281	1.259	0.09	0.09
1 day, 20:57:17	0.092	0.09	0.09	0.09	0.089	0.09	0.09	0.09	0.089	0.089	0.089	0.089	0.089	0.089	0.089	0.089	0.089	0.089	0.089	0.089	0.089	0.089	0.089	0.09	0.091	1.248	1.194	1.15	1.117	1.026	1.141	1.165	1.177	1.166	1.174	1.128	1.227	1.236	1.264	1.147	1.28	1.204	1.146	1.234	1.263	1.285	1.263	0.09	0.089
1 day, 21:57:17	0.092	0.09	0.09	0.09	0.09	0.09	0.09	0.09	0.089	0.089	0.089	0.089	0.089	0.089	0.089	0.089	0.089	0.089	0.089	0.089	0.089	0.088	0.089	0.09	0.091	1.251	1.197	1.155	1.12	1.03	1.145	1.172	1.183	1.177	1.177	1.133	1.228	1.238	1.265	1.15	1.281	1.209	1.153	1.236	1.265	1.287	1.263	0.09	0.09
1 day, 22:57:17	0.092	0.09	0.09	0.09	0.089	0.09	0.09	0.09	0.089	0.089	0.089	0.088	0.089	0.089	0.089	0.089	0.089	0.089	0.089	0.089	0.089	0.088	0.089	0.09	0.091	1.252	1.197	1.159	1.121	1.035	1.147	1.178	1.19	1.185	1.179	1.135	1.23	1.24	1.266	1.155	1.283	1.212	1.199	1.239	1.269	1.29	1.265	0.09	0.09
1 day, 23:57:17	0.093	0.09	0.09	0.09	0.09	0.09	0.09	0.09	0.089	0.089	0.089	0.089	0.089	0.089	0.089	0.089	0.089	0.089	0.089	0.089	0.089	0.089	0.089	0.09	0.091	1.256	1.197	1.164	1.126	1.042	1.153	1.182	1.202	1.188	1.188	1.138	1.228	1.242	1.267	1.161	1.284	1.218	1.208	1.241	1.272	1.292	1.269	0.09	0.09
2 days, 0:57:17	0.094	0.09	0.09	0.09	0.09	0.09	0.09	0.09	0.089	0.089	0.089	0.089	0.089	0.089	0.089	0.089	0.089	0.089	0.089	0.089	0.089	0.088	0.089	0.09	0.091	1.256	1.196	1.167	1.129	1.048	1.157	1.187	1.205	1.192	1.19	1.146	1.23	1.243	1.268	1.165	1.285	1.22	1.212	1.243	1.274	1.294	1.271	0.09	0.09
2 days, 1:57:17	0.094	0.09	0.09	0.09	0.09	0.09	0.09	0.09	0.089	0.089	0.089	0.088	0.089	0.088	0.089	0.089	0.089	0.089	0.089	0.089	0.089	0.088	0.089	0.091	0.092	1.258	1.199	1.17	1.133	1.053	1.158	1.191	1.21	1.197	1.193	1.15	1.232	1.244	1.269	1.168	1.287	1.343	1.216	1.246	1.277	1.295	1.272	0.09	0.09
2 days, 2:57:17	0.094	0.09	0.09	0.09	0.09	0.09	0.091	0.09	0.089	0.089	0.089	0.089	0.089	0.089	0.089	0.089	0.089	0.089	0.089	0.089	0.089	0.089	0.089	0.091	0.092	1.258	1.199	1.172	1.136	1.058	1.161	1.198	1.209	1.201	1.195	1.155	1.232	1.245	1.268	1.173	1.288	1.345	1.221	1.249	1.28	1.298	1.272	0.09	0.09
2 days, 3:57:17	0.094	0.09	0.09	0.09	0.09	0.09	0.09	0.09	0.089	0.089	0.089	0.088	0.089	0.089	0.089	0.089	0.089	0.089	0.089	0.089	0.089	0.088	0.089	0.091	0.092	1.262	1.199	1.176	1.137	1.065	1.162	1.208	1.212	1.206	1.198	1.16	1.234	1.247	1.269	1.176	1.288	1.347	1.225	1.252	1.281	1.299	1.273	0.091	0.09
2 days, 4:57:17	0.095	0.091	0.09	0.09	0.09	0.09	0.091	0.09	0.089	0.089	0.089	0.089	0.089	0.089	0.089	0.089	0.089	0.089	0.089	0.089	0.089	0.089	0.089	0.091	0.092	1.264	1.199	1.179	1.137	1.07	1.165	1.227	1.214	1.21	1.199	1.162	1.234	1.248	1.268	1.178	1.288	1.348	1.228	1.254	1.283	1.303	1.273	0.091	0.09
2 days, 5:57:17	0.097	0.09	0.09	0.09	0.09	0.09	0.09	0.09	0.089	0.089	0.089	0.089	0.089	0.089	0.089	0.089	0.089	0.089	0.089	0.089	0.089	0.088	0.089	0.092	0.092	1.265	1.202	1.183	1.14	1.077	1.169	1.229	1.217	1.215	1.204	1.162	1.234	1.25	1.269	1.184	1.289	1.347	1.232	1.254	1.287	1.306	1.277	0.091	0.09
2 days, 6:57:17	0.102	0.09	0.09	0.09	0.09	0.09	0.091	0.09	0.089	0.089	0.089	0.089	0.089	0.089	0.089	0.089	0.089	0.089	0.089	0.089	0.089	0.089	0.089	0.092	0.093	1.265	1.201	1.185	1.142	1.083	1.17	1.23	1.219	1.217	1.205	1.165	1.234	1.25	1.269	1.187	1.29	1.348	1.235	1.255	1.287	1.305	1.278	0.091	0.09
2 days, 7:57:17	0.104	0.09	0.09	0.09	0.09	0.09	0.09	0.09	0.089	0.089	0.089	0.089	0.089	0.089	0.089	0.089	0.089	0.089	0.089	0.089	0.089	0.088	0.089	0.092	0.093	1.265	1.201	1.186	1.139	1.088	1.171	1.232	1.221	1.221	1.203	1.168	1.237	1.25	1.27	1.187	1.291	1.348	1.238	1.257	1.287	1.305	1.278	0.091	0.09
2 days, 8:57:17	0.107	0.09	0.09	0.09	0.09	0.09	0.09	0.09	0.09	0.089	0.089	0.089	0.089	0.089	0.089	0.089	0.089	0.089	0.089	0.089	0.089	0.089	0.089	0.094	0.094	1.267	1.199	1.187	1.146	1.094	1.173	1.234	1.223	1.222	1.206	1.171	1.236	1.251	1.269	1.19	1.29	1.349	1.239	1.256	1.288	1.306	1.276	0.091	0.09
2 days, 9:57:17	0.111	0.09	0.09	0.09	0.09	0.09	0.091	0.09	0.089	0.089	0.089	0.089	0.089	0.089	0.089	0.089	0.089	0.089	0.089	0.089	0.089	0.089	0.089	0.096	0.094	1.264	1.203	1.186	1.145	1.099	1.174	1.236	1.224	1.225	1.205	1.173	1.24	1.251	1.269	1.191	1.291	1.349	1.242	1.258	1.29	1.307	1.279	0.091	0.09
2 days, 10:57:17	0.111	0.09	0.09	0.09	0.09	0.09	0.091	0.09	0.089	0.089	0.089	0.089	0.089	0.089	0.089	0.089	0.089	0.089	0.089	0.089	0.089	0.089	0.089	0.097	0.094	1.265	1.199	1.187	1.144	1.103	1.175	1.236	1.226	1.227	1.204	1.175	1.242	1.252	1.269	1.192	1.291	1.349	1.243	1.258	1.29	1.307	1.279	0.091	0.09
2 days, 11:57:17	0.111	0.09	0.09	0.09	0.09	0.09	0.09	0.09	0.089	0.089	0.089	0.089	0.089	0.089	0.089	0.089	0.089	0.089	0.089	0.089	0.089	0.089	0.089	0.096	0.094	1.266	1.199	1.188	1.14	1.106	1.176	1.237	1.227	1.229	1.206	1.176	1.241	1.254	1.27	1.192	1.292	1.349	1.245	1.258	1.289	1.306	1.279	0.091	0.09
2 days, 12:57:17	0.11	0.091	0.09	0.09	0.09	0.09	0.091	0.09	0.089	0.089	0.089	0.089	0.089	0.089	0.089	0.089	0.089	0.089	0.089	0.089	0.089	0.088	0.089	0.098	0.095	1.265	1.199	1.189	1.147	1.108	1.176	1.245	1.226	1.23	1.205	1.176	1.242	1.254	1.27	1.195	1.291	1.349	1.245	1.259	1.291	1.308	1.28	0.091	0.09
2 days, 13:57:17	0.111	0.091	0.09	0.09	0.09	0.09	0.091	0.09	0.089	0.089	0.089	0.089	0.089	0.089	0.089	0.089	0.089	0.089	0.089	0.089	0.089	0.089	0.089	0.098	0.095	1.266	1.199	1.188	1.15	1.11	1.177	1.242	1.228	1.232	1.206	1.179	1.243	1.254	1.27	1.195	1.292	1.347	1.245	1.26	1.29	1.307	1.279	0.091	0.09
2 days, 14:57:17	0.11	0.091	0.09	0.09	0.09	0.09	0.091	0.09	0.089	0.089	0.089	0.089	0.089	0.089	0.089	0.089	0.089	0.089	0.089	0.089	0.089	0.089	0.089	0.103	0.095	1.268	1.2	1.191	1.158	1.112	1.179	1.247	1.229	1.233	1.208	1.179	1.242	1.252	1.27	1.196	1.292	1.349	1.246	1.261	1.292	1.308	1.279	0.091	0.09
2 days, 15:57:17	0.112	0.09	0.09	0.09	0.09	0.09	0.09	0.09	0.089	0.089	0.089	0.089	0.089	0.089	0.089	0.089	0.089	0.089	0.089	0.089	0.089	0.089	0.089	0.105	0.096	1.266	1.198	1.19	1.145	1.114	1.181	1.248	1.23	1.232	1.206	1.182	1.243	1.254	1.27	1.197	1.292	1.35	1.247	1.261	1.291	1.308	1.281	0.091	0.09
2 days, 16:57:17	0.111	0.091	0.09	0.09	0.09	0.09	0.09	0.09	0.089	0.089	0.089	0.089	0.089	0.089	0.089	0.089	0.089	0.089	0.089	0.089	0.089	0.089	0.089	0.106	0.096	1.266	1.197	1.19	1.149	1.115	1.182	1.25	1.231	1.233	1.205	1.182	1.243	1.255	1.27	1.198	1.292	1.351	1.247	1.262	1.291	1.308	1.28	0.091	0.09
Dose response assay 4
Time	blank	blank	blank	blank	blank	blank	blank	blank	blank	blank	blank	blank	blank	blank	blank	blank	blank	blank	blank	blank	blank	blank	blank	blank	blank	G_I_minus_25_0.0_A	G_I_minus_25_0.0_C	G_I_plus_4_0.0_A	G_I_plus_4_0.0_C	G_I_plus_6_0.0_A	G_I_plus_6_0.0_C	G_I_plus_7_0.0_A	G_I_plus_7_0.0_C	G_I_plus_8_0.0_A	G_I_plus_8_0.0_C	G_I_plus_9_0.0_A	G_I_plus_9_0.0_C	G_I_plus_15_0.0_A	G_I_plus_15_0.0_C	H_I_minus_44_0.0_A	H_I_minus_44_0.0_C	H_I_plus_4_0.0_A	H_I_plus_4_0.0_C	H_I_plus_8_0.0_A	H_I_plus_8_0.0_C	H_I_plus_9_0.0_A	H_I_plus_9_0.0_C	blank	blank
00:57:17	0.093	0.093	0.094	0.094	0.094	0.094	0.095	0.093	0.092	0.092	0.092	0.092	0.092	0.092	0.091	0.091	0.092	0.092	0.094	0.092	0.092	0.092	0.099	0.093	0.098	0.194	0.188	0.179	0.172	0.182	0.175	0.183	0.179	0.164	0.172	0.183	0.195	0.175	0.171	0.16	0.164	0.154	0.158	0.159	0.159	0.166	0.162	0.102	0.098
01:57:17	0.093	0.093	0.094	0.094	0.093	0.093	0.094	0.093	0.092	0.092	0.092	0.092	0.092	0.091	0.091	0.091	0.091	0.092	0.093	0.092	0.092	0.092	0.094	0.093	0.094	0.223	0.215	0.201	0.194	0.209	0.203	0.213	0.208	0.188	0.188	0.211	0.209	0.203	0.199	0.188	0.192	0.18	0.186	0.186	0.188	0.199	0.189	0.096	0.098
02:57:17	0.092	0.093	0.093	0.093	0.093	0.093	0.093	0.092	0.092	0.092	0.092	0.092	0.092	0.091	0.091	0.091	0.091	0.092	0.094	0.092	0.092	0.092	0.093	0.093	0.094	0.246	0.24	0.221	0.211	0.23	0.225	0.235	0.231	0.21	0.215	0.234	0.235	0.222	0.22	0.207	0.213	0.198	0.203	0.202	0.204	0.217	0.207	0.093	0.098
03:57:17	0.092	0.093	0.093	0.093	0.093	0.093	0.093	0.093	0.092	0.092	0.092	0.091	0.091	0.091	0.091	0.091	0.091	0.092	0.094	0.092	0.092	0.092	0.093	0.093	0.094	0.275	0.268	0.244	0.238	0.261	0.253	0.264	0.261	0.239	0.236	0.257	0.263	0.251	0.25	0.236	0.247	0.228	0.235	0.234	0.238	0.259	0.247	0.093	0.098
04:57:17	0.092	0.093	0.093	0.093	0.093	0.093	0.092	0.092	0.092	0.091	0.091	0.091	0.091	0.091	0.091	0.091	0.091	0.091	0.093	0.092	0.092	0.092	0.092	0.092	0.094	0.304	0.295	0.272	0.262	0.292	0.283	0.292	0.291	0.269	0.263	0.288	0.291	0.28	0.277	0.265	0.281	0.259	0.265	0.26	0.267	0.292	0.283	0.093	0.098
05:57:17	0.092	0.092	0.093	0.093	0.093	0.092	0.092	0.092	0.092	0.091	0.091	0.091	0.091	0.091	0.091	0.091	0.091	0.091	0.093	0.091	0.092	0.092	0.092	0.092	0.093	0.334	0.327	0.3	0.286	0.321	0.313	0.325	0.322	0.297	0.293	0.315	0.321	0.305	0.306	0.296	0.308	0.284	0.29	0.29	0.298	0.328	0.316	0.093	0.097
06:57:17	0.091	0.092	0.093	0.093	0.093	0.092	0.092	0.092	0.091	0.091	0.091	0.091	0.091	0.091	0.091	0.091	0.091	0.091	0.093	0.091	0.091	0.092	0.092	0.092	0.093	0.364	0.356	0.322	0.311	0.353	0.346	0.354	0.353	0.326	0.322	0.346	0.353	0.338	0.337	0.325	0.347	0.315	0.324	0.32	0.333	0.368	0.36	0.093	0.097
07:57:17	0.091	0.092	0.092	0.092	0.092	0.092	0.092	0.091	0.091	0.091	0.091	0.091	0.091	0.091	0.091	0.091	0.091	0.091	0.092	0.091	0.091	0.092	0.092	0.092	0.093	0.395	0.384	0.349	0.336	0.383	0.377	0.385	0.381	0.357	0.356	0.377	0.384	0.37	0.363	0.359	0.381	0.346	0.353	0.348	0.358	0.402	0.387	0.092	0.097
08:57:17	0.091	0.092	0.092	0.092	0.092	0.092	0.092	0.091	0.091	0.091	0.091	0.091	0.091	0.091	0.091	0.09	0.091	0.091	0.092	0.091	0.091	0.091	0.092	0.092	0.093	0.427	0.421	0.379	0.366	0.42	0.41	0.419	0.42	0.387	0.389	0.411	0.42	0.4	0.406	0.39	0.422	0.378	0.389	0.387	0.395	0.447	0.435	0.092	0.097
09:57:17	0.091	0.092	0.092	0.092	0.092	0.092	0.091	0.091	0.091	0.091	0.091	0.09	0.091	0.09	0.09	0.09	0.091	0.091	0.092	0.091	0.091	0.091	0.092	0.091	0.093	0.457	0.452	0.408	0.392	0.456	0.45	0.453	0.455	0.426	0.422	0.449	0.456	0.435	0.432	0.43	0.458	0.419	0.428	0.423	0.44	0.486	0.482	0.092	0.096
10:57:17	0.091	0.091	0.092	0.092	0.092	0.092	0.091	0.091	0.091	0.091	0.09	0.09	0.091	0.09	0.09	0.09	0.09	0.09	0.092	0.091	0.091	0.091	0.091	0.091	0.092	0.488	0.481	0.444	0.425	0.492	0.488	0.493	0.491	0.457	0.455	0.483	0.489	0.472	0.466	0.462	0.494	0.451	0.465	0.455	0.47	0.532	0.526	0.092	0.096
11:57:17	0.091	0.091	0.092	0.092	0.092	0.091	0.091	0.091	0.091	0.09	0.09	0.09	0.091	0.09	0.09	0.09	0.09	0.09	0.092	0.091	0.091	0.091	0.091	0.091	0.092	0.517	0.52	0.468	0.452	0.521	0.517	0.518	0.525	0.49	0.489	0.513	0.527	0.5	0.502	0.505	0.534	0.489	0.503	0.498	0.517	0.582	0.57	0.092	0.096
12:57:17	0.091	0.091	0.092	0.092	0.092	0.091	0.091	0.091	0.091	0.09	0.09	0.09	0.09	0.09	0.09	0.09	0.09	0.09	0.092	0.09	0.09	0.091	0.091	0.091	0.092	0.548	0.544	0.504	0.481	0.558	0.565	0.557	0.56	0.532	0.529	0.551	0.559	0.531	0.535	0.541	0.568	0.519	0.525	0.526	0.537	0.609	0.598	0.092	0.096
13:57:17	0.091	0.091	0.092	0.092	0.092	0.091	0.091	0.091	0.091	0.09	0.09	0.09	0.09	0.09	0.09	0.09	0.09	0.09	0.092	0.09	0.09	0.091	0.091	0.091	0.092	0.579	0.581	0.532	0.511	0.592	0.608	0.591	0.603	0.572	0.597	0.591	0.602	0.569	0.581	0.585	0.616	0.567	0.576	0.576	0.588	0.664	0.658	0.092	0.096
14:57:17	0.09	0.091	0.091	0.091	0.092	0.091	0.091	0.091	0.091	0.09	0.09	0.09	0.09	0.09	0.09	0.09	0.09	0.09	0.092	0.09	0.09	0.09	0.091	0.091	0.092	0.605	0.615	0.562	0.544	0.633	0.632	0.623	0.63	0.6	0.624	0.618	0.628	0.602	0.605	0.621	0.65	0.593	0.603	0.601	0.651	0.697	0.691	0.092	0.096
15:57:17	0.09	0.091	0.091	0.091	0.091	0.091	0.091	0.091	0.09	0.09	0.09	0.09	0.09	0.089	0.09	0.089	0.09	0.09	0.092	0.09	0.09	0.09	0.091	0.091	0.092	0.638	0.654	0.591	0.571	0.67	0.672	0.66	0.672	0.638	0.664	0.657	0.67	0.637	0.639	0.665	0.688	0.646	0.645	0.644	0.707	0.757	0.75	0.091	0.096
16:57:17	0.09	0.091	0.091	0.091	0.091	0.091	0.091	0.09	0.09	0.09	0.09	0.089	0.09	0.089	0.089	0.089	0.089	0.09	0.091	0.09	0.09	0.09	0.091	0.091	0.092	0.66	0.678	0.612	0.592	0.7	0.704	0.687	0.698	0.666	0.686	0.687	0.706	0.666	0.669	0.687	0.719	0.667	0.68	0.673	0.722	0.776	0.777	0.091	0.095
17:57:17	0.09	0.091	0.091	0.091	0.091	0.091	0.09	0.09	0.09	0.09	0.09	0.089	0.09	0.089	0.089	0.089	0.089	0.09	0.091	0.09	0.09	0.09	0.091	0.091	0.091	0.688	0.728	0.635	0.619	0.725	0.735	0.798	0.733	0.696	0.722	0.722	0.731	0.693	0.701	0.723	0.761	0.693	0.707	0.704	0.789	0.815	0.811	0.091	0.095
18:57:17	0.09	0.091	0.091	0.091	0.091	0.091	0.09	0.09	0.09	0.09	0.09	0.089	0.09	0.089	0.089	0.089	0.089	0.089	0.091	0.09	0.09	0.09	0.091	0.091	0.091	0.722	0.769	0.658	0.654	0.758	0.773	0.828	0.77	0.735	0.753	0.749	0.769	0.729	0.738	0.759	0.806	0.74	0.747	0.752	0.837	0.862	0.863	0.091	0.095
19:57:17	0.09	0.091	0.091	0.091	0.091	0.091	0.09	0.09	0.09	0.09	0.089	0.089	0.09	0.089	0.089	0.089	0.089	0.089	0.091	0.09	0.09	0.09	0.091	0.091	0.091	0.745	0.799	0.68	0.671	0.783	0.799	0.854	0.803	0.759	0.783	0.806	0.828	0.754	0.767	0.791	0.832	0.771	0.779	0.775	0.859	0.897	0.895	0.091	0.095
20:57:17	0.09	0.091	0.091	0.091	0.091	0.091	0.09	0.09	0.09	0.09	0.089	0.089	0.09	0.089	0.089	0.089	0.089	0.089	0.091	0.09	0.09	0.09	0.09	0.091	0.092	0.762	0.881	0.702	0.695	0.808	0.82	0.872	0.821	0.781	0.81	0.827	0.851	0.776	0.791	0.815	0.859	0.799	0.798	0.793	0.872	0.916	0.913	0.091	0.095
21:57:17	0.09	0.091	0.091	0.091	0.091	0.091	0.09	0.09	0.09	0.089	0.089	0.089	0.089	0.089	0.089	0.089	0.089	0.089	0.091	0.09	0.09	0.09	0.09	0.091	0.091	0.849	0.902	0.726	0.715	0.829	0.843	0.893	0.849	0.819	0.838	0.857	0.879	0.8	0.822	0.846	0.892	0.832	0.839	0.83	0.903	0.949	0.943	0.091	0.095
22:57:17	0.09	0.09	0.091	0.091	0.091	0.091	0.09	0.09	0.089	0.089	0.089	0.089	0.089	0.089	0.089	0.089	0.089	0.089	0.091	0.089	0.089	0.09	0.09	0.091	0.091	0.887	0.937	0.752	0.749	0.853	0.876	0.923	0.88	0.853	0.876	0.883	0.905	0.828	0.85	0.873	0.921	0.858	0.867	0.857	0.935	0.992	0.977	0.091	0.095
23:57:17	0.09	0.09	0.091	0.091	0.091	0.09	0.09	0.09	0.089	0.089	0.089	0.089	0.089	0.089	0.089	0.089	0.089	0.089	0.091	0.089	0.089	0.089	0.09	0.091	0.091	0.913	0.969	0.774	0.77	0.877	0.888	0.934	0.9	0.885	0.925	0.912	0.925	0.842	0.871	0.905	0.944	0.878	0.888	0.902	0.941	1.02	1.006	0.091	0.095
1 day, 0:57:17	0.09	0.091	0.091	0.091	0.091	0.091	0.09	0.09	0.09	0.089	0.089	0.089	0.089	0.089	0.089	0.089	0.089	0.089	0.091	0.09	0.09	0.09	0.09	0.091	0.091	0.93	1.007	0.8	0.795	0.915	0.908	0.957	0.938	0.91	0.945	0.942	0.946	0.864	0.89	0.924	0.974	0.899	0.915	0.955	0.964	1.047	1.035	0.091	0.095
1 day, 1:57:17	0.09	0.091	0.091	0.091	0.091	0.091	0.09	0.09	0.089	0.089	0.089	0.089	0.089	0.089	0.089	0.089	0.089	0.089	0.091	0.089	0.089	0.09	0.09	0.091	0.091	0.936	1.01	0.819	0.803	0.93	0.933	0.963	0.949	0.942	0.962	0.954	0.954	0.884	0.903	0.943	0.985	0.917	0.929	0.958	0.971	1.062	1.051	0.091	0.095
1 day, 2:57:17	0.09	0.091	0.091	0.091	0.091	0.09	0.09	0.09	0.089	0.089	0.089	0.089	0.089	0.089	0.089	0.089	0.089	0.089	0.091	0.089	0.089	0.089	0.09	0.091	0.091	0.96	1.024	0.85	0.819	0.938	0.943	0.994	0.963	0.967	0.975	0.971	0.97	0.899	0.917	0.963	1.008	0.931	0.943	0.966	0.987	1.078	1.072	0.091	0.095
1 day, 3:57:17	0.09	0.09	0.091	0.091	0.091	0.09	0.09	0.09	0.089	0.089	0.089	0.089	0.089	0.089	0.089	0.089	0.089	0.089	0.091	0.089	0.089	0.089	0.09	0.091	0.091	0.966	1.033	0.879	0.832	0.947	0.953	1.006	0.972	0.981	0.99	0.98	0.984	0.915	0.93	0.981	1.022	0.949	0.948	0.973	1.001	1.093	1.083	0.091	0.095
1 day, 4:57:17	0.09	0.09	0.091	0.091	0.091	0.09	0.09	0.09	0.089	0.089	0.089	0.089	0.089	0.089	0.089	0.089	0.089	0.089	0.091	0.089	0.089	0.089	0.09	0.091	0.091	1.048	1.045	0.891	0.842	0.953	0.958	1.012	1.01	0.992	1.021	0.995	1.012	0.923	0.941	0.994	1.043	0.965	0.984	1.063	1.012	1.103	1.092	0.091	0.095
1 day, 5:57:17	0.09	0.09	0.091	0.091	0.091	0.09	0.09	0.09	0.089	0.089	0.089	0.089	0.089	0.089	0.089	0.089	0.089	0.089	0.091	0.089	0.089	0.089	0.09	0.091	0.091	1.06	1.058	0.91	0.859	0.966	0.968	1.03	1.019	1.009	1.037	1.039	1.023	0.943	0.965	1.024	1.066	0.984	1.006	1.07	1.029	1.121	1.119	0.091	0.095
1 day, 6:57:17	0.09	0.09	0.091	0.091	0.091	0.09	0.09	0.09	0.089	0.089	0.089	0.089	0.089	0.089	0.089	0.089	0.089	0.089	0.091	0.089	0.089	0.089	0.09	0.091	0.091	1.064	1.068	0.926	0.874	0.979	0.98	1.042	1.027	1.026	1.048	1.05	1.034	0.962	1.023	1.042	1.076	1.003	1.022	1.084	1.048	1.137	1.134	0.091	0.094
1 day, 7:57:17	0.09	0.09	0.091	0.091	0.091	0.09	0.09	0.09	0.089	0.089	0.089	0.089	0.089	0.088	0.089	0.089	0.089	0.089	0.091	0.089	0.089	0.089	0.09	0.091	0.091	1.069	1.073	0.936	0.884	0.983	0.986	1.046	1.032	1.076	1.059	1.057	1.041	0.97	1.033	1.056	1.091	1.013	1.027	1.085	1.053	1.145	1.14	0.091	0.094
1 day, 8:57:17	0.09	0.09	0.091	0.091	0.091	0.09	0.09	0.09	0.089	0.089	0.089	0.089	0.089	0.088	0.089	0.088	0.089	0.089	0.09	0.089	0.089	0.089	0.09	0.091	0.091	1.076	1.079	0.941	0.9	0.99	0.993	1.049	1.039	1.109	1.083	1.061	1.051	0.976	1.039	1.072	1.103	1.026	1.038	1.091	1.068	1.158	1.149	0.091	0.094
1 day, 9:57:17	0.09	0.09	0.091	0.091	0.091	0.09	0.09	0.09	0.089	0.089	0.089	0.088	0.089	0.089	0.089	0.088	0.089	0.089	0.091	0.089	0.089	0.089	0.09	0.091	0.091	1.072	1.099	0.953	0.91	1.003	0.993	1.056	1.045	1.116	1.091	1.067	1.061	0.984	1.045	1.083	1.112	1.031	1.047	1.101	1.08	1.172	1.16	0.091	0.094
1 day, 10:57:17	0.09	0.091	0.091	0.091	0.091	0.09	0.09	0.09	0.089	0.089	0.089	0.089	0.089	0.088	0.089	0.088	0.089	0.089	0.091	0.089	0.089	0.089	0.09	0.091	0.091	1.074	1.104	0.956	0.911	1.01	0.993	1.055	1.052	1.123	1.102	1.072	1.069	0.991	1.056	1.136	1.125	1.038	1.054	1.105	1.085	1.178	1.162	0.091	0.094
1 day, 11:57:17	0.09	0.09	0.091	0.091	0.091	0.09	0.09	0.09	0.089	0.089	0.089	0.088	0.089	0.088	0.089	0.088	0.089	0.089	0.09	0.089	0.089	0.089	0.09	0.091	0.091	1.077	1.11	0.961	0.915	1.019	1	1.058	1.061	1.127	1.109	1.077	1.088	0.994	1.06	1.143	1.136	1.044	1.061	1.115	1.119	1.183	1.168	0.091	0.094
1 day, 12:57:17	0.091	0.09	0.091	0.09	0.091	0.09	0.09	0.09	0.089	0.089	0.089	0.089	0.089	0.088	0.089	0.088	0.089	0.089	0.09	0.089	0.089	0.089	0.09	0.091	0.091	1.082	1.122	0.965	0.92	1.022	1.035	1.061	1.069	1.132	1.125	1.081	1.096	1	1.063	1.15	1.147	1.049	1.073	1.122	1.153	1.187	1.169	0.091	0.094
1 day, 13:57:17	0.091	0.09	0.091	0.091	0.091	0.09	0.09	0.09	0.089	0.089	0.089	0.089	0.089	0.089	0.089	0.088	0.089	0.089	0.09	0.089	0.089	0.089	0.09	0.091	0.091	1.083	1.128	0.967	1.059	1.027	1.064	1.064	1.083	1.138	1.134	1.084	1.109	1.006	1.066	1.157	1.155	1.053	1.079	1.125	1.158	1.195	1.174	0.091	0.094
1 day, 14:57:17	0.091	0.09	0.091	0.09	0.091	0.09	0.09	0.089	0.089	0.089	0.089	0.088	0.089	0.088	0.089	0.088	0.088	0.089	0.091	0.089	0.089	0.089	0.09	0.091	0.091	1.085	1.136	0.974	1.065	1.035	1.069	1.084	1.166	1.14	1.14	1.091	1.114	1.01	1.07	1.162	1.164	1.06	1.097	1.132	1.164	1.249	1.178	0.091	0.094
1 day, 15:57:17	0.091	0.09	0.091	0.091	0.091	0.09	0.09	0.09	0.089	0.089	0.089	0.088	0.089	0.088	0.089	0.088	0.088	0.089	0.09	0.089	0.089	0.089	0.09	0.091	0.092	1.089	1.143	0.976	1.069	1.041	1.074	1.089	1.17	1.146	1.148	1.097	1.149	1.016	1.075	1.166	1.183	1.066	1.106	1.135	1.169	1.252	1.182	0.091	0.094
1 day, 16:57:17	0.091	0.09	0.091	0.091	0.091	0.09	0.09	0.09	0.089	0.089	0.089	0.088	0.089	0.088	0.088	0.088	0.088	0.089	0.09	0.089	0.089	0.089	0.09	0.091	0.092	1.091	1.18	0.993	1.071	1.047	1.082	1.098	1.176	1.158	1.161	1.099	1.155	1.03	1.077	1.172	1.187	1.075	1.177	1.142	1.263	1.256	1.188	0.091	0.094
1 day, 17:57:17	0.091	0.09	0.091	0.091	0.091	0.09	0.09	0.09	0.089	0.089	0.089	0.088	0.089	0.088	0.089	0.088	0.089	0.089	0.09	0.089	0.089	0.089	0.09	0.091	0.092	1.093	1.185	0.998	1.071	1.049	1.087	1.102	1.179	1.162	1.166	1.103	1.163	1.035	1.08	1.177	1.193	1.081	1.183	1.145	1.266	1.259	1.192	0.091	0.091
1 day, 18:57:17	0.091	0.09	0.091	0.09	0.091	0.09	0.09	0.09	0.089	0.089	0.089	0.088	0.089	0.089	0.089	0.088	0.089	0.089	0.09	0.089	0.089	0.089	0.09	0.091	0.092	1.098	1.192	1.001	1.073	1.054	1.092	1.153	1.187	1.169	1.174	1.107	1.168	1.04	1.084	1.18	1.197	1.086	1.187	1.15	1.269	1.261	1.194	0.091	0.091
1 day, 19:57:17	0.091	0.091	0.091	0.091	0.091	0.09	0.09	0.09	0.089	0.089	0.089	0.089	0.089	0.089	0.089	0.088	0.089	0.089	0.09	0.089	0.089	0.089	0.09	0.091	0.092	1.104	1.197	1.004	1.077	1.058	1.096	1.158	1.19	1.174	1.181	1.111	1.172	1.044	1.089	1.183	1.201	1.091	1.19	1.154	1.272	1.264	1.196	0.091	0.091
1 day, 20:57:17	0.091	0.09	0.091	0.09	0.091	0.09	0.09	0.089	0.089	0.089	0.089	0.089	0.089	0.089	0.089	0.088	0.088	0.089	0.09	0.089	0.089	0.089	0.09	0.091	0.092	1.106	1.262	1.006	1.127	1.061	1.123	1.161	1.194	1.175	1.184	1.112	1.172	1.048	1.094	1.185	1.204	1.097	1.192	1.157	1.277	1.265	1.198	0.091	0.091
1 day, 21:57:17	0.092	0.09	0.09	0.09	0.09	0.09	0.089	0.089	0.089	0.089	0.089	0.09	0.089	0.089	0.088	0.088	0.088	0.089	0.09	0.089	0.089	0.089	0.09	0.091	0.092	1.11	1.267	1.012	1.133	1.065	1.128	1.166	1.199	1.18	1.187	1.115	1.176	1.054	1.099	1.188	1.206	1.102	1.198	1.164	1.28	1.267	1.201	0.091	0.091
1 day, 22:57:17	0.092	0.09	0.091	0.09	0.091	0.09	0.09	0.09	0.089	0.089	0.089	0.092	0.089	0.09	0.089	0.088	0.089	0.089	0.09	0.089	0.089	0.089	0.09	0.091	0.092	1.114	1.272	1.021	1.136	1.069	1.137	1.174	1.209	1.18	1.192	1.123	1.182	1.053	1.105	1.193	1.21	1.109	1.201	1.168	1.282	1.27	1.203	0.091	0.091
1 day, 23:57:17	0.093	0.09	0.091	0.091	0.091	0.09	0.09	0.09	0.089	0.089	0.089	0.096	0.089	0.092	0.089	0.088	0.089	0.089	0.09	0.089	0.089	0.089	0.09	0.092	0.093	1.116	1.272	1.025	1.14	1.075	1.141	1.18	1.247	1.183	1.2	1.13	1.19	1.058	1.111	1.196	1.212	1.116	1.205	1.173	1.282	1.272	1.206	0.091	0.091
2 days, 0:57:17	0.093	0.09	0.091	0.09	0.09	0.09	0.09	0.089	0.089	0.089	0.089	0.101	0.089	0.095	0.088	0.088	0.088	0.089	0.09	0.089	0.089	0.089	0.09	0.092	0.093	1.12	1.276	1.03	1.145	1.081	1.147	1.185	1.252	1.184	1.207	1.136	1.194	1.063	1.116	1.198	1.214	1.122	1.209	1.178	1.285	1.273	1.208	0.091	0.091
2 days, 1:57:17	0.093	0.091	0.091	0.091	0.091	0.09	0.09	0.09	0.089	0.089	0.089	0.108	0.089	0.1	0.089	0.088	0.089	0.089	0.09	0.089	0.089	0.089	0.09	0.092	0.093	1.124	1.276	1.037	1.149	1.083	1.151	1.19	1.275	1.19	1.213	1.138	1.194	1.069	1.122	1.2	1.216	1.17	1.21	1.182	1.29	1.275	1.211	0.091	0.091
2 days, 2:57:17	0.094	0.091	0.091	0.091	0.091	0.09	0.09	0.09	0.089	0.089	0.089	0.117	0.09	0.105	0.089	0.088	0.088	0.089	0.09	0.089	0.089	0.089	0.09	0.092	0.093	1.127	1.279	1.043	1.153	1.084	1.161	1.192	1.272	1.191	1.215	1.144	1.197	1.072	1.127	1.204	1.218	1.177	1.213	1.187	1.292	1.278	1.211	0.091	0.091
2 days, 3:57:17	0.095	0.091	0.091	0.09	0.091	0.09	0.09	0.09	0.089	0.089	0.089	0.128	0.09	0.112	0.089	0.088	0.089	0.089	0.09	0.089	0.089	0.089	0.09	0.093	0.094	1.132	1.279	1.045	1.159	1.09	1.16	1.246	1.273	1.194	1.219	1.147	1.199	1.076	1.128	1.205	1.221	1.18	1.214	1.19	1.293	1.278	1.213	0.091	0.091
2 days, 4:57:17	0.098	0.091	0.091	0.091	0.091	0.09	0.09	0.09	0.089	0.089	0.089	0.142	0.09	0.12	0.089	0.088	0.088	0.089	0.09	0.089	0.089	0.089	0.09	0.093	0.094	1.134	1.283	1.053	1.165	1.092	1.164	1.25	1.277	1.196	1.223	1.152	1.201	1.081	1.132	1.206	1.222	1.183	1.216	1.198	1.295	1.278	1.212	0.091	0.091
2 days, 5:57:17	0.101	0.091	0.091	0.091	0.091	0.09	0.09	0.09	0.089	0.089	0.089	0.156	0.09	0.129	0.089	0.088	0.088	0.089	0.09	0.089	0.09	0.089	0.09	0.093	0.094	1.139	1.284	1.058	1.167	1.096	1.168	1.255	1.28	1.198	1.224	1.158	1.204	1.082	1.136	1.208	1.221	1.189	1.22	1.203	1.299	1.278	1.214	0.091	0.091
2 days, 6:57:17	0.102	0.091	0.091	0.091	0.091	0.09	0.09	0.09	0.089	0.089	0.089	0.172	0.09	0.141	0.089	0.088	0.089	0.089	0.09	0.089	0.089	0.089	0.09	0.093	0.095	1.138	1.286	1.06	1.17	1.1	1.165	1.258	1.324	1.201	1.224	1.172	1.201	1.086	1.138	1.207	1.222	1.19	1.22	1.206	1.3	1.279	1.214	0.091	0.091
2 days, 7:57:17	0.103	0.09	0.091	0.091	0.091	0.09	0.09	0.09	0.089	0.089	0.089	0.193	0.091	0.152	0.089	0.088	0.088	0.089	0.09	0.089	0.089	0.089	0.09	0.093	0.096	1.139	1.289	1.065	1.173	1.102	1.172	1.264	1.313	1.2	1.226	1.175	1.201	1.086	1.142	1.209	1.223	1.195	1.224	1.208	1.301	1.28	1.216	0.091	0.091
2 days, 8:57:17	0.104	0.091	0.091	0.091	0.091	0.09	0.09	0.089	0.089	0.089	0.089	0.212	0.092	0.165	0.089	0.088	0.088	0.089	0.09	0.089	0.089	0.089	0.09	0.094	0.098	1.14	1.29	1.067	1.175	1.105	1.176	1.268	1.313	1.201	1.226	1.179	1.2	1.087	1.145	1.209	1.222	1.197	1.226	1.21	1.302	1.282	1.218	0.091	0.091
2 days, 9:57:17	0.105	0.091	0.091	0.091	0.09	0.09	0.09	0.09	0.089	0.089	0.089	0.229	0.096	0.179	0.089	0.088	0.088	0.089	0.09	0.089	0.089	0.089	0.09	0.094	0.101	1.141	1.289	1.066	1.181	1.11	1.177	1.269	1.314	1.202	1.227	1.179	1.2	1.088	1.146	1.21	1.224	1.199	1.226	1.212	1.305	1.282	1.218	0.091	0.091
2 days, 10:57:17	0.106	0.09	0.091	0.09	0.09	0.09	0.09	0.089	0.089	0.089	0.089	0.247	0.1	0.191	0.088	0.088	0.088	0.089	0.09	0.089	0.089	0.089	0.09	0.094	0.106	1.142	1.292	1.072	1.183	1.114	1.181	1.274	1.312	1.201	1.229	1.181	1.203	1.088	1.149	1.209	1.225	1.204	1.225	1.215	1.306	1.282	1.219	0.091	0.091
2 days, 11:57:17	0.107	0.091	0.091	0.09	0.09	0.09	0.09	0.089	0.089	0.09	0.089	0.267	0.108	0.205	0.089	0.088	0.088	0.089	0.09	0.089	0.089	0.089	0.09	0.096	0.111	1.142	1.291	1.071	1.189	1.117	1.183	1.275	1.312	1.203	1.228	1.18	1.202	1.088	1.148	1.211	1.226	1.204	1.226	1.219	1.306	1.283	1.221	0.091	0.091
2 days, 12:57:17	0.109	0.091	0.091	0.09	0.091	0.09	0.09	0.09	0.089	0.091	0.089	0.284	0.117	0.218	0.089	0.088	0.088	0.089	0.09	0.089	0.089	0.089	0.09	0.098	0.118	1.143	1.294	1.075	1.195	1.123	1.187	1.278	1.314	1.204	1.231	1.182	1.204	1.09	1.152	1.21	1.225	1.21	1.226	1.221	1.308	1.282	1.22	0.092	0.091
2 days, 13:57:17	0.11	0.091	0.091	0.09	0.091	0.09	0.09	0.089	0.089	0.094	0.089	0.301	0.129	0.234	0.089	0.088	0.088	0.089	0.09	0.089	0.089	0.089	0.09	0.103	0.126	1.143	1.293	1.072	1.197	1.122	1.198	1.278	1.314	1.206	1.231	1.183	1.204	1.092	1.152	1.21	1.227	1.211	1.227	1.223	1.309	1.281	1.22	0.092	0.091
2 days, 14:57:17	0.111	0.091	0.091	0.09	0.091	0.09	0.09	0.09	0.089	0.098	0.089	0.317	0.142	0.247	0.089	0.088	0.088	0.089	0.09	0.089	0.089	0.089	0.09	0.105	0.136	1.145	1.293	1.073	1.199	1.123	1.202	1.279	1.314	1.207	1.233	1.183	1.206	1.091	1.153	1.21	1.227	1.212	1.227	1.222	1.308	1.28	1.219	0.092	0.092
2 days, 15:57:17	0.111	0.091	0.091	0.091	0.091	0.09	0.09	0.089	0.089	0.103	0.089	0.335	0.156	0.26	0.088	0.088	0.088	0.089	0.09	0.089	0.089	0.089	0.09	0.11	0.148	1.148	1.294	1.078	1.2	1.125	1.208	1.281	1.315	1.206	1.234	1.183	1.206	1.09	1.155	1.209	1.226	1.214	1.228	1.223	1.31	1.283	1.219	0.092	0.092
2 days, 16:57:17	0.112	0.091	0.091	0.091	0.091	0.09	0.09	0.09	0.089	0.112	0.089	0.352	0.171	0.274	0.089	0.088	0.088	0.089	0.09	0.089	0.089	0.089	0.09	0.107	0.159	1.147	1.295	1.078	1.205	1.127	1.198	1.283	1.316	1.206	1.234	1.184	1.222	1.093	1.155	1.209	1.226	1.215	1.226	1.224	1.309	1.282	1.22	0.092	0.092
Dose response assay 5
Time	blank	blank	blank	blank	blank	blank	blank	blank	blank	blank	blank	blank	blank	blank	blank	blank	blank	blank	blank	blank	blank	blank	blank	blank	blank	A_I_minus_24_0.0_A	A_I_minus_24_0.0_C	A_I_plus_28_0.0_A	A_I_plus_28_0.0_C	B_I_minus_13_0.0_A	B_I_minus_13_0.0_C	B_I_plus_12_0.0_A	B_I_plus_12_0.0_C	B_I_plus_19_0.0_A	B_I_plus_19_0.0_C	B_I_plus_39_0.0_A	B_I_plus_39_0.0_C	G_I_minus_17_0.0_A	G_I_minus_17_0.0_C	G_I_plus_14_0.0_A	G_I_plus_14_0.0_C	G_I_plus_16_0.0_A	G_I_plus_16_0.0_C	G_I_plus_25_0.0_A	G_I_plus_25_0.0_C	G_I_plus_32_0.0_A	G_I_plus_32_0.0_C	blank	blank
00:57:17	0.092	0.092	0.093	0.093	0.183	0.093	0.093	0.093	0.092	0.092	0.109	0.092	0.093	0.092	0.092	0.093	0.092	0.092	0.092	0.092	0.092	0.092	0.095	0.094	0.093	0.179	0.185	0.151	0.35	0.193	0.191	0.151	0.158	0.166	0.17	0.28	0.241	0.182	0.187	0.176	0.177	0.17	0.174	0.155	0.161	0.185	0.183	0.093	0.093
01:57:17	0.091	0.092	0.093	0.093	0.108	0.093	0.092	0.092	0.092	0.092	0.094	0.092	0.092	0.092	0.092	0.093	0.092	0.092	0.092	0.092	0.092	0.092	0.095	0.094	0.093	0.205	0.214	0.169	0.22	0.219	0.217	0.168	0.178	0.19	0.195	0.19	0.191	0.213	0.218	0.204	0.207	0.193	0.201	0.177	0.178	0.213	0.213	0.093	0.093
02:57:17	0.091	0.092	0.092	0.093	0.095	0.092	0.092	0.092	0.091	0.091	0.092	0.092	0.091	0.092	0.092	0.092	0.092	0.092	0.092	0.092	0.092	0.092	0.094	0.093	0.093	0.229	0.238	0.191	0.207	0.246	0.243	0.189	0.204	0.215	0.218	0.188	0.201	0.248	0.245	0.238	0.239	0.223	0.238	0.208	0.208	0.245	0.245	0.093	0.092
03:57:17	0.091	0.092	0.092	0.092	0.094	0.092	0.092	0.092	0.091	0.091	0.092	0.091	0.091	0.091	0.091	0.092	0.092	0.091	0.092	0.092	0.091	0.092	0.093	0.093	0.093	0.262	0.27	0.214	0.234	0.274	0.274	0.213	0.234	0.241	0.244	0.214	0.23	0.278	0.277	0.265	0.269	0.259	0.269	0.238	0.237	0.291	0.277	0.093	0.092
04:57:17	0.091	0.092	0.092	0.092	0.093	0.092	0.091	0.091	0.091	0.091	0.091	0.091	0.091	0.091	0.091	0.092	0.091	0.091	0.091	0.091	0.091	0.092	0.093	0.093	0.093	0.289	0.297	0.237	0.265	0.307	0.306	0.24	0.263	0.266	0.27	0.244	0.265	0.314	0.313	0.296	0.302	0.298	0.302	0.269	0.278	0.332	0.316	0.093	0.092
05:57:17	0.091	0.091	0.092	0.092	0.092	0.092	0.091	0.091	0.091	0.091	0.091	0.091	0.091	0.091	0.091	0.092	0.091	0.091	0.091	0.091	0.091	0.092	0.093	0.092	0.092	0.32	0.327	0.264	0.299	0.336	0.338	0.265	0.295	0.292	0.295	0.279	0.303	0.342	0.348	0.318	0.327	0.339	0.331	0.292	0.306	0.361	0.35	0.093	0.092
06:57:17	0.09	0.091	0.092	0.092	0.092	0.092	0.091	0.091	0.091	0.091	0.09	0.091	0.091	0.091	0.091	0.092	0.091	0.091	0.091	0.091	0.091	0.092	0.093	0.092	0.092	0.351	0.361	0.291	0.333	0.367	0.372	0.292	0.322	0.323	0.33	0.309	0.334	0.387	0.391	0.358	0.369	0.386	0.378	0.334	0.35	0.409	0.399	0.093	0.092
07:57:17	0.09	0.091	0.091	0.091	0.092	0.091	0.091	0.091	0.09	0.09	0.09	0.09	0.091	0.091	0.091	0.091	0.091	0.091	0.091	0.091	0.091	0.091	0.092	0.092	0.092	0.382	0.391	0.317	0.358	0.404	0.411	0.321	0.362	0.354	0.361	0.35	0.382	0.422	0.423	0.395	0.402	0.423	0.413	0.366	0.385	0.445	0.44	0.092	0.091
08:57:17	0.089	0.091	0.091	0.091	0.091	0.091	0.091	0.091	0.09	0.09	0.09	0.09	0.09	0.091	0.09	0.091	0.091	0.09	0.091	0.091	0.09	0.091	0.092	0.091	0.092	0.413	0.425	0.346	0.391	0.437	0.447	0.351	0.388	0.384	0.388	0.378	0.418	0.454	0.462	0.42	0.437	0.457	0.447	0.396	0.417	0.486	0.477	0.092	0.091
09:57:17	0.089	0.09	0.091	0.091	0.091	0.091	0.091	0.091	0.09	0.09	0.09	0.09	0.09	0.09	0.09	0.091	0.091	0.09	0.09	0.091	0.09	0.091	0.092	0.091	0.091	0.445	0.456	0.369	0.425	0.469	0.474	0.382	0.419	0.409	0.419	0.411	0.458	0.487	0.513	0.452	0.477	0.495	0.491	0.435	0.459	0.528	0.524	0.092	0.091
10:57:17	0.089	0.09	0.091	0.091	0.091	0.091	0.091	0.092	0.09	0.09	0.09	0.09	0.09	0.09	0.09	0.091	0.09	0.09	0.09	0.09	0.09	0.091	0.092	0.091	0.091	0.475	0.483	0.398	0.456	0.509	0.512	0.41	0.445	0.439	0.445	0.442	0.484	0.521	0.541	0.488	0.506	0.528	0.525	0.47	0.506	0.567	0.569	0.092	0.091
11:57:17	0.089	0.09	0.091	0.091	0.091	0.091	0.09	0.091	0.09	0.09	0.09	0.09	0.09	0.09	0.09	0.091	0.09	0.09	0.09	0.09	0.09	0.091	0.092	0.091	0.091	0.505	0.516	0.423	0.485	0.526	0.537	0.438	0.475	0.469	0.476	0.469	0.517	0.551	0.57	0.519	0.538	0.564	0.555	0.497	0.54	0.608	0.599	0.092	0.091
12:57:17	0.089	0.09	0.091	0.091	0.091	0.091	0.09	0.091	0.09	0.09	0.089	0.089	0.09	0.09	0.09	0.091	0.09	0.09	0.09	0.09	0.09	0.09	0.091	0.091	0.091	0.532	0.55	0.451	0.518	0.562	0.571	0.466	0.506	0.498	0.503	0.498	0.546	0.584	0.613	0.548	0.575	0.59	0.595	0.529	0.572	0.643	0.644	0.092	0.091
13:57:17	0.089	0.09	0.091	0.091	0.091	0.09	0.09	0.09	0.09	0.09	0.089	0.09	0.09	0.09	0.09	0.09	0.09	0.09	0.09	0.09	0.09	0.09	0.091	0.091	0.091	0.561	0.581	0.482	0.547	0.594	0.603	0.494	0.533	0.528	0.55	0.528	0.579	0.613	0.638	0.577	0.607	0.632	0.626	0.564	0.614	0.671	0.68	0.092	0.091
14:57:17	0.089	0.09	0.09	0.09	0.091	0.09	0.09	0.09	0.09	0.089	0.089	0.089	0.09	0.089	0.09	0.09	0.09	0.09	0.09	0.09	0.09	0.09	0.091	0.091	0.091	0.585	0.613	0.505	0.572	0.625	0.632	0.519	0.559	0.553	0.575	0.566	0.608	0.64	0.673	0.608	0.639	0.665	0.661	0.597	0.658	0.705	0.712	0.091	0.09
15:57:17	0.089	0.09	0.09	0.09	0.091	0.09	0.09	0.09	0.09	0.089	0.089	0.089	0.09	0.09	0.09	0.09	0.09	0.089	0.09	0.09	0.089	0.09	0.091	0.091	0.091	0.615	0.636	0.533	0.599	0.65	0.655	0.548	0.585	0.581	0.598	0.59	0.63	0.669	0.707	0.643	0.686	0.694	0.692	0.624	0.692	0.736	0.737	0.091	0.09
16:57:17	0.089	0.09	0.09	0.09	0.091	0.09	0.09	0.09	0.089	0.089	0.089	0.089	0.089	0.089	0.089	0.09	0.09	0.089	0.09	0.089	0.089	0.09	0.091	0.091	0.091	0.681	0.678	0.568	0.628	0.688	0.695	0.581	0.621	0.621	0.635	0.625	0.671	0.707	0.748	0.682	0.716	0.729	0.732	0.663	0.727	0.786	0.792	0.091	0.09
17:57:17	0.089	0.089	0.09	0.09	0.091	0.09	0.09	0.09	0.089	0.089	0.089	0.089	0.089	0.089	0.089	0.09	0.089	0.089	0.089	0.089	0.089	0.09	0.091	0.09	0.091	0.698	0.717	0.59	0.651	0.713	0.723	0.603	0.64	0.639	0.656	0.649	0.694	0.733	0.773	0.71	0.751	0.762	0.764	0.692	0.753	0.813	0.819	0.091	0.09
18:57:17	0.089	0.089	0.09	0.09	0.09	0.09	0.09	0.089	0.089	0.089	0.089	0.089	0.089	0.089	0.089	0.09	0.09	0.089	0.089	0.089	0.089	0.09	0.091	0.091	0.09	0.725	0.742	0.617	0.677	0.753	0.755	0.633	0.668	0.664	0.681	0.675	0.824	0.767	0.806	0.74	0.779	0.79	0.8	0.717	0.801	0.843	0.849	0.091	0.09
19:57:17	0.089	0.089	0.09	0.09	0.091	0.09	0.09	0.089	0.089	0.089	0.089	0.089	0.089	0.089	0.089	0.09	0.089	0.089	0.089	0.089	0.089	0.09	0.091	0.091	0.091	0.756	0.778	0.652	0.714	0.792	0.791	0.669	0.706	0.758	0.737	0.715	0.855	0.799	0.841	0.783	0.817	0.826	0.835	0.758	0.841	0.883	0.9	0.091	0.09
20:57:17	0.089	0.089	0.09	0.09	0.09	0.09	0.09	0.089	0.089	0.089	0.089	0.089	0.089	0.089	0.089	0.09	0.089	0.089	0.089	0.089	0.089	0.09	0.091	0.09	0.09	0.773	0.796	0.67	0.724	0.819	0.827	0.687	0.723	0.779	0.759	0.742	0.877	0.83	0.87	0.857	0.84	0.853	0.898	0.78	0.867	0.911	0.917	0.091	0.09
21:57:17	0.089	0.089	0.09	0.09	0.091	0.09	0.09	0.089	0.089	0.089	0.089	0.089	0.089	0.089	0.089	0.09	0.089	0.089	0.089	0.089	0.089	0.09	0.091	0.091	0.09	0.83	0.823	0.711	0.747	0.888	0.855	0.722	0.768	0.807	0.935	0.873	0.903	0.95	0.904	0.888	0.884	0.883	0.924	0.91	0.928	0.939	0.94	0.091	0.09
22:57:17	0.089	0.089	0.09	0.09	0.09	0.09	0.089	0.089	0.089	0.089	0.089	0.089	0.089	0.089	0.089	0.09	0.089	0.089	0.089	0.089	0.089	0.089	0.091	0.09	0.09	0.851	0.851	0.729	0.771	0.913	0.876	0.743	0.788	0.837	0.954	0.892	0.927	0.974	0.958	0.913	0.909	0.908	0.956	0.932	0.945	0.969	0.967	0.091	0.09
23:57:17	0.089	0.089	0.09	0.09	0.09	0.09	0.089	0.089	0.089	0.089	0.089	0.089	0.089	0.089	0.089	0.09	0.089	0.089	0.089	0.089	0.089	0.09	0.091	0.091	0.09	0.896	0.886	0.768	0.802	0.935	0.909	0.779	0.823	0.866	0.977	0.926	0.963	0.991	0.974	0.939	0.94	0.942	0.986	0.958	0.983	0.997	0.997	0.091	0.09
1 day, 0:57:17	0.089	0.089	0.09	0.09	0.09	0.09	0.089	0.089	0.089	0.089	0.089	0.089	0.089	0.089	0.089	0.09	0.089	0.089	0.089	0.089	0.089	0.089	0.091	0.09	0.09	0.904	0.904	0.777	0.814	0.973	0.948	0.812	0.838	0.879	0.992	0.939	0.979	1.013	0.987	0.964	0.959	0.962	1.006	0.978	1	1.018	1.015	0.091	0.09
1 day, 1:57:17	0.089	0.089	0.09	0.09	0.09	0.09	0.089	0.089	0.089	0.089	0.089	0.089	0.089	0.089	0.089	0.09	0.089	0.089	0.089	0.089	0.089	0.089	0.091	0.09	0.09	0.916	0.94	0.805	0.84	0.993	0.961	0.827	0.851	0.905	1.031	0.954	0.988	1.028	1	0.978	0.976	0.975	1.023	0.989	1.032	1.048	1.029	0.091	0.09
1 day, 2:57:17	0.089	0.089	0.09	0.09	0.09	0.09	0.089	0.089	0.089	0.089	0.089	0.089	0.089	0.089	0.089	0.09	0.089	0.089	0.089	0.089	0.089	0.089	0.09	0.09	0.09	0.925	0.953	0.847	0.854	1.061	0.976	0.901	0.867	0.916	1.04	0.964	1.003	1.04	1.012	0.989	0.993	0.987	1.035	0.998	1.038	1.059	1.035	0.091	0.09
1 day, 3:57:17	0.089	0.089	0.09	0.09	0.09	0.09	0.089	0.089	0.089	0.089	0.089	0.088	0.089	0.089	0.089	0.09	0.089	0.089	0.089	0.089	0.089	0.089	0.09	0.09	0.09	0.934	0.969	0.856	0.868	1.071	0.987	0.926	0.886	0.927	1.046	0.972	1.021	1.063	1.025	1.007	1.033	1.006	1.051	1.003	1.065	1.077	1.048	0.091	0.09
1 day, 4:57:17	0.089	0.089	0.09	0.09	0.09	0.09	0.089	0.089	0.089	0.089	0.089	0.089	0.089	0.089	0.089	0.09	0.089	0.089	0.089	0.089	0.089	0.089	0.09	0.091	0.09	0.939	0.982	0.892	0.882	1.082	1	0.938	0.929	0.94	1.058	0.986	1.032	1.073	1.036	1.025	1.046	1.023	1.074	1.017	1.082	1.091	1.081	0.091	0.09
1 day, 5:57:17	0.089	0.089	0.09	0.09	0.09	0.09	0.089	0.089	0.089	0.089	0.089	0.088	0.089	0.089	0.089	0.089	0.089	0.089	0.089	0.089	0.089	0.089	0.09	0.091	0.09	0.946	0.988	0.903	0.89	1.087	1.003	0.944	0.933	0.979	1.063	0.994	1.045	1.082	1.045	1.037	1.064	1.037	1.086	1.026	1.091	1.096	1.091	0.091	0.09
1 day, 6:57:17	0.089	0.089	0.09	0.089	0.09	0.089	0.089	0.089	0.089	0.089	0.088	0.088	0.089	0.089	0.089	0.089	0.089	0.089	0.089	0.089	0.089	0.089	0.09	0.09	0.09	0.96	1.045	0.913	0.906	1.094	1.009	0.952	0.939	0.98	1.065	0.998	1.052	1.088	1.051	1.046	1.075	1.051	1.105	1.038	1.101	1.11	1.109	0.091	0.09
1 day, 7:57:17	0.089	0.089	0.09	0.09	0.09	0.089	0.089	0.089	0.089	0.089	0.089	0.088	0.089	0.089	0.089	0.089	0.089	0.089	0.089	0.089	0.089	0.089	0.09	0.09	0.09	0.968	1.054	0.92	1.078	1.096	1.009	0.957	0.944	0.982	1.074	1.003	1.059	1.096	1.055	1.052	1.084	1.066	1.116	1.044	1.105	1.116	1.125	0.091	0.09
1 day, 8:57:17	0.089	0.089	0.09	0.089	0.09	0.089	0.089	0.089	0.089	0.089	0.089	0.088	0.089	0.089	0.089	0.089	0.089	0.089	0.089	0.089	0.089	0.089	0.09	0.091	0.09	0.978	1.06	0.932	1.083	1.101	1.014	0.959	0.946	0.985	1.079	1.006	1.066	1.102	1.063	1.06	1.124	1.076	1.125	1.051	1.131	1.131	1.133	0.091	0.09
1 day, 9:57:17	0.089	0.089	0.09	0.089	0.09	0.089	0.089	0.089	0.089	0.088	0.088	0.088	0.089	0.089	0.089	0.089	0.089	0.088	0.089	0.089	0.089	0.089	0.09	0.09	0.09	0.993	1.069	0.934	1.083	1.104	1.015	0.972	0.952	0.985	1.081	1.011	1.075	1.133	1.068	1.1	1.131	1.139	1.134	1.108	1.135	1.139	1.14	0.09	0.089
1 day, 10:57:17	0.089	0.089	0.09	0.089	0.09	0.089	0.089	0.089	0.089	0.088	0.088	0.088	0.089	0.089	0.089	0.089	0.089	0.089	0.089	0.089	0.089	0.089	0.09	0.09	0.09	1.035	1.076	0.941	1.087	1.107	1.019	0.974	0.954	0.992	1.085	1.018	1.089	1.14	1.08	1.11	1.141	1.16	1.142	1.114	1.142	1.146	1.149	0.09	0.089
1 day, 11:57:17	0.089	0.089	0.09	0.089	0.09	0.089	0.089	0.089	0.089	0.088	0.088	0.088	0.089	0.089	0.089	0.089	0.089	0.089	0.088	0.089	0.089	0.089	0.09	0.09	0.09	1.043	1.197	0.948	1.125	1.108	1.023	0.974	0.958	0.995	1.087	1.023	1.093	1.152	1.091	1.117	1.148	1.167	1.156	1.12	1.15	1.155	1.153	0.09	0.089
1 day, 12:57:17	0.089	0.089	0.09	0.089	0.09	0.089	0.089	0.089	0.089	0.088	0.089	0.088	0.089	0.089	0.089	0.089	0.089	0.089	0.089	0.089	0.089	0.089	0.09	0.091	0.09	1.067	1.232	0.957	1.13	1.114	1.03	0.982	0.988	1.002	1.124	1.035	1.099	1.17	1.1	1.124	1.153	1.174	1.165	1.142	1.159	1.223	1.159	0.09	0.089
1 day, 13:57:17	0.089	0.089	0.09	0.09	0.09	0.089	0.089	0.089	0.089	0.088	0.089	0.088	0.089	0.089	0.089	0.089	0.089	0.089	0.089	0.089	0.089	0.089	0.09	0.09	0.09	1.073	1.236	0.96	1.171	1.12	1.05	0.998	1.017	1.006	1.129	1.044	1.108	1.18	1.117	1.151	1.166	1.187	1.177	1.152	1.172	1.23	1.169	0.091	0.09
1 day, 14:57:17	0.089	0.089	0.09	0.089	0.09	0.089	0.089	0.089	0.089	0.088	0.088	0.088	0.089	0.088	0.089	0.089	0.089	0.089	0.089	0.089	0.089	0.089	0.09	0.091	0.09	1.075	1.238	0.964	1.173	1.13	1.056	1.006	1.024	1.017	1.135	1.055	1.114	1.185	1.127	1.156	1.175	1.194	1.181	1.156	1.178	1.237	1.17	0.091	0.09
1 day, 15:57:17	0.089	0.089	0.09	0.089	0.09	0.089	0.089	0.089	0.089	0.088	0.088	0.088	0.089	0.088	0.089	0.089	0.089	0.089	0.089	0.089	0.089	0.089	0.09	0.091	0.09	1.092	1.244	0.969	1.177	1.175	1.086	1.008	1.028	1.028	1.14	1.061	1.119	1.194	1.158	1.165	1.183	1.2	1.188	1.164	1.185	1.244	1.173	0.09	0.089
1 day, 16:57:17	0.09	0.089	0.09	0.089	0.09	0.09	0.089	0.089	0.089	0.088	0.089	0.088	0.089	0.088	0.089	0.089	0.089	0.089	0.089	0.089	0.089	0.089	0.09	0.091	0.09	1.096	1.246	0.974	1.181	1.178	1.093	1.012	1.034	1.037	1.144	1.069	1.125	1.199	1.164	1.167	1.189	1.204	1.19	1.169	1.19	1.248	1.176	0.091	0.09
1 day, 17:57:17	0.09	0.089	0.09	0.089	0.09	0.089	0.089	0.089	0.089	0.088	0.088	0.088	0.089	0.088	0.089	0.089	0.089	0.089	0.088	0.089	0.088	0.089	0.09	0.091	0.09	1.182	1.252	0.98	1.183	1.183	1.101	1.02	1.041	1.042	1.149	1.076	1.131	1.203	1.172	1.177	1.196	1.208	1.196	1.176	1.209	1.255	1.18	0.091	0.089
1 day, 18:57:17	0.09	0.089	0.09	0.09	0.09	0.089	0.089	0.089	0.089	0.088	0.088	0.088	0.089	0.089	0.089	0.089	0.089	0.089	0.089	0.089	0.089	0.089	0.09	0.091	0.09	1.189	1.254	0.991	1.187	1.188	1.107	1.027	1.048	1.053	1.154	1.083	1.134	1.208	1.178	1.18	1.201	1.214	1.2	1.183	1.228	1.262	1.183	0.091	0.09
1 day, 19:57:17	0.09	0.089	0.09	0.089	0.09	0.089	0.089	0.089	0.089	0.088	0.088	0.088	0.089	0.088	0.089	0.089	0.089	0.09	0.088	0.089	0.089	0.089	0.09	0.091	0.09	1.19	1.258	1.04	1.189	1.192	1.114	1.032	1.053	1.059	1.157	1.094	1.139	1.213	1.185	1.186	1.206	1.217	1.203	1.189	1.234	1.267	1.185	0.09	0.09
1 day, 20:57:17	0.09	0.089	0.09	0.089	0.09	0.089	0.089	0.089	0.089	0.088	0.088	0.088	0.089	0.088	0.089	0.089	0.089	0.093	0.089	0.089	0.088	0.089	0.09	0.091	0.091	1.218	1.26	1.046	1.193	1.198	1.122	1.035	1.059	1.064	1.162	1.101	1.145	1.217	1.191	1.19	1.212	1.223	1.206	1.194	1.239	1.272	1.188	0.091	0.09
1 day, 21:57:17	0.091	0.089	0.09	0.089	0.09	0.089	0.089	0.089	0.089	0.088	0.089	0.088	0.089	0.088	0.089	0.089	0.089	0.096	0.089	0.089	0.089	0.089	0.09	0.091	0.091	1.221	1.263	1.051	1.196	1.201	1.127	1.044	1.064	1.072	1.165	1.106	1.15	1.222	1.196	1.193	1.229	1.227	1.209	1.199	1.246	1.274	1.191	0.091	0.09
1 day, 22:57:17	0.091	0.089	0.09	0.09	0.09	0.089	0.089	0.089	0.089	0.088	0.089	0.088	0.089	0.088	0.089	0.089	0.089	0.101	0.089	0.089	0.089	0.089	0.09	0.091	0.091	1.225	1.266	1.057	1.198	1.204	1.137	1.053	1.072	1.078	1.171	1.114	1.154	1.225	1.2	1.198	1.232	1.231	1.211	1.204	1.249	1.277	1.192	0.091	0.09
1 day, 23:57:17	0.091	0.089	0.09	0.089	0.09	0.089	0.089	0.089	0.089	0.088	0.089	0.088	0.089	0.088	0.089	0.089	0.089	0.108	0.088	0.089	0.089	0.089	0.09	0.091	0.091	1.226	1.269	1.063	1.204	1.222	1.149	1.073	1.083	1.083	1.176	1.12	1.157	1.229	1.204	1.203	1.261	1.234	1.213	1.208	1.254	1.28	1.193	0.091	0.09
2 days, 0:57:17	0.091	0.089	0.09	0.09	0.09	0.089	0.089	0.089	0.089	0.088	0.088	0.088	0.089	0.088	0.089	0.089	0.089	0.116	0.088	0.089	0.089	0.089	0.09	0.092	0.091	1.23	1.272	1.074	1.209	1.243	1.154	1.078	1.089	1.091	1.182	1.127	1.158	1.233	1.208	1.206	1.26	1.238	1.215	1.214	1.256	1.281	1.194	0.091	0.09
2 days, 1:57:17	0.092	0.089	0.09	0.09	0.09	0.089	0.089	0.089	0.089	0.088	0.089	0.088	0.089	0.089	0.089	0.089	0.089	0.126	0.089	0.089	0.089	0.089	0.09	0.091	0.091	1.231	1.274	1.077	1.213	1.244	1.157	1.083	1.097	1.097	1.186	1.135	1.161	1.237	1.212	1.212	1.263	1.24	1.216	1.219	1.259	1.306	1.196	0.091	0.09
2 days, 2:57:17	0.092	0.089	0.09	0.089	0.09	0.089	0.089	0.089	0.089	0.088	0.089	0.088	0.089	0.088	0.089	0.089	0.089	0.137	0.089	0.089	0.089	0.089	0.09	0.092	0.092	1.234	1.276	1.09	1.221	1.248	1.162	1.089	1.105	1.103	1.192	1.139	1.163	1.239	1.214	1.215	1.265	1.244	1.217	1.223	1.261	1.307	1.198	0.091	0.09
2 days, 3:57:17	0.096	0.089	0.09	0.089	0.09	0.089	0.089	0.089	0.089	0.088	0.088	0.088	0.089	0.088	0.089	0.089	0.089	0.15	0.089	0.089	0.089	0.089	0.09	0.092	0.092	1.235	1.279	1.092	1.223	1.251	1.178	1.098	1.113	1.11	1.196	1.149	1.165	1.243	1.218	1.217	1.268	1.243	1.217	1.226	1.264	1.309	1.198	0.091	0.09
2 days, 4:57:17	0.099	0.089	0.09	0.089	0.09	0.089	0.089	0.089	0.089	0.089	0.088	0.088	0.089	0.088	0.089	0.089	0.089	0.164	0.088	0.089	0.089	0.089	0.09	0.092	0.092	1.239	1.281	1.098	1.226	1.265	1.183	1.104	1.123	1.114	1.201	1.156	1.167	1.247	1.219	1.22	1.271	1.244	1.219	1.23	1.268	1.311	1.201	0.091	0.09
2 days, 5:57:17	0.099	0.089	0.09	0.09	0.09	0.089	0.089	0.089	0.089	0.088	0.089	0.088	0.089	0.089	0.089	0.089	0.089	0.177	0.089	0.089	0.089	0.089	0.09	0.092	0.092	1.24	1.284	1.1	1.228	1.266	1.188	1.111	1.127	1.119	1.202	1.158	1.169	1.248	1.221	1.222	1.271	1.243	1.221	1.235	1.266	1.311	1.201	0.091	0.09
2 days, 6:57:17	0.101	0.089	0.09	0.09	0.09	0.089	0.089	0.089	0.089	0.088	0.089	0.088	0.09	0.089	0.089	0.089	0.089	0.19	0.088	0.089	0.089	0.089	0.09	0.093	0.092	1.24	1.285	1.107	1.23	1.267	1.192	1.117	1.136	1.129	1.207	1.162	1.168	1.25	1.221	1.223	1.274	1.246	1.221	1.236	1.27	1.311	1.202	0.091	0.09
2 days, 7:57:17	0.102	0.089	0.09	0.089	0.09	0.089	0.089	0.089	0.089	0.088	0.089	0.088	0.092	0.089	0.089	0.089	0.089	0.204	0.088	0.089	0.089	0.089	0.09	0.093	0.093	1.241	1.285	1.111	1.232	1.268	1.196	1.125	1.144	1.132	1.209	1.168	1.169	1.25	1.221	1.224	1.275	1.247	1.222	1.239	1.271	1.311	1.203	0.091	0.09
2 days, 8:57:17	0.103	0.089	0.09	0.089	0.09	0.089	0.089	0.089	0.089	0.088	0.089	0.088	0.097	0.089	0.089	0.089	0.089	0.22	0.089	0.089	0.089	0.089	0.09	0.093	0.093	1.242	1.286	1.114	1.234	1.27	1.198	1.13	1.145	1.136	1.211	1.169	1.173	1.253	1.221	1.224	1.276	1.248	1.222	1.242	1.272	1.312	1.203	0.091	0.09
2 days, 9:57:17	0.104	0.089	0.09	0.089	0.09	0.089	0.089	0.089	0.089	0.088	0.089	0.088	0.103	0.088	0.089	0.089	0.089	0.234	0.089	0.089	0.089	0.089	0.09	0.094	0.093	1.245	1.289	1.118	1.237	1.271	1.2	1.134	1.15	1.141	1.217	1.174	1.171	1.254	1.222	1.226	1.277	1.248	1.222	1.244	1.272	1.311	1.203	0.091	0.09
2 days, 10:57:17	0.105	0.089	0.09	0.089	0.09	0.089	0.089	0.089	0.089	0.089	0.089	0.088	0.112	0.089	0.089	0.089	0.089	0.249	0.089	0.089	0.089	0.089	0.091	0.094	0.093	1.245	1.289	1.12	1.239	1.272	1.204	1.139	1.155	1.145	1.221	1.18	1.172	1.255	1.222	1.227	1.278	1.249	1.224	1.245	1.273	1.312	1.203	0.091	0.09
2 days, 11:57:17	0.106	0.089	0.09	0.09	0.09	0.089	0.089	0.089	0.089	0.089	0.089	0.088	0.123	0.089	0.089	0.089	0.089	0.264	0.089	0.089	0.089	0.089	0.09	0.095	0.094	1.245	1.288	1.123	1.249	1.272	1.207	1.144	1.156	1.149	1.22	1.183	1.175	1.255	1.222	1.227	1.278	1.249	1.224	1.246	1.275	1.313	1.203	0.091	0.09
2 days, 12:57:17	0.107	0.089	0.09	0.09	0.09	0.089	0.089	0.089	0.089	0.088	0.089	0.088	0.136	0.088	0.089	0.089	0.089	0.278	0.089	0.089	0.089	0.089	0.09	0.1	0.094	1.247	1.29	1.129	1.25	1.273	1.208	1.148	1.161	1.158	1.224	1.184	1.172	1.257	1.223	1.227	1.278	1.251	1.224	1.247	1.274	1.312	1.203	0.091	0.09
2 days, 13:57:17	0.108	0.089	0.09	0.09	0.09	0.09	0.089	0.089	0.089	0.089	0.089	0.088	0.151	0.089	0.089	0.089	0.089	0.291	0.089	0.089	0.089	0.089	0.09	0.102	0.095	1.246	1.289	1.131	1.253	1.274	1.211	1.154	1.164	1.16	1.227	1.186	1.174	1.258	1.224	1.228	1.279	1.25	1.224	1.248	1.276	1.313	1.203	0.091	0.09
2 days, 14:57:17	0.109	0.089	0.09	0.09	0.09	0.09	0.089	0.089	0.089	0.089	0.089	0.088	0.168	0.089	0.089	0.089	0.089	0.306	0.089	0.089	0.089	0.089	0.091	0.104	0.095	1.247	1.291	1.132	1.255	1.275	1.211	1.157	1.167	1.164	1.229	1.19	1.176	1.26	1.226	1.228	1.279	1.249	1.225	1.248	1.278	1.315	1.204	0.092	0.09
2 days, 15:57:17	0.11	0.089	0.09	0.09	0.09	0.089	0.089	0.089	0.089	0.089	0.089	0.088	0.184	0.089	0.089	0.089	0.089	0.317	0.089	0.089	0.089	0.089	0.09	0.105	0.096	1.243	1.291	1.134	1.257	1.274	1.211	1.159	1.17	1.17	1.229	1.185	1.175	1.258	1.225	1.228	1.28	1.248	1.225	1.249	1.277	1.313	1.202	0.092	0.09
2 days, 16:57:17	0.111	0.089	0.09	0.09	0.09	0.089	0.089	0.089	0.089	0.089	0.089	0.088	0.203	0.089	0.089	0.089	0.089	0.33	0.089	0.089	0.089	0.089	0.09	0.107	0.096	1.246	1.291	1.135	1.258	1.275	1.214	1.161	1.173	1.17	1.229	1.193	1.175	1.258	1.226	1.229	1.28	1.249	1.224	1.249	1.278	1.313	1.203	0.092	0.09
Dose response assay 6
Time	blank	blank	blank	blank	blank	blank	blank	blank	blank	blank	blank	blank	blank	blank	blank	blank	blank	blank	blank	blank	blank	blank	blank	blank	blank	F_I_minus_20_0.0_A	F_I_minus_20_0.0_C	F_I_plus_7_0.0_A	F_I_plus_7_0.0_C	F_I_plus_20_0.0_A	F_I_plus_20_0.0_C	C_I_minus_21_0.0_A	C_I_minus_21_0.0_C	C_I_plus_18_0.0_A	C_I_plus_18_0.0_C	D_I_minus_22_0.0_A	D_I_minus_22_0.0_C	D_I_plus_15_0.0_A	D_I_plus_15_0.0_C	D_I_plus_16_0.0_A	D_I_plus_16_0.0_C	D_I_plus_19_0.0_A	D_I_plus_19_0.0_C	G_I_minus_17_0.0_A	G_I_minus_17_0.0_C	G_I_plus_27_0.0_A	G_I_plus_27_0.0_C	blank	blank
00:57:17	0.092	0.101	0.093	0.094	0.093	0.093	0.092	0.093	0.093	0.092	0.092	0.092	0.092	0.092	0.092	0.093	0.093	0.092	0.093	0.093	0.092	0.093	0.094	0.094	0.093	0.157	0.153	0.144	0.144	0.155	0.151	0.162	0.163	0.145	0.141	0.153	0.151	0.134	0.13	0.152	0.143	0.149	0.149	0.154	0.155	0.139	0.137	0.094	0.093
01:57:17	0.092	0.101	0.093	0.094	0.093	0.093	0.092	0.093	0.092	0.092	0.092	0.092	0.092	0.092	0.092	0.092	0.093	0.092	0.093	0.093	0.092	0.093	0.094	0.094	0.093	0.176	0.169	0.161	0.159	0.176	0.172	0.185	0.19	0.162	0.161	0.175	0.178	0.148	0.146	0.172	0.168	0.174	0.164	0.183	0.174	0.158	0.155	0.094	0.093
02:57:17	0.091	0.1	0.093	0.093	0.093	0.093	0.092	0.092	0.092	0.092	0.091	0.092	0.092	0.092	0.092	0.092	0.092	0.092	0.092	0.093	0.092	0.093	0.094	0.093	0.093	0.203	0.195	0.18	0.181	0.195	0.19	0.213	0.219	0.186	0.181	0.199	0.207	0.165	0.165	0.197	0.196	0.203	0.188	0.21	0.202	0.18	0.179	0.094	0.092
03:57:17	0.091	0.1	0.093	0.093	0.093	0.093	0.092	0.092	0.092	0.092	0.091	0.092	0.092	0.092	0.092	0.092	0.092	0.092	0.092	0.092	0.092	0.093	0.093	0.093	0.093	0.237	0.228	0.207	0.204	0.222	0.214	0.25	0.247	0.208	0.2	0.227	0.233	0.184	0.188	0.226	0.223	0.23	0.217	0.235	0.229	0.206	0.204	0.093	0.092
04:57:17	0.091	0.1	0.092	0.093	0.093	0.093	0.092	0.092	0.092	0.092	0.091	0.092	0.092	0.092	0.092	0.092	0.092	0.092	0.092	0.092	0.092	0.093	0.093	0.093	0.093	0.275	0.262	0.238	0.231	0.249	0.243	0.29	0.282	0.233	0.226	0.262	0.265	0.215	0.212	0.261	0.251	0.261	0.25	0.272	0.269	0.233	0.233	0.093	0.092
05:57:17	0.091	0.1	0.092	0.093	0.092	0.092	0.092	0.092	0.092	0.091	0.091	0.091	0.092	0.092	0.091	0.092	0.092	0.092	0.092	0.092	0.092	0.093	0.093	0.092	0.092	0.308	0.301	0.265	0.255	0.276	0.271	0.333	0.319	0.264	0.257	0.297	0.302	0.252	0.247	0.297	0.291	0.302	0.289	0.311	0.311	0.273	0.27	0.093	0.092
06:57:17	0.09	0.099	0.092	0.092	0.092	0.092	0.091	0.091	0.091	0.091	0.091	0.091	0.092	0.091	0.091	0.091	0.091	0.091	0.092	0.092	0.092	0.092	0.093	0.092	0.092	0.339	0.329	0.293	0.282	0.302	0.3	0.36	0.351	0.293	0.288	0.328	0.337	0.281	0.274	0.329	0.322	0.334	0.322	0.34	0.343	0.304	0.302	0.093	0.092
07:57:17	0.09	0.099	0.092	0.092	0.092	0.092	0.091	0.091	0.091	0.091	0.091	0.091	0.091	0.091	0.091	0.091	0.091	0.091	0.091	0.092	0.091	0.092	0.093	0.092	0.092	0.373	0.362	0.32	0.306	0.33	0.326	0.392	0.381	0.321	0.314	0.364	0.37	0.316	0.31	0.364	0.359	0.375	0.363	0.38	0.388	0.341	0.338	0.093	0.091
08:57:17	0.09	0.099	0.092	0.092	0.092	0.091	0.091	0.091	0.091	0.091	0.09	0.091	0.091	0.091	0.091	0.091	0.091	0.091	0.091	0.091	0.091	0.092	0.092	0.092	0.092	0.405	0.398	0.349	0.335	0.359	0.357	0.43	0.42	0.354	0.349	0.402	0.409	0.353	0.343	0.406	0.398	0.414	0.404	0.422	0.433	0.384	0.38	0.093	0.091
09:57:17	0.09	0.098	0.091	0.092	0.091	0.091	0.091	0.091	0.091	0.09	0.09	0.091	0.091	0.091	0.091	0.091	0.091	0.091	0.091	0.091	0.091	0.092	0.092	0.091	0.091	0.44	0.456	0.38	0.368	0.39	0.388	0.463	0.459	0.39	0.385	0.441	0.45	0.394	0.386	0.454	0.442	0.457	0.453	0.47	0.486	0.429	0.427	0.092	0.091
10:57:17	0.089	0.098	0.091	0.091	0.091	0.091	0.091	0.09	0.091	0.09	0.09	0.09	0.091	0.091	0.09	0.091	0.091	0.091	0.091	0.091	0.091	0.092	0.092	0.091	0.091	0.475	0.492	0.418	0.404	0.424	0.427	0.505	0.496	0.422	0.416	0.481	0.489	0.424	0.413	0.489	0.477	0.489	0.489	0.503	0.519	0.47	0.465	0.092	0.091
11:57:17	0.089	0.098	0.091	0.091	0.091	0.091	0.09	0.09	0.09	0.09	0.09	0.09	0.091	0.091	0.09	0.09	0.091	0.09	0.091	0.091	0.091	0.091	0.092	0.091	0.091	0.504	0.521	0.442	0.431	0.451	0.458	0.538	0.529	0.456	0.448	0.514	0.526	0.461	0.461	0.529	0.517	0.533	0.536	0.542	0.56	0.51	0.513	0.092	0.091
12:57:17	0.089	0.098	0.091	0.091	0.091	0.091	0.09	0.091	0.09	0.09	0.09	0.09	0.091	0.091	0.09	0.091	0.091	0.09	0.091	0.091	0.091	0.091	0.092	0.091	0.091	0.533	0.556	0.475	0.459	0.482	0.491	0.573	0.563	0.482	0.48	0.552	0.566	0.496	0.495	0.565	0.564	0.569	0.6	0.582	0.603	0.555	0.553	0.092	0.091
13:57:17	0.089	0.098	0.091	0.091	0.091	0.091	0.09	0.09	0.09	0.09	0.09	0.09	0.09	0.09	0.09	0.09	0.09	0.09	0.09	0.09	0.09	0.091	0.091	0.091	0.091	0.563	0.589	0.499	0.487	0.509	0.512	0.599	0.591	0.522	0.525	0.576	0.596	0.526	0.533	0.597	0.594	0.602	0.643	0.619	0.649	0.597	0.591	0.092	0.091
14:57:17	0.089	0.098	0.091	0.091	0.091	0.091	0.09	0.09	0.09	0.09	0.089	0.09	0.09	0.09	0.09	0.09	0.09	0.09	0.09	0.09	0.09	0.091	0.091	0.091	0.091	0.613	0.621	0.53	0.516	0.538	0.545	0.632	0.622	0.553	0.565	0.609	0.632	0.564	0.565	0.637	0.638	0.646	0.683	0.666	0.681	0.641	0.638	0.092	0.09
15:57:17	0.089	0.098	0.091	0.091	0.091	0.091	0.09	0.09	0.09	0.09	0.089	0.09	0.09	0.09	0.09	0.09	0.09	0.09	0.09	0.09	0.09	0.091	0.091	0.091	0.091	0.662	0.646	0.56	0.543	0.571	0.576	0.666	0.654	0.583	0.593	0.65	0.669	0.603	0.601	0.671	0.665	0.693	0.706	0.692	0.715	0.674	0.674	0.091	0.09
16:57:17	0.089	0.098	0.091	0.091	0.091	0.09	0.09	0.09	0.09	0.089	0.089	0.09	0.09	0.09	0.09	0.09	0.09	0.09	0.09	0.09	0.09	0.091	0.091	0.091	0.091	0.688	0.677	0.584	0.567	0.598	0.603	0.695	0.69	0.611	0.621	0.68	0.7	0.631	0.635	0.703	0.701	0.725	0.749	0.728	0.756	0.737	0.71	0.091	0.09
17:57:17	0.089	0.098	0.091	0.091	0.091	0.09	0.09	0.09	0.09	0.089	0.089	0.089	0.09	0.09	0.089	0.09	0.09	0.09	0.09	0.09	0.09	0.091	0.091	0.091	0.091	0.72	0.745	0.608	0.593	0.624	0.646	0.758	0.715	0.641	0.654	0.712	0.733	0.676	0.668	0.736	0.733	0.799	0.778	0.766	0.793	0.769	0.772	0.091	0.09
18:57:17	0.089	0.098	0.091	0.091	0.091	0.09	0.09	0.09	0.09	0.089	0.089	0.089	0.09	0.09	0.089	0.09	0.09	0.09	0.09	0.09	0.09	0.091	0.091	0.091	0.091	0.741	0.773	0.647	0.643	0.647	0.667	0.787	0.812	0.675	0.681	0.743	0.759	0.706	0.702	0.776	0.773	0.829	0.81	0.801	0.821	0.812	0.805	0.091	0.09
19:57:17	0.089	0.097	0.09	0.091	0.091	0.09	0.09	0.09	0.09	0.089	0.089	0.089	0.09	0.09	0.089	0.09	0.09	0.09	0.09	0.09	0.09	0.09	0.091	0.091	0.09	0.762	0.798	0.675	0.667	0.678	0.695	0.812	0.839	0.698	0.712	0.781	0.793	0.746	0.744	0.813	0.799	0.862	0.863	0.831	0.853	0.845	0.838	0.091	0.09
20:57:17	0.089	0.097	0.09	0.09	0.091	0.09	0.09	0.089	0.089	0.089	0.089	0.089	0.09	0.089	0.089	0.09	0.09	0.089	0.09	0.09	0.089	0.09	0.091	0.09	0.09	0.802	0.821	0.696	0.688	0.7	0.722	0.841	0.859	0.766	0.734	0.887	0.843	0.763	0.775	0.837	0.831	0.885	0.897	0.858	0.883	0.905	0.866	0.091	0.09
21:57:17	0.089	0.097	0.09	0.09	0.091	0.09	0.089	0.09	0.089	0.089	0.089	0.089	0.09	0.089	0.089	0.09	0.09	0.089	0.09	0.09	0.089	0.09	0.091	0.091	0.09	0.823	0.848	0.724	0.725	0.725	0.748	0.863	0.885	0.793	0.77	0.905	0.868	0.796	0.808	0.87	0.87	0.914	0.925	0.891	0.916	0.943	0.917	0.091	0.09
22:57:17	0.089	0.097	0.09	0.09	0.091	0.09	0.089	0.089	0.089	0.089	0.089	0.089	0.089	0.089	0.089	0.089	0.089	0.089	0.09	0.09	0.089	0.09	0.091	0.09	0.09	0.842	0.866	0.751	0.744	0.747	0.79	0.884	0.911	0.818	0.795	0.927	0.969	0.825	0.845	0.903	0.908	0.934	1.055	0.916	0.968	0.967	0.935	0.091	0.09
23:57:17	0.089	0.097	0.09	0.09	0.09	0.09	0.089	0.089	0.089	0.089	0.089	0.089	0.09	0.089	0.089	0.089	0.089	0.089	0.09	0.09	0.089	0.09	0.091	0.09	0.09	0.856	0.886	0.768	0.759	0.764	0.812	0.942	0.941	0.836	0.828	0.944	0.992	0.844	0.869	0.933	0.931	0.958	1.073	0.946	1	1.005	1.036	0.091	0.09
1 day, 0:57:17	0.089	0.097	0.09	0.09	0.09	0.09	0.089	0.089	0.089	0.089	0.089	0.089	0.089	0.089	0.089	0.089	0.089	0.089	0.089	0.089	0.089	0.09	0.091	0.09	0.09	0.875	0.908	0.796	0.812	0.803	0.836	0.964	0.995	0.863	0.855	0.964	1.003	0.868	0.9	0.963	0.954	0.984	1.101	0.96	1.023	1.026	1.051	0.091	0.09
1 day, 1:57:17	0.089	0.097	0.09	0.09	0.09	0.09	0.089	0.089	0.089	0.089	0.089	0.089	0.089	0.089	0.089	0.089	0.089	0.089	0.089	0.089	0.089	0.09	0.091	0.09	0.09	0.924	0.931	0.813	0.821	0.822	0.852	0.979	1.011	0.887	0.87	0.977	1.011	0.884	0.912	1.017	0.972	1.002	1.123	0.976	1.047	1.048	1.079	0.091	0.09
1 day, 2:57:17	0.089	0.097	0.09	0.09	0.09	0.09	0.089	0.089	0.089	0.089	0.089	0.089	0.089	0.089	0.089	0.089	0.089	0.089	0.089	0.089	0.089	0.09	0.091	0.09	0.09	0.935	0.943	0.836	0.838	0.846	0.873	0.989	1.023	0.902	0.891	0.993	1.028	0.906	0.937	1.043	1.002	1.027	1.135	0.996	1.081	1.067	1.093	0.091	0.09
1 day, 3:57:17	0.089	0.097	0.09	0.09	0.09	0.09	0.089	0.089	0.089	0.089	0.089	0.089	0.089	0.089	0.089	0.089	0.089	0.089	0.089	0.089	0.089	0.09	0.091	0.09	0.09	0.939	0.958	0.85	0.85	0.849	0.884	0.993	1.034	0.918	0.908	1.004	1.045	0.931	0.946	1.059	1.017	1.047	1.151	1.013	1.115	1.084	1.111	0.091	0.09
1 day, 4:57:17	0.089	0.097	0.09	0.09	0.09	0.09	0.089	0.089	0.089	0.089	0.089	0.089	0.089	0.089	0.089	0.089	0.089	0.089	0.089	0.089	0.089	0.09	0.09	0.09	0.09	0.946	0.969	0.87	0.859	0.861	0.896	1	1.049	0.938	0.924	1.051	1.07	0.944	0.96	1.066	1.034	1.057	1.163	1.03	1.134	1.101	1.127	0.091	0.09
1 day, 5:57:17	0.089	0.097	0.09	0.09	0.09	0.09	0.089	0.089	0.089	0.089	0.089	0.089	0.089	0.089	0.089	0.089	0.089	0.089	0.089	0.089	0.089	0.09	0.09	0.09	0.09	0.951	0.979	0.883	0.872	0.896	0.908	1.016	1.051	0.952	0.944	1.06	1.079	0.955	0.972	1.081	1.045	1.135	1.173	1.047	1.143	1.116	1.139	0.091	0.09
1 day, 6:57:17	0.089	0.097	0.09	0.09	0.09	0.09	0.089	0.089	0.089	0.089	0.089	0.089	0.089	0.089	0.089	0.089	0.089	0.089	0.089	0.089	0.089	0.09	0.09	0.09	0.09	0.954	0.994	0.896	0.887	0.909	0.973	1.023	1.062	0.962	0.954	1.071	1.089	0.964	0.981	1.105	1.062	1.142	1.186	1.071	1.167	1.141	1.206	0.091	0.09
1 day, 7:57:17	0.089	0.097	0.09	0.09	0.09	0.09	0.089	0.089	0.089	0.089	0.089	0.089	0.089	0.089	0.089	0.089	0.089	0.089	0.089	0.089	0.089	0.09	0.09	0.091	0.09	0.957	1.123	0.908	0.893	0.906	0.976	1.027	1.071	0.966	0.964	1.078	1.094	0.993	0.993	1.116	1.077	1.15	1.194	1.079	1.179	1.16	1.221	0.091	0.09
1 day, 8:57:17	0.089	0.097	0.09	0.09	0.09	0.09	0.089	0.089	0.089	0.089	0.089	0.089	0.089	0.089	0.089	0.089	0.089	0.089	0.089	0.089	0.089	0.09	0.09	0.091	0.09	0.962	1.127	0.915	0.906	0.914	0.981	1.032	1.075	0.975	0.976	1.085	1.101	1.007	1.003	1.127	1.086	1.154	1.205	1.088	1.192	1.174	1.227	0.091	0.09
1 day, 9:57:17	0.089	0.097	0.09	0.09	0.09	0.09	0.089	0.089	0.089	0.089	0.089	0.089	0.089	0.089	0.089	0.089	0.089	0.089	0.089	0.089	0.089	0.09	0.09	0.091	0.09	0.968	1.136	0.919	0.913	0.922	1.006	1.037	1.084	0.986	0.996	1.091	1.105	1.015	1.015	1.134	1.103	1.17	1.214	1.1	1.206	1.192	1.235	0.091	0.089
1 day, 10:57:17	0.089	0.097	0.09	0.09	0.09	0.09	0.089	0.089	0.089	0.089	0.089	0.089	0.089	0.089	0.089	0.089	0.089	0.089	0.089	0.089	0.089	0.09	0.09	0.091	0.09	0.97	1.143	0.928	0.917	0.953	1.09	1.041	1.089	1.006	1.005	1.098	1.11	1.025	1.025	1.146	1.118	1.18	1.219	1.109	1.218	1.203	1.24	0.091	0.089
1 day, 11:57:17	0.089	0.097	0.09	0.09	0.09	0.09	0.089	0.089	0.089	0.089	0.089	0.089	0.089	0.089	0.089	0.089	0.089	0.089	0.089	0.089	0.089	0.09	0.09	0.091	0.09	1.012	1.148	0.947	0.939	0.957	1.122	1.045	1.097	1.012	1.014	1.105	1.116	1.034	1.033	1.158	1.156	1.196	1.235	1.122	1.228	1.211	1.242	0.091	0.089
1 day, 12:57:17	0.089	0.097	0.09	0.09	0.09	0.09	0.089	0.089	0.089	0.089	0.089	0.089	0.089	0.089	0.089	0.089	0.089	0.089	0.089	0.089	0.089	0.09	0.09	0.091	0.09	1.026	1.155	0.953	0.948	0.961	1.123	1.059	1.104	1.028	1.022	1.113	1.127	1.042	1.04	1.167	1.166	1.202	1.24	1.133	1.236	1.222	1.257	0.091	0.089
1 day, 13:57:17	0.089	0.097	0.09	0.09	0.09	0.09	0.089	0.089	0.089	0.089	0.089	0.089	0.089	0.089	0.089	0.089	0.089	0.089	0.089	0.089	0.089	0.09	0.09	0.091	0.09	1.034	1.163	0.962	0.957	0.97	1.125	1.068	1.146	1.036	1.029	1.137	1.135	1.05	1.049	1.173	1.177	1.21	1.248	1.145	1.244	1.247	1.262	0.091	0.089
1 day, 14:57:17	0.089	0.097	0.09	0.09	0.09	0.09	0.089	0.089	0.089	0.089	0.089	0.089	0.089	0.089	0.089	0.089	0.089	0.089	0.089	0.089	0.089	0.09	0.09	0.091	0.09	1.037	1.169	0.97	0.966	0.979	1.126	1.075	1.156	1.053	1.034	1.146	1.142	1.056	1.094	1.178	1.184	1.216	1.255	1.153	1.249	1.252	1.266	0.091	0.089
1 day, 15:57:17	0.09	0.097	0.09	0.09	0.09	0.09	0.089	0.089	0.089	0.089	0.089	0.089	0.089	0.089	0.089	0.089	0.089	0.089	0.089	0.089	0.089	0.09	0.09	0.091	0.091	1.039	1.176	0.981	0.974	0.983	1.141	1.089	1.164	1.063	1.04	1.151	1.148	1.063	1.106	1.184	1.193	1.224	1.26	1.162	1.257	1.259	1.27	0.091	0.09
1 day, 16:57:17	0.09	0.097	0.09	0.09	0.09	0.09	0.089	0.089	0.089	0.089	0.088	0.088	0.089	0.089	0.089	0.089	0.089	0.089	0.089	0.089	0.089	0.09	0.09	0.091	0.09	1.044	1.182	0.986	0.983	0.988	1.14	1.097	1.172	1.068	1.044	1.153	1.155	1.07	1.114	1.19	1.205	1.231	1.294	1.17	1.263	1.264	1.274	0.091	0.089
1 day, 17:57:17	0.09	0.097	0.09	0.09	0.09	0.09	0.089	0.089	0.089	0.089	0.089	0.089	0.089	0.089	0.089	0.089	0.089	0.089	0.089	0.089	0.089	0.09	0.09	0.091	0.091	1.066	1.189	0.99	0.995	0.999	1.146	1.119	1.178	1.078	1.062	1.157	1.162	1.08	1.122	1.196	1.211	1.236	1.298	1.18	1.268	1.269	1.277	0.091	0.09
1 day, 18:57:17	0.09	0.097	0.09	0.09	0.09	0.09	0.089	0.089	0.089	0.089	0.089	0.089	0.089	0.089	0.089	0.089	0.089	0.089	0.089	0.089	0.089	0.09	0.09	0.091	0.091	1.07	1.2	1	1.01	1.002	1.155	1.133	1.189	1.086	1.067	1.161	1.169	1.091	1.129	1.204	1.217	1.255	1.303	1.195	1.272	1.274	1.277	0.091	0.089
1 day, 19:57:17	0.09	0.097	0.09	0.09	0.09	0.09	0.089	0.089	0.089	0.088	0.089	0.089	0.089	0.089	0.089	0.089	0.089	0.089	0.089	0.089	0.089	0.089	0.09	0.091	0.091	1.075	1.204	1.006	1.038	1.011	1.158	1.14	1.193	1.092	1.073	1.164	1.176	1.1	1.137	1.208	1.222	1.259	1.305	1.202	1.275	1.279	1.279	0.091	0.089
1 day, 20:57:17	0.091	0.097	0.09	0.09	0.09	0.09	0.089	0.089	0.089	0.088	0.089	0.089	0.089	0.089	0.089	0.089	0.089	0.089	0.089	0.089	0.089	0.089	0.09	0.091	0.091	1.081	1.208	1.015	1.044	1.025	1.163	1.151	1.245	1.1	1.08	1.166	1.181	1.109	1.143	1.214	1.229	1.264	1.31	1.209	1.278	1.283	1.281	0.091	0.089
1 day, 21:57:17	0.091	0.097	0.09	0.09	0.09	0.09	0.089	0.089	0.089	0.089	0.089	0.089	0.089	0.089	0.089	0.089	0.089	0.089	0.089	0.089	0.089	0.09	0.09	0.091	0.091	1.088	1.214	1.04	1.053	1.028	1.166	1.164	1.251	1.108	1.084	1.171	1.187	1.117	1.157	1.219	1.232	1.269	1.313	1.214	1.281	1.287	1.282	0.091	0.09
1 day, 22:57:17	0.091	0.097	0.09	0.09	0.09	0.09	0.089	0.089	0.089	0.089	0.088	0.089	0.089	0.088	0.089	0.089	0.089	0.089	0.089	0.089	0.089	0.09	0.09	0.091	0.091	1.092	1.218	1.046	1.061	1.037	1.172	1.173	1.257	1.115	1.091	1.173	1.193	1.124	1.163	1.223	1.236	1.282	1.315	1.219	1.282	1.291	1.284	0.091	0.089
1 day, 23:57:17	0.091	0.097	0.09	0.09	0.09	0.09	0.089	0.089	0.089	0.088	0.088	0.089	0.089	0.089	0.089	0.089	0.089	0.089	0.089	0.089	0.089	0.089	0.09	0.091	0.091	1.097	1.222	1.055	1.069	1.047	1.267	1.18	1.262	1.177	1.096	1.176	1.201	1.13	1.168	1.227	1.24	1.286	1.317	1.224	1.283	1.294	1.286	0.091	0.089
2 days, 0:57:17	0.091	0.097	0.09	0.09	0.09	0.09	0.089	0.089	0.089	0.089	0.089	0.089	0.089	0.089	0.089	0.089	0.089	0.089	0.089	0.089	0.089	0.09	0.09	0.091	0.091	1.101	1.228	1.061	1.076	1.061	1.271	1.318	1.268	1.184	1.101	1.18	1.205	1.138	1.174	1.231	1.243	1.29	1.321	1.228	1.285	1.297	1.289	0.091	0.09
2 days, 1:57:17	0.092	0.097	0.09	0.09	0.09	0.09	0.089	0.089	0.089	0.089	0.089	0.088	0.089	0.089	0.089	0.089	0.089	0.089	0.089	0.089	0.089	0.089	0.09	0.091	0.092	1.105	1.232	1.068	1.081	1.066	1.274	1.321	1.268	1.189	1.105	1.182	1.208	1.142	1.178	1.233	1.244	1.292	1.321	1.231	1.285	1.299	1.29	0.091	0.09
2 days, 2:57:17	0.093	0.097	0.09	0.09	0.09	0.09	0.089	0.089	0.089	0.089	0.088	0.089	0.089	0.089	0.089	0.089	0.089	0.089	0.089	0.089	0.089	0.09	0.09	0.092	0.092	1.111	1.234	1.075	1.089	1.076	1.275	1.325	1.272	1.192	1.109	1.184	1.211	1.151	1.183	1.238	1.249	1.294	1.325	1.235	1.287	1.301	1.29	0.091	0.089
2 days, 3:57:17	0.096	0.097	0.09	0.09	0.09	0.09	0.089	0.089	0.089	0.089	0.088	0.089	0.089	0.088	0.089	0.089	0.089	0.089	0.089	0.089	0.089	0.09	0.09	0.092	0.092	1.114	1.238	1.08	1.095	1.104	1.277	1.332	1.273	1.199	1.113	1.186	1.215	1.155	1.187	1.238	1.25	1.296	1.326	1.238	1.288	1.302	1.292	0.091	0.089
2 days, 4:57:17	0.098	0.097	0.09	0.09	0.09	0.089	0.089	0.089	0.089	0.089	0.088	0.088	0.089	0.088	0.089	0.089	0.089	0.089	0.089	0.089	0.089	0.089	0.09	0.092	0.092	1.118	1.242	1.085	1.1	1.11	1.283	1.334	1.276	1.202	1.118	1.188	1.22	1.161	1.19	1.24	1.252	1.299	1.326	1.24	1.288	1.305	1.293	0.091	0.09
2 days, 5:57:17	0.1	0.097	0.09	0.09	0.09	0.09	0.089	0.089	0.089	0.089	0.089	0.089	0.089	0.089	0.089	0.089	0.089	0.089	0.089	0.089	0.089	0.089	0.09	0.092	0.092	1.123	1.245	1.089	1.107	1.116	1.283	1.335	1.278	1.206	1.122	1.191	1.221	1.164	1.194	1.24	1.254	1.3	1.327	1.242	1.288	1.306	1.293	0.091	0.09
2 days, 6:57:17	0.101	0.097	0.09	0.09	0.09	0.09	0.089	0.089	0.089	0.089	0.088	0.088	0.089	0.088	0.089	0.089	0.089	0.089	0.089	0.089	0.089	0.089	0.09	0.092	0.093	1.125	1.246	1.094	1.111	1.121	1.285	1.337	1.279	1.209	1.125	1.192	1.225	1.167	1.196	1.242	1.255	1.3	1.326	1.243	1.288	1.307	1.295	0.091	0.089
2 days, 7:57:17	0.102	0.097	0.09	0.09	0.09	0.09	0.089	0.089	0.089	0.089	0.088	0.089	0.089	0.089	0.089	0.089	0.089	0.089	0.089	0.089	0.089	0.09	0.09	0.093	0.093	1.126	1.249	1.098	1.114	1.126	1.29	1.34	1.282	1.213	1.129	1.192	1.227	1.172	1.2	1.242	1.255	1.303	1.326	1.244	1.288	1.308	1.295	0.091	0.09
2 days, 8:57:17	0.103	0.097	0.09	0.09	0.09	0.09	0.089	0.089	0.089	0.089	0.088	0.088	0.089	0.088	0.089	0.089	0.089	0.089	0.089	0.089	0.089	0.089	0.09	0.093	0.093	1.128	1.248	1.101	1.118	1.13	1.293	1.34	1.282	1.214	1.133	1.193	1.226	1.175	1.2	1.243	1.254	1.3	1.327	1.242	1.288	1.307	1.295	0.091	0.09
2 days, 9:57:17	0.104	0.097	0.09	0.09	0.09	0.09	0.089	0.089	0.089	0.088	0.088	0.088	0.089	0.088	0.089	0.089	0.089	0.089	0.089	0.089	0.089	0.09	0.09	0.093	0.093	1.131	1.251	1.104	1.122	1.137	1.295	1.341	1.284	1.218	1.134	1.193	1.229	1.179	1.203	1.245	1.256	1.301	1.326	1.245	1.29	1.309	1.296	0.091	0.089
2 days, 10:57:17	0.105	0.098	0.09	0.09	0.09	0.09	0.089	0.089	0.089	0.089	0.088	0.089	0.089	0.089	0.089	0.089	0.089	0.089	0.089	0.089	0.089	0.089	0.09	0.094	0.094	1.128	1.252	1.109	1.125	1.14	1.296	1.342	1.285	1.219	1.14	1.194	1.228	1.181	1.203	1.245	1.256	1.302	1.327	1.246	1.291	1.31	1.295	0.091	0.09
2 days, 11:57:17	0.106	0.098	0.09	0.09	0.09	0.09	0.089	0.089	0.089	0.089	0.089	0.089	0.089	0.089	0.089	0.089	0.089	0.089	0.089	0.089	0.089	0.09	0.09	0.095	0.094	1.132	1.254	1.11	1.127	1.145	1.299	1.345	1.287	1.222	1.143	1.195	1.23	1.183	1.206	1.247	1.256	1.303	1.327	1.246	1.291	1.311	1.297	0.091	0.09
2 days, 12:57:17	0.107	0.098	0.09	0.09	0.09	0.09	0.089	0.089	0.089	0.089	0.089	0.089	0.089	0.089	0.089	0.089	0.089	0.089	0.089	0.089	0.089	0.09	0.09	0.099	0.095	1.136	1.254	1.113	1.128	1.149	1.301	1.345	1.29	1.224	1.142	1.195	1.232	1.186	1.205	1.248	1.258	1.302	1.328	1.247	1.292	1.311	1.296	0.091	0.09
2 days, 13:57:17	0.108	0.098	0.09	0.09	0.09	0.09	0.089	0.089	0.089	0.089	0.088	0.088	0.089	0.089	0.089	0.089	0.089	0.089	0.089	0.089	0.089	0.09	0.09	0.1	0.095	1.136	1.255	1.115	1.131	1.15	1.304	1.363	1.291	1.225	1.146	1.196	1.231	1.186	1.205	1.247	1.257	1.303	1.326	1.247	1.292	1.311	1.295	0.092	0.09
2 days, 14:57:16	0.109	0.098	0.09	0.09	0.09	0.09	0.089	0.089	0.089	0.089	0.089	0.089	0.089	0.089	0.089	0.089	0.089	0.089	0.089	0.089	0.089	0.09	0.09	0.102	0.095	1.137	1.255	1.117	1.134	1.151	1.305	1.363	1.29	1.226	1.146	1.196	1.232	1.187	1.205	1.248	1.258	1.303	1.329	1.249	1.293	1.311	1.295	0.092	0.09
2 days, 15:57:17	0.109	0.097	0.09	0.09	0.09	0.09	0.089	0.089	0.089	0.089	0.088	0.089	0.089	0.088	0.089	0.089	0.089	0.089	0.089	0.089	0.089	0.089	0.09	0.102	0.096	1.138	1.256	1.119	1.134	1.154	1.307	1.365	1.293	1.227	1.148	1.197	1.232	1.189	1.207	1.248	1.258	1.303	1.327	1.248	1.291	1.313	1.297	0.092	0.09
2 days, 16:57:17	0.11	0.097	0.09	0.09	0.09	0.09	0.089	0.089	0.089	0.089	0.089	0.089	0.089	0.089	0.089	0.089	0.089	0.089	0.089	0.089	0.089	0.09	0.09	0.105	0.096	1.14	1.256	1.12	1.136	1.154	1.308	1.365	1.293	1.23	1.148	1.198	1.232	1.19	1.208	1.248	1.257	1.303	1.328	1.249	1.292	1.313	1.296	0.092	0.09
Dose response assay 7
Time	blank	blank	blank	blank	blank	blank	blank	blank	blank	blank	blank	blank	blank	blank	blank	blank	blank	blank	blank	blank	blank	blank	blank	blank	blank	blank	B_I_minus_6_0.0_A	B_I_minus_6_0.0_B	B_I_minus_6_0.0_C	B_I_minus_6_0.0_D	B_I_minus_6_0.0_E	B_I_minus_6_0.0_F	B_I_minus_6_0.0_G	B_I_minus_6_0.0_H	B_I_minus_6_0.0_I	B_I_minus_6_0.0_J	B_I_plus_103_0.0_A	B_I_plus_103_0.0_B	B_I_plus_103_0.0_C	B_I_plus_103_0.0_D	B_I_plus_103_0.0_E	B_I_plus_103_0.0_F	B_I_plus_103_0.0_G	B_I_plus_103_0.0_H	B_I_plus_103_0.0_I	B_I_plus_103_0.0_J	blank	blank	blank
00:57:17	0.096	0.094	0.094	0.093	0.095	0.093	0.093	0.095	0.11	0.094	0.096	0.093	0.094	0.093	0.093	0.108	0.097	0.109	0.095	0.095	0.095	0.094	0.093	0.094	0.093	0.094	0.175	0.176	0.16	0.16	0.177	0.18	0.184	0.193	0.185	0.192	0.152	0.158	0.192	0.198	0.206	0.189	0.171	0.171	0.169	0.166	0.094	0.094	0.094
01:57:17	0.095	0.093	0.094	0.093	0.095	0.093	0.093	0.095	0.123	0.093	0.093	0.093	0.093	0.095	0.094	0.094	0.097	0.094	0.095	0.095	0.095	0.094	0.093	0.093	0.093	0.094	0.197	0.203	0.184	0.185	0.206	0.212	0.218	0.218	0.22	0.221	0.174	0.181	0.228	0.227	0.214	0.219	0.195	0.196	0.189	0.188	0.094	0.094	0.094
02:57:17	0.095	0.093	0.094	0.093	0.094	0.092	0.092	0.095	0.093	0.093	0.095	0.093	0.093	0.094	0.093	0.094	0.097	0.094	0.095	0.096	0.095	0.094	0.093	0.093	0.093	0.094	0.227	0.236	0.21	0.216	0.241	0.247	0.251	0.249	0.253	0.256	0.2	0.209	0.263	0.258	0.244	0.25	0.229	0.23	0.221	0.224	0.094	0.094	0.093
03:57:17	0.095	0.094	0.094	0.093	0.094	0.093	0.093	0.095	0.093	0.093	0.093	0.093	0.093	0.093	0.093	0.094	0.097	0.094	0.095	0.096	0.095	0.094	0.093	0.093	0.093	0.095	0.263	0.274	0.247	0.246	0.281	0.283	0.288	0.286	0.291	0.289	0.237	0.24	0.295	0.29	0.278	0.278	0.259	0.262	0.256	0.256	0.094	0.094	0.094
04:57:17	0.095	0.094	0.093	0.093	0.094	0.092	0.092	0.095	0.093	0.092	0.093	0.092	0.093	0.093	0.093	0.094	0.096	0.095	0.094	0.095	0.094	0.094	0.092	0.093	0.093	0.094	0.297	0.302	0.275	0.278	0.313	0.317	0.323	0.319	0.325	0.322	0.272	0.276	0.329	0.321	0.315	0.314	0.288	0.294	0.295	0.291	0.094	0.093	0.093
05:57:17	0.095	0.094	0.093	0.093	0.093	0.092	0.092	0.095	0.093	0.093	0.093	0.092	0.093	0.093	0.093	0.094	0.094	0.094	0.094	0.095	0.094	0.094	0.092	0.092	0.093	0.095	0.337	0.343	0.312	0.323	0.358	0.359	0.36	0.362	0.366	0.359	0.305	0.317	0.365	0.356	0.343	0.338	0.323	0.33	0.328	0.328	0.094	0.093	0.093
06:57:17	0.095	0.095	0.094	0.092	0.094	0.092	0.092	0.094	0.092	0.092	0.093	0.092	0.093	0.093	0.093	0.094	0.095	0.094	0.095	0.095	0.094	0.094	0.092	0.092	0.093	0.095	0.376	0.387	0.355	0.359	0.402	0.397	0.398	0.396	0.408	0.395	0.343	0.359	0.4	0.389	0.381	0.373	0.362	0.365	0.368	0.367	0.093	0.093	0.093
07:57:17	0.095	0.095	0.094	0.092	0.093	0.092	0.092	0.093	0.092	0.092	0.093	0.092	0.092	0.093	0.092	0.093	0.095	0.094	0.094	0.095	0.094	0.093	0.092	0.092	0.093	0.095	0.417	0.416	0.392	0.4	0.441	0.438	0.443	0.439	0.455	0.439	0.383	0.396	0.44	0.423	0.416	0.414	0.4	0.403	0.408	0.413	0.093	0.093	0.093
08:57:17	0.094	0.094	0.094	0.092	0.093	0.092	0.092	0.094	0.093	0.092	0.094	0.092	0.092	0.092	0.092	0.094	0.095	0.094	0.094	0.095	0.094	0.093	0.092	0.092	0.093	0.095	0.451	0.455	0.425	0.434	0.479	0.478	0.48	0.479	0.499	0.482	0.434	0.436	0.48	0.461	0.458	0.46	0.439	0.439	0.451	0.447	0.093	0.093	0.093
09:57:17	0.094	0.093	0.094	0.092	0.093	0.092	0.092	0.093	0.092	0.092	0.092	0.092	0.092	0.092	0.092	0.093	0.095	0.094	0.094	0.094	0.094	0.093	0.092	0.092	0.093	0.095	0.492	0.488	0.459	0.475	0.519	0.51	0.518	0.52	0.534	0.515	0.468	0.47	0.514	0.494	0.491	0.487	0.475	0.477	0.491	0.497	0.093	0.093	0.093
10:57:17	0.094	0.093	0.094	0.092	0.093	0.091	0.092	0.093	0.093	0.092	0.092	0.092	0.092	0.092	0.092	0.093	0.095	0.094	0.094	0.094	0.094	0.093	0.092	0.091	0.093	0.096	0.532	0.53	0.497	0.514	0.555	0.551	0.549	0.557	0.567	0.552	0.503	0.505	0.544	0.522	0.521	0.524	0.514	0.513	0.536	0.539	0.093	0.093	0.093
11:57:17	0.094	0.093	0.094	0.092	0.093	0.091	0.091	0.093	0.093	0.092	0.093	0.092	0.092	0.092	0.092	0.093	0.095	0.094	0.094	0.094	0.094	0.093	0.092	0.091	0.093	0.097	0.567	0.567	0.534	0.551	0.593	0.587	0.583	0.591	0.604	0.588	0.549	0.544	0.581	0.561	0.555	0.563	0.551	0.552	0.569	0.574	0.093	0.093	0.093
12:57:17	0.094	0.093	0.093	0.091	0.092	0.091	0.091	0.092	0.092	0.092	0.093	0.092	0.092	0.092	0.092	0.093	0.095	0.094	0.094	0.094	0.094	0.093	0.092	0.091	0.093	0.098	0.603	0.606	0.567	0.587	0.622	0.624	0.618	0.628	0.634	0.621	0.581	0.58	0.612	0.597	0.589	0.595	0.585	0.59	0.609	0.617	0.093	0.093	0.093
13:57:17	0.094	0.093	0.093	0.091	0.092	0.091	0.091	0.092	0.092	0.092	0.092	0.092	0.092	0.092	0.092	0.093	0.095	0.094	0.094	0.094	0.094	0.093	0.091	0.091	0.092	0.099	0.637	0.643	0.602	0.624	0.657	0.658	0.651	0.663	0.67	0.661	0.617	0.618	0.654	0.634	0.631	0.634	0.619	0.632	0.649	0.66	0.093	0.093	0.092
14:57:17	0.094	0.093	0.093	0.091	0.092	0.091	0.091	0.092	0.092	0.092	0.092	0.092	0.092	0.092	0.092	0.093	0.095	0.094	0.094	0.094	0.093	0.093	0.092	0.091	0.092	0.101	0.667	0.677	0.64	0.661	0.691	0.694	0.683	0.7	0.702	0.695	0.66	0.66	0.687	0.667	0.664	0.672	0.664	0.673	0.691	0.701	0.093	0.093	0.092
15:57:17	0.093	0.093	0.093	0.091	0.092	0.091	0.091	0.092	0.092	0.091	0.093	0.091	0.091	0.092	0.092	0.093	0.095	0.094	0.093	0.094	0.093	0.093	0.091	0.091	0.092	0.105	0.704	0.718	0.677	0.701	0.728	0.729	0.719	0.737	0.739	0.73	0.696	0.701	0.728	0.708	0.713	0.71	0.703	0.709	0.726	0.74	0.093	0.093	0.092
16:57:17	0.093	0.093	0.093	0.091	0.092	0.091	0.091	0.092	0.092	0.091	0.092	0.091	0.091	0.092	0.092	0.093	0.094	0.094	0.093	0.094	0.093	0.093	0.091	0.091	0.092	0.109	0.737	0.752	0.716	0.738	0.757	0.768	0.752	0.776	0.776	0.776	0.733	0.733	0.761	0.742	0.753	0.741	0.732	0.745	0.76	0.776	0.093	0.093	0.092
17:57:17	0.093	0.092	0.093	0.091	0.092	0.09	0.091	0.092	0.091	0.091	0.092	0.091	0.091	0.091	0.092	0.092	0.094	0.093	0.093	0.094	0.093	0.093	0.091	0.091	0.092	0.118	0.76	0.778	0.74	0.767	0.788	0.794	0.781	0.805	0.804	0.805	0.765	0.769	0.791	0.774	0.789	0.775	0.766	0.779	0.794	0.817	0.093	0.093	0.092
18:57:17	0.093	0.092	0.093	0.091	0.092	0.09	0.09	0.092	0.091	0.091	0.092	0.091	0.091	0.091	0.091	0.092	0.094	0.093	0.093	0.094	0.093	0.093	0.091	0.091	0.092	0.131	0.793	0.811	0.771	0.801	0.813	0.828	0.812	0.838	0.834	0.838	0.799	0.807	0.826	0.806	0.82	0.812	0.803	0.815	0.825	0.849	0.093	0.093	0.092
19:57:17	0.093	0.092	0.093	0.091	0.092	0.09	0.09	0.092	0.091	0.091	0.092	0.091	0.091	0.091	0.091	0.092	0.094	0.093	0.093	0.094	0.093	0.093	0.091	0.091	0.092	0.148	0.821	0.844	0.805	0.829	0.843	0.861	0.839	0.869	0.863	0.865	0.834	0.839	0.858	0.84	0.848	0.847	0.839	0.85	0.86	0.886	0.093	0.093	0.092
20:57:17	0.093	0.092	0.093	0.09	0.092	0.09	0.09	0.091	0.091	0.091	0.092	0.091	0.091	0.091	0.091	0.092	0.094	0.093	0.093	0.094	0.093	0.093	0.091	0.091	0.092	0.17	0.849	0.874	0.833	0.863	0.872	0.894	0.867	0.899	0.898	0.901	0.869	0.871	0.89	0.874	0.887	0.879	0.871	0.88	0.887	0.916	0.093	0.092	0.092
21:57:17	0.093	0.092	0.093	0.09	0.092	0.09	0.09	0.091	0.091	0.091	0.092	0.091	0.091	0.091	0.091	0.092	0.094	0.093	0.093	0.094	0.093	0.093	0.091	0.091	0.092	0.191	0.875	0.904	0.862	0.894	0.9	0.922	0.895	0.929	0.931	0.929	0.905	0.91	0.92	0.91	0.925	0.924	0.904	0.914	0.92	0.95	0.094	0.093	0.092
22:57:17	0.093	0.092	0.093	0.09	0.091	0.09	0.09	0.091	0.091	0.091	0.091	0.091	0.091	0.091	0.091	0.091	0.094	0.093	0.093	0.093	0.093	0.093	0.091	0.09	0.092	0.208	0.903	0.932	0.886	0.923	0.927	0.95	0.918	0.96	0.954	0.954	0.927	0.938	0.951	0.938	0.954	0.952	0.935	0.944	0.95	0.979	0.094	0.092	0.092
23:57:17	0.093	0.092	0.093	0.09	0.091	0.09	0.09	0.091	0.091	0.091	0.091	0.091	0.091	0.091	0.091	0.091	0.094	0.093	0.093	0.094	0.093	0.093	0.091	0.091	0.092	0.226	0.925	0.953	0.903	0.944	0.947	0.975	0.945	0.983	0.973	0.978	0.954	0.964	0.978	0.965	0.997	0.98	0.959	0.969	0.978	0.999	0.095	0.093	0.092
1 day, 0:57:17	0.093	0.092	0.093	0.09	0.092	0.09	0.09	0.091	0.091	0.09	0.091	0.091	0.091	0.091	0.091	0.091	0.094	0.093	0.093	0.094	0.093	0.092	0.091	0.091	0.092	0.242	0.949	0.976	0.93	0.972	0.964	0.995	0.974	1.009	1.007	0.999	0.98	0.99	1.005	0.999	1.028	1.007	0.988	0.998	1.005	1.028	0.095	0.092	0.092
1 day, 1:57:17	0.093	0.092	0.092	0.09	0.091	0.09	0.09	0.091	0.091	0.091	0.091	0.091	0.091	0.091	0.091	0.091	0.094	0.093	0.093	0.094	0.093	0.093	0.091	0.091	0.092	0.257	0.971	0.998	0.957	0.992	0.98	1.015	0.992	1.028	1.025	1.017	0.998	1.007	1.091	1.028	1.051	1.03	1.012	1.021	1.029	1.049	0.096	0.093	0.092
1 day, 2:57:17	0.093	0.092	0.092	0.09	0.091	0.09	0.09	0.091	0.091	0.09	0.091	0.091	0.091	0.09	0.091	0.091	0.094	0.093	0.093	0.094	0.093	0.093	0.09	0.091	0.092	0.272	1	1.026	0.977	1.014	0.995	1.038	1.011	1.046	1.04	1.033	1.018	1.027	1.103	1.043	1.07	1.05	1.033	1.035	1.051	1.066	0.098	0.092	0.092
1 day, 3:57:17	0.093	0.092	0.092	0.09	0.091	0.09	0.09	0.091	0.091	0.09	0.091	0.09	0.091	0.091	0.091	0.091	0.093	0.093	0.093	0.094	0.093	0.093	0.091	0.091	0.091	0.289	1.011	1.039	0.988	1.025	1.009	1.046	1.042	1.069	1.067	1.049	1.029	1.036	1.114	1.053	1.089	1.063	1.056	1.055	1.077	1.088	0.1	0.092	0.092
1 day, 4:57:17	0.093	0.091	0.092	0.09	0.091	0.09	0.09	0.091	0.091	0.09	0.091	0.09	0.091	0.09	0.091	0.091	0.093	0.093	0.093	0.094	0.093	0.093	0.091	0.091	0.091	0.305	1.032	1.063	1.005	1.036	1.016	1.054	1.062	1.081	1.079	1.058	1.035	1.045	1.128	1.065	1.102	1.078	1.073	1.065	1.094	1.098	0.103	0.092	0.092
1 day, 5:57:17	0.092	0.091	0.092	0.09	0.091	0.09	0.09	0.091	0.091	0.09	0.091	0.09	0.09	0.09	0.09	0.091	0.093	0.093	0.093	0.094	0.092	0.093	0.09	0.091	0.091	0.323	1.044	1.083	1.026	1.046	1.028	1.064	1.07	1.091	1.095	1.064	1.041	1.056	1.125	1.077	1.114	1.089	1.084	1.078	1.105	1.109	0.107	0.092	0.091
1 day, 6:57:17	0.092	0.091	0.092	0.09	0.091	0.09	0.09	0.091	0.091	0.09	0.091	0.09	0.09	0.09	0.09	0.091	0.093	0.093	0.093	0.094	0.092	0.093	0.09	0.091	0.091	0.343	1.082	1.093	1.034	1.066	1.039	1.085	1.085	1.096	1.108	1.08	1.047	1.068	1.132	1.088	1.125	1.094	1.093	1.089	1.118	1.113	0.114	0.092	0.091
1 day, 7:57:17	0.093	0.091	0.092	0.09	0.091	0.09	0.09	0.091	0.091	0.09	0.091	0.09	0.09	0.09	0.09	0.09	0.093	0.093	0.093	0.094	0.093	0.093	0.091	0.091	0.091	0.362	1.099	1.103	1.038	1.069	1.038	1.086	1.091	1.106	1.111	1.112	1.053	1.078	1.139	1.096	1.139	1.117	1.104	1.101	1.127	1.124	0.124	0.092	0.091
1 day, 8:57:17	0.093	0.091	0.092	0.09	0.091	0.09	0.09	0.091	0.091	0.09	0.091	0.09	0.09	0.09	0.09	0.09	0.093	0.093	0.093	0.094	0.092	0.093	0.091	0.091	0.091	0.386	1.112	1.115	1.043	1.075	1.063	1.088	1.098	1.113	1.119	1.15	1.059	1.087	1.193	1.108	1.16	1.137	1.12	1.115	1.152	1.137	0.137	0.092	0.091
1 day, 9:57:17	0.093	0.091	0.092	0.09	0.091	0.09	0.09	0.092	0.091	0.09	0.091	0.09	0.09	0.09	0.09	0.091	0.093	0.093	0.093	0.094	0.092	0.093	0.091	0.091	0.091	0.411	1.133	1.137	1.052	1.079	1.083	1.106	1.107	1.163	1.162	1.184	1.064	1.118	1.206	1.127	1.173	1.149	1.128	1.126	1.161	1.145	0.154	0.093	0.091
1 day, 10:57:17	0.093	0.091	0.092	0.09	0.091	0.09	0.09	0.091	0.091	0.09	0.091	0.09	0.09	0.09	0.09	0.09	0.093	0.093	0.093	0.094	0.093	0.093	0.091	0.091	0.091	0.441	1.178	1.15	1.062	1.096	1.088	1.116	1.109	1.163	1.164	1.193	1.068	1.129	1.223	1.133	1.215	1.161	1.2	1.137	1.173	1.161	0.174	0.092	0.091
1 day, 11:57:17	0.093	0.091	0.092	0.09	0.091	0.09	0.09	0.091	0.09	0.09	0.091	0.09	0.09	0.09	0.09	0.09	0.093	0.093	0.093	0.094	0.093	0.093	0.091	0.091	0.091	0.472	1.198	1.161	1.078	1.102	1.095	1.119	1.115	1.186	1.193	1.214	1.075	1.153	1.246	1.154	1.23	1.175	1.216	1.154	1.186	1.181	0.198	0.092	0.091
1 day, 12:57:17	0.093	0.091	0.092	0.09	0.091	0.09	0.09	0.091	0.09	0.09	0.091	0.09	0.09	0.09	0.09	0.09	0.093	0.093	0.093	0.094	0.093	0.093	0.091	0.091	0.091	0.504	1.211	1.182	1.086	1.111	1.125	1.125	1.124	1.206	1.226	1.244	1.102	1.171	1.252	1.169	1.243	1.204	1.232	1.172	1.217	1.201	0.224	0.092	0.091
1 day, 13:57:17	0.093	0.091	0.092	0.09	0.091	0.09	0.09	0.091	0.09	0.09	0.091	0.09	0.09	0.09	0.09	0.09	0.093	0.093	0.093	0.094	0.093	0.093	0.091	0.091	0.091	0.534	1.227	1.206	1.098	1.132	1.138	1.158	1.13	1.229	1.246	1.259	1.111	1.179	1.261	1.189	1.266	1.234	1.245	1.186	1.234	1.219	0.254	0.092	0.091
1 day, 14:57:17	0.093	0.091	0.093	0.09	0.091	0.09	0.09	0.092	0.09	0.09	0.091	0.09	0.09	0.09	0.09	0.09	0.093	0.094	0.093	0.094	0.093	0.093	0.091	0.091	0.091	0.57	1.265	1.224	1.122	1.159	1.162	1.173	1.134	1.239	1.26	1.265	1.119	1.207	1.268	1.2	1.281	1.247	1.259	1.201	1.243	1.236	0.284	0.093	0.091
1 day, 15:57:17	0.093	0.091	0.096	0.09	0.091	0.09	0.09	0.091	0.09	0.09	0.091	0.09	0.09	0.09	0.09	0.09	0.093	0.093	0.093	0.094	0.093	0.093	0.091	0.091	0.091	0.606	1.273	1.244	1.131	1.179	1.165	1.18	1.143	1.249	1.264	1.269	1.137	1.224	1.275	1.215	1.297	1.261	1.271	1.219	1.258	1.262	0.316	0.092	0.091
1 day, 16:57:17	0.093	0.091	0.1	0.09	0.091	0.09	0.09	0.092	0.09	0.09	0.091	0.09	0.09	0.09	0.09	0.09	0.093	0.094	0.094	0.094	0.093	0.093	0.091	0.091	0.091	0.644	1.287	1.267	1.149	1.225	1.171	1.194	1.163	1.281	1.27	1.277	1.176	1.242	1.286	1.241	1.322	1.299	1.301	1.247	1.309	1.28	0.353	0.092	0.091
1 day, 17:57:17	0.093	0.091	0.106	0.09	0.091	0.09	0.09	0.092	0.09	0.09	0.091	0.089	0.09	0.09	0.09	0.09	0.093	0.094	0.093	0.094	0.093	0.093	0.091	0.091	0.091	0.685	1.3	1.287	1.158	1.237	1.182	1.201	1.169	1.291	1.292	1.308	1.196	1.269	1.301	1.255	1.338	1.311	1.32	1.265	1.327	1.315	0.391	0.092	0.091
1 day, 18:57:17	0.093	0.091	0.115	0.09	0.091	0.09	0.09	0.092	0.09	0.09	0.091	0.09	0.09	0.09	0.09	0.09	0.093	0.094	0.094	0.095	0.093	0.093	0.091	0.091	0.091	0.727	1.312	1.303	1.179	1.266	1.201	1.214	1.199	1.301	1.301	1.324	1.205	1.288	1.319	1.268	1.352	1.322	1.336	1.285	1.341	1.329	0.431	0.092	0.091
1 day, 19:57:17	0.093	0.091	0.125	0.09	0.091	0.09	0.09	0.092	0.09	0.09	0.091	0.09	0.09	0.09	0.09	0.09	0.093	0.094	0.094	0.095	0.093	0.094	0.091	0.091	0.091	0.767	1.326	1.321	1.199	1.313	1.205	1.239	1.206	1.318	1.323	1.332	1.221	1.297	1.346	1.285	1.371	1.337	1.348	1.303	1.357	1.349	0.468	0.092	0.091
1 day, 20:57:17	0.093	0.091	0.137	0.09	0.091	0.09	0.09	0.092	0.09	0.09	0.091	0.089	0.09	0.09	0.09	0.09	0.093	0.094	0.094	0.095	0.093	0.093	0.092	0.091	0.091	0.807	1.346	1.34	1.213	1.326	1.239	1.25	1.235	1.327	1.331	1.356	1.229	1.308	1.415	1.299	1.389	1.354	1.362	1.322	1.37	1.371	0.512	0.092	0.091
1 day, 21:57:17	0.093	0.091	0.151	0.09	0.091	0.09	0.09	0.092	0.09	0.09	0.09	0.089	0.09	0.09	0.09	0.091	0.093	0.094	0.094	0.095	0.093	0.094	0.092	0.091	0.091	0.85	1.378	1.354	1.224	1.337	1.277	1.261	1.252	1.336	1.346	1.362	1.249	1.32	1.42	1.313	1.415	1.369	1.38	1.349	1.391	1.39	0.553	0.092	0.091
1 day, 22:57:17	0.093	0.091	0.167	0.09	0.091	0.09	0.09	0.092	0.09	0.09	0.091	0.09	0.09	0.09	0.09	0.091	0.093	0.094	0.094	0.095	0.093	0.094	0.092	0.091	0.091	0.886	1.39	1.375	1.253	1.349	1.313	1.282	1.276	1.348	1.364	1.373	1.272	1.334	1.434	1.33	1.433	1.393	1.403	1.372	1.42	1.426	0.597	0.092	0.091
1 day, 23:57:17	0.095	0.091	0.182	0.09	0.091	0.09	0.09	0.092	0.09	0.09	0.09	0.09	0.09	0.09	0.09	0.091	0.093	0.094	0.094	0.095	0.093	0.094	0.092	0.092	0.091	0.929	1.402	1.423	1.265	1.364	1.363	1.292	1.291	1.363	1.373	1.382	1.282	1.369	1.438	1.346	1.448	1.408	1.439	1.392	1.435	1.444	0.639	0.092	0.091
2 days, 0:57:17	0.097	0.091	0.196	0.09	0.091	0.09	0.09	0.092	0.09	0.09	0.09	0.089	0.09	0.09	0.09	0.09	0.093	0.094	0.094	0.095	0.093	0.094	0.092	0.092	0.091	0.965	1.42	1.438	1.276	1.377	1.368	1.317	1.302	1.384	1.38	1.391	1.292	1.381	1.447	1.357	1.466	1.424	1.455	1.408	1.451	1.465	0.682	0.092	0.091
2 days, 1:57:17	0.097	0.091	0.209	0.09	0.091	0.09	0.09	0.092	0.09	0.09	0.09	0.089	0.09	0.09	0.09	0.09	0.093	0.094	0.094	0.095	0.093	0.094	0.092	0.093	0.091	0.992	1.434	1.452	1.286	1.389	1.379	1.327	1.42	1.398	1.396	1.415	1.305	1.394	1.457	1.372	1.481	1.439	1.477	1.428	1.468	1.483	0.726	0.092	0.091
2 days, 2:57:17	0.098	0.091	0.22	0.09	0.091	0.09	0.09	0.092	0.09	0.09	0.09	0.089	0.09	0.09	0.09	0.09	0.093	0.093	0.093	0.094	0.093	0.093	0.092	0.093	0.091	1.027	1.447	1.47	1.308	1.41	1.396	1.337	1.429	1.442	1.407	1.434	1.327	1.403	1.497	1.382	1.494	1.496	1.497	1.459	1.485	1.522	0.768	0.092	0.091
2 days, 3:57:17	0.098	0.091	0.232	0.09	0.091	0.09	0.09	0.092	0.09	0.09	0.09	0.089	0.09	0.09	0.09	0.09	0.093	0.093	0.093	0.094	0.093	0.093	0.092	0.094	0.091	1.057	1.463	1.49	1.319	1.421	1.411	1.355	1.439	1.453	1.418	1.443	1.387	1.412	1.504	1.421	1.509	1.511	1.511	1.473	1.501	1.544	0.811	0.092	0.091
2 days, 4:57:17	0.099	0.091	0.244	0.09	0.091	0.09	0.09	0.092	0.091	0.09	0.09	0.09	0.09	0.09	0.09	0.09	0.093	0.093	0.093	0.094	0.093	0.094	0.092	0.096	0.091	1.084	1.476	1.502	1.331	1.434	1.415	1.365	1.471	1.468	1.431	1.46	1.398	1.425	1.515	1.433	1.519	1.524	1.527	1.489	1.52	1.558	0.851	0.092	0.091
2 days, 5:57:17	0.099	0.091	0.256	0.09	0.091	0.09	0.09	0.092	0.09	0.09	0.09	0.09	0.09	0.09	0.09	0.091	0.093	0.093	0.093	0.094	0.093	0.094	0.092	0.098	0.091	1.109	1.495	1.514	1.36	1.451	1.434	1.382	1.481	1.48	1.463	1.469	1.42	1.437	1.526	1.443	1.527	1.54	1.538	1.499	1.533	1.567	0.89	0.092	0.091
2 days, 6:57:17	0.1	0.091	0.268	0.09	0.091	0.09	0.09	0.092	0.09	0.09	0.09	0.089	0.09	0.09	0.09	0.09	0.093	0.093	0.093	0.094	0.093	0.093	0.092	0.099	0.091	1.125	1.505	1.527	1.371	1.463	1.447	1.388	1.489	1.497	1.484	1.481	1.426	1.447	1.535	1.455	1.543	1.547	1.558	1.51	1.542	1.576	0.929	0.092	0.091
2 days, 7:57:17	0.1	0.091	0.281	0.09	0.092	0.09	0.09	0.092	0.09	0.09	0.09	0.09	0.09	0.09	0.09	0.09	0.093	0.093	0.093	0.094	0.093	0.094	0.092	0.1	0.091	1.137	1.519	1.534	1.382	1.475	1.45	1.401	1.505	1.512	1.498	1.491	1.436	1.457	1.543	1.465	1.556	1.555	1.566	1.518	1.549	1.585	0.967	0.092	0.091
2 days, 8:57:17	0.102	0.091	0.292	0.09	0.091	0.09	0.09	0.092	0.09	0.09	0.09	0.089	0.09	0.09	0.09	0.09	0.093	0.093	0.093	0.094	0.093	0.094	0.092	0.102	0.091	1.144	1.523	1.546	1.415	1.491	1.459	1.414	1.523	1.519	1.503	1.5	1.454	1.47	1.551	1.474	1.566	1.562	1.573	1.527	1.563	1.592	1.001	0.092	0.091
2 days, 9:57:17	0.102	0.091	0.304	0.09	0.091	0.09	0.09	0.092	0.09	0.09	0.09	0.089	0.09	0.09	0.09	0.09	0.093	0.093	0.093	0.094	0.093	0.093	0.092	0.104	0.091	1.157	1.54	1.573	1.438	1.506	1.473	1.434	1.534	1.527	1.519	1.515	1.471	1.497	1.558	1.491	1.575	1.579	1.586	1.536	1.571	1.603	1.037	0.092	0.091
2 days, 10:57:17	0.104	0.091	0.317	0.09	0.092	0.09	0.09	0.092	0.09	0.09	0.09	0.089	0.09	0.09	0.09	0.091	0.093	0.093	0.093	0.095	0.093	0.094	0.093	0.106	0.091	1.169	1.569	1.578	1.455	1.516	1.484	1.443	1.545	1.538	1.535	1.528	1.495	1.506	1.562	1.5	1.578	1.584	1.59	1.542	1.578	1.608	1.07	0.092	0.091
2 days, 11:57:17	0.105	0.091	0.328	0.09	0.091	0.09	0.09	0.092	0.09	0.09	0.09	0.09	0.09	0.09	0.09	0.09	0.093	0.093	0.093	0.094	0.093	0.094	0.093	0.107	0.091	1.189	1.572	1.587	1.465	1.527	1.506	1.45	1.554	1.546	1.538	1.534	1.506	1.518	1.581	1.51	1.588	1.591	1.599	1.55	1.584	1.615	1.099	0.092	0.091
2 days, 12:57:17	0.107	0.091	0.339	0.09	0.092	0.09	0.09	0.092	0.09	0.09	0.09	0.089	0.09	0.09	0.09	0.09	0.093	0.093	0.093	0.095	0.093	0.094	0.094	0.107	0.091	1.2	1.58	1.592	1.483	1.533	1.515	1.472	1.561	1.556	1.548	1.624	1.517	1.528	1.587	1.519	1.591	1.596	1.605	1.558	1.592	1.622	1.119	0.092	0.091
2 days, 13:57:17	0.108	0.092	0.35	0.09	0.092	0.09	0.091	0.092	0.09	0.09	0.09	0.09	0.09	0.09	0.09	0.091	0.093	0.093	0.094	0.095	0.093	0.094	0.095	0.108	0.091	1.219	1.583	1.601	1.49	1.542	1.522	1.485	1.575	1.561	1.553	1.632	1.536	1.534	1.597	1.529	1.595	1.6	1.615	1.564	1.613	1.63	1.145	0.092	0.091
2 days, 14:57:17	0.109	0.092	0.361	0.09	0.092	0.09	0.091	0.092	0.09	0.09	0.091	0.09	0.09	0.09	0.09	0.091	0.093	0.094	0.094	0.095	0.093	0.094	0.096	0.107	0.091	1.257	1.589	1.612	1.502	1.554	1.519	1.49	1.582	1.573	1.561	1.637	1.538	1.543	1.601	1.536	1.602	1.606	1.618	1.568	1.62	1.638	1.157	0.093	0.091
2 days, 15:57:17	0.109	0.092	0.372	0.09	0.092	0.09	0.091	0.092	0.09	0.09	0.09	0.09	0.09	0.09	0.09	0.09	0.093	0.094	0.094	0.095	0.093	0.094	0.096	0.107	0.091	1.27	1.592	1.618	1.509	1.559	1.527	1.497	1.591	1.577	1.566	1.644	1.55	1.558	1.609	1.543	1.605	1.612	1.626	1.579	1.623	1.645	1.164	0.092	0.091
2 days, 16:57:17	0.109	0.092	0.383	0.09	0.091	0.09	0.091	0.092	0.09	0.09	0.09	0.09	0.09	0.09	0.09	0.09	0.093	0.093	0.093	0.094	0.093	0.094	0.096	0.106	0.091	1.297	1.594	1.624	1.513	1.568	1.533	1.506	1.593	1.584	1.58	1.646	1.557	1.568	1.62	1.551	1.606	1.614	1.678	1.582	1.626	1.654	1.163	0.092	0.091
[truncated: 335 more columns]

## Sheet: Fig. 1G
Tolerance assay
dilution	dilution.factor	wt-a-1-0	ohrR-a-1-0	mfs1-a-1-0	ntaA-a-1-0	wt-a-2-0	ohrR-a-2-0	mfs1-a-2-0	ntaA-a-2-0	wt-b-1-0	ohrR-b-1-0	mfs1-b-1-0	ntaA-b-1-0	wt-b-2-0	ohrR-b-2-0	mfs1-b-2-0	ntaA-b-2-0	wt-c-1-0	ohrR-c-1-0	mfs1-c-1-0	ntaA-c-1-0	wt-c-2-0	ohrR-c-2-0	mfs1-c-2-0	ntaA-c-2-0	mfs1-a-3-0	ntaA-a-3-0	wt-a-3-0	ohrR-a-3-0	mfs1-a-4-0	ntaA-a-4-0	wt-a-4-0	ohrR-a-4-0	mfs1-b-3-0	ntaA-b-3-0	wt-b-3-0	ohrR-b-3-0	mfs1-b-4-0	ntaA-b-4-0	wt-b-4-0	ohrR-b-4-0	mfs1-c-3-0	ntaA-c-3-0	wt-c-3-0	ohrR-c-3-0	mfs1-c-4-0	ntaA-c-4-0	wt-c-4-0	ohrR-c-4-0
0	1
1	0.2
2	0.04
3	0.008
4	0.0016						13							15	16																										16								12
5	0.00032	12			14		10							8	8		11		9	12															10	14	8	14		10	4	10	15	14	7	10			9
6	6.4e-05	3			2		5	15	8	13		9	12	1	4	8	6		8	7	13	10	8		9	11	12	8	8	11	12		13	10	8	8	6	10	11	10	2	9	8	5	5	6	10	8
7	1.28e-05	1		10		8	4	6	5	8	9	7	1		2	7	2		6	4	7	8	5	10	2	3	4	2	8	8	6	9	1	4	3	1	1	4	11	2		5	2	2	2	1	2	6
8	2.56e-06			4		8		6		2	4	1	1		1	5			1	1	6	7	1	8		2	5	2	4	1	1	4	1	3	3				3								4	1
9	5.12e-07			1		2		2			1					1					3	6		7							1	5
10	1.02e-07		10			3										2		7			2	2		4								2
11	2.05e-08		8			2												10						2								2
12	4.1e-09		9															6						3
[truncated: 240 more columns]

## Sheet: Fig. 2A-B
Fluctuation assay 1 CFUs				Fluctuation assay 1 mutants
sample	dilution	colonies		name	concentration	mutants
wt-1-a	1e-05	15		wt-1	250	30
wt-2-a	1e-05	11		wt-2	250	35
wt-3-a	1e-05	16		wt-3	250	60
wt-4-a	1e-05	16		wt-4	250	32
wt-5-a	1e-05	22		wt-5	250	26
wt-6-a	1e-05	10		wt-6	250	57
wt-7-a	1e-05	25		wt-7	500	31
wt-8-a	1e-05	20		wt-8	500	39
wt-9-a	1e-05	13		wt-9	500	41
wt-10-a	1e-05	18		wt-10	500	29
wt-11-a	1e-05	10		wt-11	500	41
wt-12-a	1e-05	22		wt-12	500	38
fas-1-a	1e-05	17		fas-1	250	32
fas-2-a	1e-05	31		fas-2	250	54
fas-3-a	1e-05	27		fas-3	250	41
fas-4-a	1e-05	27		fas-4	250	36
fas-5-a	1e-05	12		fas-5	250	34
fas-6-a	1e-05	25		fas-6	250	59
fas-7-a	1e-05	26		fas-7	500	54
fas-8-a	1e-05	11		fas-8	500	28
fas-9-a	1e-05	26		fas-9	500	49
fas-10-a	1e-05	25		fas-10	500	22
fas-11-a	1e-05	31		fas-11	500	31
fas-12-a	1e-05	25		fas-12	500	19
ohrR-1-a	1e-05	18		ohrR-1	250	340
ohrR-2-a	1e-05	50		ohrR-2	250	411
ohrR-3-a	1e-05	19		ohrR-3	250	398
ohrR-4-a	1e-05	20		ohrR-4	250	347
ohrR-5-a	1e-05	17		ohrR-5	250	424
ohrR-6-a	1e-05	23		ohrR-6	250	403
ohrR-7-a	1e-05	30		ohrR-7	500	372
ohrR-8-a	1e-05	48		ohrR-8	500	422
ohrR-9-a	1e-05	56		ohrR-9	500	319
ohrR-10-a	1e-05	43		ohrR-10	500	366
ohrR-11-a	1e-05	25		ohrR-11	500	340
ohrR-12-a	1e-05	51		ohrR-12	500	401
Fluctuation assay 2 CFUs				Fluctuation assay 2 mutants
sample	dilution	colonies		name	concentration	mutants
wt-1-a	1e-05	12		wt-1	500	51
wt-2-a	1e-05	14		wt-2	500	41
wt-3-a	1e-05	13		wt-3	500	67
wt-4-a	1e-05	16		wt-4	500	35
wt-5-a	1e-05	12		wt-5	500	20
wt-6-a	1e-05	16		wt-6	500	32
wt-7-a	1e-05	12		wt-7	500	18
wt-8-a	1e-05	10		wt-8	500	24
wt-9-a	1e-05	14		wt-9	500	37
wt-10-a	1e-05	15		wt-10	500	79
wt-11-a	1e-05	16		wt-11	500	84
wt-12-a	1e-05	21		wt-12	500	94
wt-1-b	1e-05	17		fas-1	500	39
wt-2-b	1e-05	13		fas-2	500	58
wt-3-b	1e-05	13		fas-3	500	72
wt-4-b	1e-05	14		fas-4	500	11
wt-5-b	1e-05	11		fas-5	500	19
wt-6-b	1e-05	4		fas-6	500	33
wt-7-b	1e-05	11		fas-7	500	18
wt-8-b	1e-05	15		fas-8	500	22
wt-9-b	1e-05	10		fas-9	500	38
wt-10-b	1e-05	17		fas-10	500	73
wt-11-b	1e-05	15		fas-11	500	39
wt-12-b	1e-05	14		fas-12	500	76
fas-1-a	1e-05	15		ohrR-1	500	141
fas-2-a	1e-05	18		ohrR-2	500	89
fas-3-a	1e-05	13		ohrR-3	500	160
fas-4-a	1e-05	19		ohrR-4	500	132
fas-5-a	1e-05	11		ohrR-5	500	180
fas-6-a	1e-05	11		ohrR-6	500	158
fas-7-a	1e-05	14		ohrR-7	500	210
fas-8-a	1e-05	19		ohrR-8	500	82
fas-9-a	1e-05	10		ohrR-9	500	120
fas-10-a	1e-05	14		ohrR-10	500	241
fas-11-a	1e-05	14		ohrR-11	500	72
fas-12-a	1e-05	13		ohrR-12	500	265
fas-1-b	1e-05	15
fas-2-b	1e-05	12
fas-3-b	1e-05	15
fas-4-b	1e-05	12
fas-5-b	1e-05	16
fas-6-b	1e-05	12
fas-7-b	1e-05	12
fas-8-b	1e-05	15
fas-9-b	1e-05	17
fas-10-b	1e-05	19
fas-11-b	1e-05	12
fas-12-b	1e-05	17
ohrR-1-a	1e-05	8
ohrR-2-a	1e-05	7
ohrR-3-a	1e-05	10
ohrR-4-a	1e-05	10
ohrR-5-a	1e-05	8
ohrR-6-a	1e-05	11
ohrR-7-a	1e-05	9
ohrR-8-a	1e-05	7
ohrR-9-a	1e-05	7
ohrR-10-a	1e-05	9
ohrR-11-a	1e-05	8
ohrR-12-a	1e-05	13
ohrR-1-b	1e-05	6
ohrR-2-b	1e-05	8
ohrR-3-b	1e-05	9
ohrR-4-b	1e-05	7
ohrR-5-b	1e-05	7
ohrR-6-b	1e-05	9
ohrR-7-b	1e-05	11
ohrR-8-b	1e-05	11
ohrR-9-b	1e-05	12
ohrR-10-b	1e-05	13
ohrR-11-b	1e-05	8
ohrR-12-b	1e-05	7
Fluctuation assay 3 CFUs				Fluctuation assay 3 mutants
sample	dilution	colonies		name	concentration	mutants
wt-1-a	0.0001	39		wt-1	500	39
wt-2-a	0.0001	28		wt-2	500	17
wt-3-a	0.0001	28		wt-3	500	10
wt-4-a	0.0001	30		wt-4	500	15
wt-5-a	0.0001	31		wt-5	500	14
wt-6-a	0.0001	34		wt-6	500	12
wt-7-a	0.0001	16		wt-7	500	0
wt-8-a	0.0001	21		wt-8	500	13
wt-9-a	0.0001	30		wt-9	500	15
wt-10-a	0.0001	25		wt-10	500	13
wt-11-a	0.0001	15		wt-11	500	23
wt-12-a	0.0001	28		wt-12	500	11
wt-1-b	0.0001	28		ohrR-1	500	67
wt-2-b	0.0001	22		ohrR-2	500	66
wt-3-b	0.0001	20		ohrR-3	500	72
wt-4-b	0.0001	32		ohrR-4	500	54
wt-5-b	0.0001	22		ohrR-5	500	398
wt-6-b	0.0001	19		ohrR-6	500	48
wt-7-b	0.0001	19		ohrR-7	500	73
wt-8-b	0.0001	28		ohrR-8	500	81
wt-9-b	0.0001	17		ohrR-9	500	124
wt-10-b	0.0001	27		ohrR-10	500	61
wt-11-b	0.0001	19		ohrR-11	500	160
wt-12-b	0.0001	29		ohrR-12	500	68
ohrR-1-a	0.0001	22		mfs1-1	500	21
ohrR-2-a	0.0001	22		mfs1-2	500	24
ohrR-3-a	0.0001	19		mfs1-3	500	41
ohrR-4-a	0.0001	19		mfs1-4	500	49
ohrR-5-a	0.0001	20		mfs1-5	500	48
ohrR-6-a	0.0001	30		mfs1-6	500	44
ohrR-7-a	0.0001	23		mfs1-7	500	59
ohrR-8-a	0.0001	24		mfs1-8	500	32
ohrR-9-a	0.0001	23		mfs1-9	500	52
ohrR-10-a	0.0001	22		mfs1-10	500	63
ohrR-11-a	0.0001	21		mfs1-11	500	46
ohrR-12-a	0.0001	18		mfs1-12	500	54
ohrR-1-b	0.0001	27		ntaA-1	500	21
ohrR-2-b	0.0001	22		ntaA-2	500	12
ohrR-3-b	0.0001	22		ntaA-3	500	36
ohrR-4-b	0.0001	16		ntaA-4	500	16
ohrR-5-b	0.0001	28		ntaA-5	500	30
ohrR-6-b	0.0001	29		ntaA-6	500	18
ohrR-7-b	0.0001	30		ntaA-7	500	12
ohrR-8-b	0.0001	28		ntaA-8	500	28
ohrR-9-b	0.0001	22		ntaA-9	500	29
ohrR-10-b	0.0001	25		ntaA-10	500	67
ohrR-11-b	0.0001	15		ntaA-11	500	48
ohrR-12-b	0.0001	16		ntaA-12	500	42
mfs1-1-a	0.0001	33
mfs1-2-a	0.0001	27
mfs1-3-a	0.0001	22
mfs1-4-a	0.0001	32
mfs1-5-a	0.0001	38
mfs1-6-a	0.0001	34
mfs1-7-a	0.0001	20
mfs1-8-a	0.0001	21
mfs1-9-a	0.0001	29
mfs1-10-a	0.0001	27
mfs1-11-a	0.0001	32
mfs1-12-a	0.0001	18
mfs1-1-b	0.0001	33
mfs1-2-b	0.0001	36
mfs1-3-b	0.0001	37
mfs1-4-b	0.0001	33
mfs1-5-b	0.0001	30
mfs1-6-b	0.0001	37
mfs1-7-b	0.0001	36
mfs1-8-b	0.0001	27
mfs1-9-b	0.0001	34
mfs1-10-b	0.0001	23
mfs1-11-b	0.0001	24
mfs1-12-b	0.0001	22
ntaA-1-a	0.0001	22
ntaA-2-a	0.0001	34
ntaA-3-a	0.0001	23
ntaA-4-a	0.0001	36
ntaA-5-a	0.0001	40
ntaA-6-a	0.0001	27
ntaA-7-a	0.0001	19
ntaA-8-a	0.0001	26
ntaA-9-a	0.0001	32
ntaA-10-a	0.0001	28
ntaA-11-a	0.0001	24
ntaA-12-a	0.0001	28
ntaA-1-b	0.0001	35
ntaA-2-b	0.0001	22
ntaA-3-b	0.0001	40
ntaA-4-b	0.0001	32
ntaA-5-b	0.0001	25
ntaA-6-b	0.0001	23
ntaA-7-b	0.0001	23
ntaA-8-b	0.0001	30
ntaA-9-b	0.0001	30
ntaA-10-b	0.0001	27
ntaA-11-b	0.0001	26
ntaA-12-b	0.0001	19

## Sheet: Fig. 2C-D
Dose response assay 1
Time	blank	blank	blank	blank	blank	blank	blank	blank	blank	blank	blank	blank	blank	blank	blank	blank	blank	blank	blank	blank	blank	blank	blank	blank	blank	wt-anc-a-0	wt-s1-a-0	wt-s2-a-0	wt-s3-a-0	wt-anc-b-0	ohrR-anc-a-0	wt-L1-a-0	wt-L2-a-0	wt-L3-a-0	wt-L4-a-0	wt-L5-a-0	ohrR-anc-b-0	ohrR-s1-a-0	ohrR-s2-a-0	ohrR-s3-a-0	ohrR-s4-a-0	ohrR-s5-a-0	ohrR-L1-a-0	ohrR-L2-a-0	ohrR-L3-a-0	ohrR-L4-a-0	ohrR-L5-a-0	blank	blank
00:57:17	0.089	0.089	0.088	0.089	0.089	0.088	0.088	0.088	0.089	0.088	0.088	0.09	0.089	0.089	0.089	0.089	0.129	0.089	0.09	0.09	0.09	0.089	0.088	0.088	0.088	0.146	0.204	0.129	0.193	0.146	0.14	0.136	0.13	0.133	0.134	0.141	0.142	0.151	0.15	0.143	0.137	0.144	0.13	0.135	0.125	0.153	0.131	0.088	0.089
01:57:17	0.089	0.089	0.088	0.089	0.089	0.088	0.09	0.088	0.088	0.088	0.088	0.091	0.089	0.088	0.089	0.089	0.091	0.089	0.09	0.091	0.09	0.089	0.088	0.088	0.088	0.164	0.146	0.142	0.147	0.165	0.157	0.152	0.139	0.148	0.149	0.155	0.161	0.167	0.164	0.158	0.154	0.16	0.143	0.149	0.136	0.167	0.139	0.088	0.089
02:57:17	0.089	0.089	0.089	0.089	0.089	0.088	0.088	0.088	0.088	0.088	0.089	0.088	0.089	0.088	0.089	0.089	0.09	0.089	0.09	0.091	0.091	0.089	0.088	0.088	0.089	0.185	0.158	0.155	0.16	0.186	0.177	0.169	0.148	0.16	0.163	0.173	0.185	0.19	0.181	0.18	0.175	0.179	0.159	0.168	0.153	0.187	0.158	0.088	0.089
03:57:17	0.089	0.089	0.089	0.089	0.089	0.088	0.088	0.089	0.088	0.088	0.088	0.09	0.089	0.088	0.089	0.089	0.09	0.089	0.09	0.091	0.091	0.089	0.088	0.088	0.089	0.211	0.174	0.166	0.181	0.215	0.204	0.189	0.16	0.174	0.182	0.196	0.213	0.219	0.206	0.206	0.198	0.204	0.183	0.195	0.174	0.212	0.18	0.088	0.089
04:57:17	0.089	0.089	0.089	0.089	0.089	0.088	0.088	0.089	0.089	0.089	0.088	0.088	0.088	0.088	0.089	0.089	0.09	0.089	0.09	0.091	0.091	0.089	0.088	0.088	0.089	0.24	0.191	0.179	0.205	0.245	0.231	0.21	0.172	0.192	0.206	0.217	0.245	0.248	0.233	0.232	0.225	0.23	0.21	0.223	0.196	0.241	0.205	0.088	0.089
05:57:17	0.089	0.089	0.089	0.089	0.089	0.088	0.088	0.088	0.089	0.089	0.088	0.088	0.088	0.088	0.089	0.089	0.09	0.089	0.09	0.091	0.091	0.089	0.088	0.088	0.089	0.271	0.213	0.194	0.232	0.274	0.262	0.23	0.188	0.213	0.227	0.231	0.274	0.27	0.264	0.251	0.246	0.253	0.235	0.246	0.214	0.266	0.22	0.089	0.089
06:57:17	0.089	0.089	0.089	0.089	0.089	0.088	0.088	0.088	0.089	0.088	0.088	0.088	0.088	0.088	0.089	0.089	0.09	0.089	0.09	0.091	0.09	0.089	0.088	0.088	0.089	0.309	0.237	0.213	0.256	0.307	0.295	0.254	0.206	0.235	0.255	0.253	0.31	0.301	0.293	0.279	0.272	0.281	0.261	0.275	0.23	0.296	0.25	0.088	0.089
07:57:17	0.089	0.089	0.089	0.089	0.089	0.088	0.089	0.089	0.089	0.089	0.088	0.088	0.088	0.088	0.089	0.089	0.09	0.089	0.09	0.091	0.091	0.089	0.089	0.088	0.089	0.347	0.262	0.233	0.284	0.345	0.331	0.28	0.224	0.262	0.285	0.274	0.349	0.33	0.319	0.309	0.297	0.309	0.289	0.304	0.246	0.324	0.28	0.089	0.089
08:57:17	0.089	0.089	0.089	0.089	0.089	0.088	0.088	0.088	0.09	0.089	0.088	0.088	0.088	0.088	0.088	0.089	0.09	0.089	0.091	0.091	0.091	0.089	0.088	0.088	0.089	0.384	0.291	0.252	0.313	0.383	0.371	0.311	0.243	0.286	0.313	0.299	0.386	0.363	0.348	0.335	0.325	0.337	0.315	0.333	0.261	0.348	0.308	0.089	0.089
09:57:17	0.089	0.089	0.089	0.089	0.089	0.089	0.089	0.089	0.09	0.089	0.088	0.088	0.088	0.088	0.089	0.089	0.09	0.089	0.091	0.091	0.091	0.089	0.089	0.088	0.089	0.423	0.318	0.27	0.346	0.425	0.411	0.338	0.265	0.312	0.346	0.321	0.423	0.396	0.377	0.36	0.352	0.364	0.345	0.363	0.277	0.375	0.338	0.089	0.089
10:57:17	0.089	0.089	0.089	0.089	0.089	0.089	0.089	0.088	0.09	0.088	0.088	0.088	0.088	0.088	0.089	0.089	0.09	0.089	0.091	0.091	0.091	0.089	0.089	0.088	0.089	0.464	0.344	0.29	0.375	0.463	0.452	0.365	0.288	0.341	0.376	0.34	0.462	0.424	0.406	0.387	0.378	0.39	0.372	0.395	0.293	0.396	0.367	0.089	0.089
11:57:17	0.089	0.089	0.089	0.089	0.089	0.089	0.089	0.088	0.09	0.088	0.088	0.088	0.088	0.088	0.089	0.089	0.09	0.089	0.091	0.091	0.092	0.089	0.089	0.088	0.089	0.505	0.376	0.312	0.406	0.504	0.497	0.395	0.31	0.37	0.408	0.36	0.503	0.456	0.435	0.417	0.407	0.418	0.401	0.428	0.309	0.421	0.4	0.089	0.089
12:57:17	0.089	0.089	0.089	0.089	0.089	0.089	0.088	0.088	0.09	0.088	0.088	0.088	0.088	0.088	0.089	0.089	0.09	0.089	0.091	0.091	0.09	0.089	0.089	0.088	0.089	0.549	0.406	0.335	0.435	0.543	0.537	0.426	0.332	0.398	0.442	0.379	0.541	0.489	0.457	0.444	0.432	0.446	0.432	0.458	0.329	0.446	0.435	0.089	0.089
13:57:17	0.089	0.089	0.089	0.089	0.089	0.088	0.088	0.088	0.09	0.088	0.088	0.088	0.088	0.088	0.089	0.089	0.09	0.089	0.09	0.091	0.091	0.089	0.089	0.088	0.089	0.592	0.437	0.357	0.463	0.586	0.581	0.459	0.359	0.43	0.473	0.401	0.584	0.52	0.488	0.476	0.463	0.477	0.465	0.493	0.349	0.475	0.476	0.089	0.089
14:57:17	0.09	0.089	0.089	0.089	0.089	0.089	0.089	0.088	0.09	0.089	0.088	0.088	0.088	0.088	0.089	0.089	0.09	0.089	0.091	0.091	0.09	0.089	0.089	0.088	0.089	0.637	0.467	0.38	0.486	0.626	0.621	0.49	0.383	0.46	0.505	0.422	0.624	0.554	0.517	0.506	0.491	0.507	0.498	0.53	0.37	0.498	0.51	0.089	0.089
15:57:17	0.09	0.089	0.089	0.089	0.089	0.089	0.089	0.089	0.09	0.089	0.088	0.089	0.088	0.088	0.089	0.089	0.09	0.089	0.091	0.091	0.091	0.089	0.089	0.089	0.089	0.679	0.5	0.405	0.515	0.668	0.663	0.521	0.404	0.49	0.542	0.442	0.663	0.585	0.548	0.536	0.52	0.539	0.531	0.563	0.389	0.52	0.547	0.089	0.089
16:57:17	0.089	0.089	0.089	0.089	0.089	0.088	0.088	0.089	0.09	0.088	0.088	0.088	0.088	0.088	0.089	0.089	0.09	0.089	0.091	0.091	0.091	0.089	0.089	0.088	0.089	0.722	0.531	0.427	0.541	0.709	0.704	0.554	0.429	0.521	0.578	0.464	0.706	0.621	0.579	0.57	0.553	0.572	0.567	0.604	0.408	0.543	0.588	0.089	0.089
17:57:17	0.09	0.089	0.089	0.089	0.089	0.088	0.088	0.089	0.09	0.089	0.088	0.088	0.088	0.088	0.089	0.089	0.09	0.089	0.09	0.091	0.091	0.089	0.089	0.088	0.089	0.762	0.566	0.452	0.567	0.739	0.741	0.585	0.45	0.549	0.614	0.484	0.741	0.652	0.609	0.598	0.582	0.604	0.601	0.64	0.428	0.562	0.624	0.089	0.089
18:57:17	0.09	0.089	0.089	0.089	0.089	0.089	0.088	0.089	0.09	0.088	0.088	0.088	0.088	0.088	0.089	0.089	0.09	0.089	0.09	0.091	0.09	0.089	0.088	0.088	0.089	0.799	0.598	0.477	0.597	0.78	0.783	0.618	0.472	0.583	0.653	0.505	0.782	0.69	0.644	0.635	0.614	0.637	0.637	0.678	0.445	0.586	0.665	0.089	0.089
19:57:17	0.09	0.089	0.089	0.089	0.089	0.088	0.088	0.089	0.09	0.089	0.088	0.089	0.088	0.088	0.089	0.089	0.09	0.089	0.09	0.091	0.091	0.089	0.089	0.089	0.089	0.84	0.636	0.502	0.628	0.82	0.823	0.655	0.495	0.615	0.686	0.529	0.825	0.725	0.677	0.669	0.649	0.673	0.675	0.719	0.47	0.614	0.706	0.089	0.089
20:57:17	0.09	0.089	0.089	0.089	0.089	0.088	0.088	0.089	0.09	0.089	0.088	0.089	0.088	0.088	0.089	0.089	0.09	0.089	0.09	0.09	0.091	0.089	0.089	0.089	0.089	0.872	0.671	0.528	0.656	0.853	0.859	0.689	0.516	0.645	0.725	0.551	0.862	0.761	0.711	0.708	0.684	0.706	0.713	0.76	0.491	0.638	0.746	0.089	0.089
21:57:17	0.09	0.089	0.089	0.089	0.089	0.088	0.088	0.089	0.09	0.089	0.088	0.089	0.088	0.088	0.089	0.089	0.091	0.089	0.09	0.09	0.091	0.089	0.089	0.089	0.089	0.902	0.708	0.553	0.688	0.886	0.894	0.722	0.538	0.678	0.759	0.572	0.894	0.792	0.741	0.738	0.715	0.739	0.746	0.793	0.512	0.663	0.787	0.089	0.089
22:57:17	0.09	0.089	0.089	0.089	0.089	0.089	0.088	0.089	0.09	0.089	0.088	0.089	0.088	0.088	0.089	0.089	0.09	0.089	0.09	0.09	0.091	0.089	0.089	0.088	0.089	0.933	0.74	0.578	0.714	0.917	0.934	0.754	0.559	0.709	0.795	0.593	0.93	0.826	0.774	0.77	0.749	0.777	0.786	0.835	0.532	0.684	0.825	0.089	0.089
23:57:17	0.09	0.089	0.089	0.089	0.089	0.088	0.088	0.089	0.09	0.089	0.088	0.089	0.088	0.088	0.089	0.089	0.09	0.089	0.09	0.09	0.09	0.089	0.089	0.088	0.089	0.958	0.775	0.602	0.742	0.942	0.966	0.792	0.578	0.743	0.831	0.614	0.965	0.859	0.807	0.803	0.783	0.814	0.822	0.869	0.553	0.708	0.862	0.089	0.089
1 day, 0:57:17	0.09	0.089	0.089	0.089	0.089	0.089	0.088	0.089	0.09	0.089	0.088	0.089	0.089	0.088	0.089	0.089	0.091	0.089	0.09	0.09	0.091	0.089	0.089	0.089	0.089	0.978	0.809	0.627	0.77	0.969	0.995	0.824	0.598	0.773	0.86	0.634	1.005	0.891	0.838	0.837	0.814	0.846	0.852	0.904	0.573	0.729	0.895	0.089	0.089
1 day, 1:57:17	0.09	0.089	0.089	0.089	0.089	0.088	0.089	0.089	0.091	0.089	0.089	0.088	0.089	0.088	0.089	0.089	0.09	0.089	0.09	0.09	0.091	0.089	0.089	0.089	0.089	0.998	0.841	0.65	0.794	0.988	1.019	0.857	0.619	0.796	0.89	0.654	1.035	0.923	0.874	0.869	0.851	0.884	0.891	0.938	0.594	0.755	0.929	0.089	0.089
1 day, 2:57:17	0.09	0.089	0.089	0.089	0.089	0.089	0.089	0.089	0.09	0.089	0.089	0.088	0.089	0.088	0.089	0.089	0.091	0.089	0.09	0.09	0.091	0.089	0.089	0.089	0.089	1.01	0.869	0.674	0.821	0.997	1.048	0.887	0.638	0.827	0.916	0.673	1.058	0.948	0.901	0.9	0.881	0.914	0.922	0.969	0.615	0.777	0.962	0.089	0.089
1 day, 3:57:17	0.09	0.089	0.089	0.089	0.089	0.089	0.088	0.089	0.091	0.089	0.089	0.089	0.089	0.088	0.089	0.089	0.091	0.089	0.09	0.09	0.09	0.089	0.089	0.089	0.089	1.008	0.902	0.697	0.847	1.001	1.066	0.923	0.658	0.861	0.949	0.691	1.079	0.985	0.932	0.931	0.912	0.951	0.957	1.009	0.634	0.8	0.993	0.089	0.089
1 day, 4:57:17	0.09	0.089	0.089	0.089	0.089	0.089	0.088	0.089	0.09	0.089	0.089	0.089	0.089	0.088	0.089	0.089	0.091	0.089	0.09	0.09	0.09	0.089	0.089	0.089	0.089	1.009	0.93	0.722	0.871	1.001	1.087	0.955	0.675	0.893	0.978	0.71	1.095	1.019	0.968	0.959	0.95	0.983	0.991	1.04	0.654	0.823	1.027	0.089	0.089
1 day, 5:57:17	0.09	0.089	0.089	0.09	0.09	0.089	0.089	0.089	0.091	0.089	0.089	0.088	0.089	0.089	0.089	0.089	0.091	0.089	0.09	0.09	0.091	0.089	0.089	0.089	0.089	1.013	0.961	0.747	0.895	0.998	1.098	0.982	0.696	0.919	1.001	0.731	1.104	1.044	1.002	0.99	0.982	1.013	1.021	1.076	0.677	0.845	1.062	0.089	0.089
1 day, 6:57:17	0.09	0.089	0.089	0.089	0.09	0.089	0.089	0.089	0.091	0.089	0.089	0.088	0.089	0.088	0.089	0.089	0.091	0.089	0.09	0.09	0.091	0.089	0.089	0.089	0.089	1.034	0.982	0.771	0.916	0.998	1.105	1.004	0.716	0.952	1.023	0.748	1.11	1.073	1.03	1.023	1.01	1.049	1.059	1.108	0.699	0.871	1.088	0.089	0.089
1 day, 7:57:17	0.09	0.089	0.089	0.089	0.09	0.089	0.089	0.089	0.091	0.089	0.089	0.088	0.089	0.088	0.089	0.089	0.091	0.089	0.09	0.09	0.091	0.089	0.089	0.089	0.089	1.048	1.002	0.792	0.943	0.993	1.114	1.027	0.736	0.974	1.039	0.768	1.119	1.096	1.062	1.053	1.044	1.077	1.087	1.136	0.721	0.896	1.123	0.089	0.089
1 day, 8:57:17	0.09	0.089	0.089	0.089	0.09	0.089	0.089	0.089	0.091	0.089	0.089	0.088	0.089	0.088	0.089	0.089	0.091	0.089	0.09	0.09	0.09	0.089	0.089	0.089	0.089	1.1	1.024	0.815	0.962	1.045	1.119	1.051	0.759	1	1.047	0.787	1.128	1.119	1.085	1.084	1.072	1.106	1.118	1.163	0.748	0.921	1.146	0.089	0.089
1 day, 9:57:17	0.09	0.089	0.09	0.09	0.09	0.089	0.089	0.089	0.091	0.089	0.089	0.088	0.089	0.089	0.089	0.089	0.091	0.089	0.09	0.09	0.091	0.089	0.089	0.089	0.089	1.146	1.041	0.84	0.984	1.083	1.12	1.061	0.776	1.017	1.047	0.806	1.136	1.137	1.112	1.109	1.106	1.135	1.143	1.186	0.769	0.942	1.169	0.089	0.089
1 day, 10:57:17	0.09	0.089	0.089	0.09	0.09	0.089	0.089	0.089	0.091	0.089	0.089	0.089	0.089	0.088	0.089	0.089	0.091	0.089	0.09	0.091	0.09	0.089	0.089	0.089	0.089	1.198	1.072	0.861	1.002	1.12	1.137	1.074	0.796	1.049	1.053	0.823	1.171	1.147	1.138	1.128	1.126	1.157	1.172	1.205	0.794	0.967	1.18	0.089	0.089
1 day, 11:57:17	0.09	0.089	0.089	0.09	0.09	0.089	0.089	0.089	0.091	0.089	0.089	0.088	0.089	0.088	0.089	0.089	0.091	0.089	0.09	0.09	0.091	0.089	0.089	0.089	0.089	1.195	1.077	0.882	1.026	1.143	1.173	1.099	0.813	1.061	1.048	0.839	1.175	1.157	1.159	1.147	1.149	1.18	1.185	1.214	0.818	0.99	1.181	0.089	0.089
1 day, 12:57:17	0.09	0.089	0.09	0.09	0.09	0.089	0.089	0.089	0.091	0.089	0.089	0.088	0.089	0.089	0.09	0.089	0.091	0.089	0.09	0.091	0.091	0.089	0.089	0.089	0.09	1.256	1.079	0.901	1.043	1.145	1.205	1.087	0.829	1.088	1.055	0.858	1.194	1.173	1.172	1.16	1.169	1.19	1.2	1.226	0.842	1.011	1.209	0.089	0.089
1 day, 13:57:17	0.09	0.089	0.09	0.09	0.09	0.089	0.089	0.089	0.091	0.089	0.089	0.088	0.089	0.088	0.089	0.089	0.091	0.089	0.09	0.09	0.091	0.089	0.089	0.089	0.089	1.284	1.072	0.92	1.071	1.15	1.204	1.094	0.846	1.088	1.043	0.881	1.2	1.176	1.175	1.17	1.177	1.202	1.206	1.229	0.866	1.035	1.23	0.089	0.089
1 day, 14:57:17	0.09	0.089	0.09	0.09	0.09	0.089	0.089	0.089	0.091	0.089	0.089	0.088	0.089	0.089	0.089	0.089	0.091	0.089	0.09	0.09	0.091	0.089	0.089	0.089	0.089	1.309	1.068	0.935	1.08	1.153	1.27	1.092	0.863	1.081	1.074	0.9	1.196	1.176	1.178	1.182	1.189	1.208	1.214	1.229	0.888	1.057	1.229	0.089	0.089
1 day, 15:57:17	0.09	0.089	0.09	0.09	0.09	0.089	0.089	0.089	0.091	0.089	0.089	0.088	0.089	0.089	0.089	0.089	0.091	0.089	0.09	0.09	0.091	0.089	0.089	0.089	0.089	1.306	1.064	0.954	1.084	1.153	1.275	1.091	0.878	1.068	1.062	0.914	1.21	1.173	1.173	1.188	1.198	1.21	1.221	1.243	0.909	1.077	1.224	0.089	0.089
1 day, 16:57:17	0.09	0.089	0.09	0.09	0.09	0.089	0.089	0.089	0.091	0.089	0.089	0.088	0.089	0.088	0.089	0.089	0.091	0.089	0.09	0.09	0.091	0.089	0.089	0.089	0.089	1.305	1.07	0.964	1.084	1.165	1.297	1.102	0.892	1.076	1.092	0.932	1.228	1.178	1.177	1.192	1.212	1.226	1.225	1.244	0.931	1.098	1.234	0.089	0.089
1 day, 17:57:17	0.09	0.089	0.09	0.09	0.09	0.089	0.089	0.09	0.091	0.089	0.089	0.088	0.089	0.089	0.089	0.089	0.091	0.09	0.09	0.09	0.091	0.089	0.089	0.089	0.089	1.31	1.088	0.977	1.094	1.168	1.315	1.099	0.905	1.068	1.102	0.944	1.238	1.182	1.191	1.201	1.217	1.23	1.229	1.249	0.954	1.119	1.234	0.089	0.089
1 day, 18:57:17	0.09	0.089	0.09	0.09	0.09	0.089	0.089	0.089	0.091	0.089	0.089	0.088	0.089	0.089	0.089	0.089	0.091	0.09	0.09	0.091	0.091	0.089	0.089	0.089	0.089	1.329	1.107	0.992	1.104	1.17	1.32	1.108	0.921	1.073	1.182	0.957	1.249	1.201	1.187	1.207	1.217	1.254	1.25	1.248	0.977	1.137	1.23	0.089	0.089
1 day, 19:57:17	0.09	0.089	0.09	0.09	0.09	0.089	0.089	0.09	0.091	0.089	0.089	0.088	0.089	0.089	0.09	0.089	0.091	0.09	0.09	0.091	0.091	0.089	0.089	0.089	0.089	1.338	1.145	1.005	1.1	1.174	1.333	1.104	0.933	1.104	1.218	0.972	1.259	1.204	1.193	1.208	1.234	1.271	1.271	1.266	0.999	1.16	1.268	0.089	0.089
1 day, 20:57:17	0.09	0.089	0.09	0.09	0.09	0.089	0.089	0.09	0.091	0.089	0.089	0.088	0.089	0.088	0.089	0.089	0.09	0.09	0.09	0.09	0.091	0.089	0.089	0.089	0.089	1.362	1.203	1.015	1.095	1.174	1.357	1.138	0.943	1.106	1.22	0.987	1.28	1.275	1.242	1.213	1.239	1.272	1.276	1.274	1.019	1.178	1.333	0.089	0.089
1 day, 21:57:17	0.09	0.089	0.09	0.09	0.09	0.089	0.089	0.09	0.091	0.089	0.089	0.088	0.089	0.088	0.089	0.089	0.09	0.09	0.09	0.091	0.091	0.089	0.089	0.089	0.089	1.386	1.231	1.022	1.105	1.177	1.369	1.134	0.963	1.14	1.335	1.002	1.301	1.303	1.24	1.216	1.245	1.306	1.287	1.288	1.038	1.197	1.329	0.089	0.089
1 day, 22:57:17	0.09	0.089	0.09	0.09	0.09	0.089	0.089	0.09	0.091	0.089	0.089	0.088	0.089	0.089	0.09	0.089	0.09	0.09	0.09	0.091	0.091	0.089	0.089	0.089	0.089	1.387	1.234	1.035	1.107	1.181	1.393	1.161	0.976	1.145	1.351	1.017	1.309	1.308	1.25	1.244	1.252	1.331	1.298	1.298	1.059	1.215	1.354	0.089	0.089
1 day, 23:57:17	0.091	0.089	0.09	0.09	0.09	0.089	0.089	0.09	0.091	0.089	0.089	0.088	0.09	0.089	0.09	0.089	0.09	0.09	0.09	0.09	0.091	0.089	0.089	0.09	0.089	1.377	1.283	1.043	1.106	1.202	1.412	1.184	0.987	1.17	1.346	1.028	1.31	1.307	1.25	1.253	1.272	1.337	1.295	1.337	1.081	1.233	1.352	0.089	0.089
2 days, 0:57:17	0.091	0.09	0.09	0.09	0.091	0.089	0.089	0.09	0.091	0.089	0.089	0.088	0.09	0.089	0.09	0.089	0.09	0.09	0.09	0.091	0.091	0.089	0.089	0.09	0.089	1.377	1.299	1.055	1.111	1.228	1.424	1.22	1	1.197	1.389	1.054	1.351	1.31	1.285	1.26	1.283	1.339	1.308	1.378	1.097	1.246	1.39	0.089	0.09
2 days, 1:57:17	0.091	0.089	0.09	0.09	0.09	0.089	0.089	0.09	0.091	0.089	0.089	0.088	0.089	0.089	0.09	0.089	0.09	0.09	0.09	0.09	0.091	0.089	0.089	0.09	0.09	1.376	1.295	1.067	1.127	1.229	1.426	1.36	1.008	1.204	1.384	1.066	1.358	1.346	1.282	1.279	1.285	1.357	1.312	1.396	1.116	1.257	1.393	0.089	0.089
2 days, 2:57:17	0.091	0.089	0.09	0.09	0.09	0.089	0.089	0.09	0.091	0.089	0.089	0.088	0.089	0.089	0.09	0.089	0.09	0.09	0.09	0.091	0.091	0.089	0.089	0.09	0.089	1.376	1.383	1.075	1.175	1.231	1.431	1.348	1.023	1.203	1.393	1.084	1.364	1.351	1.313	1.304	1.29	1.358	1.38	1.434	1.131	1.272	1.399	0.089	0.089
2 days, 3:57:17	0.092	0.09	0.09	0.09	0.091	0.089	0.089	0.09	0.091	0.089	0.089	0.088	0.09	0.089	0.09	0.089	0.09	0.09	0.09	0.091	0.091	0.089	0.089	0.09	0.09	1.377	1.38	1.086	1.2	1.241	1.445	1.361	1.033	1.232	1.39	1.089	1.371	1.352	1.399	1.326	1.302	1.365	1.431	1.448	1.148	1.284	1.4	0.09	0.089
2 days, 4:57:17	0.092	0.09	0.09	0.09	0.091	0.089	0.089	0.09	0.091	0.089	0.089	0.089	0.09	0.089	0.09	0.089	0.09	0.09	0.09	0.091	0.091	0.089	0.089	0.09	0.09	1.376	1.377	1.093	1.196	1.245	1.453	1.366	1.042	1.245	1.388	1.098	1.398	1.35	1.414	1.326	1.318	1.362	1.466	1.462	1.163	1.295	1.472	0.089	0.09
2 days, 5:57:17	0.093	0.09	0.09	0.09	0.091	0.089	0.089	0.09	0.09	0.089	0.089	0.09	0.09	0.089	0.09	0.089	0.09	0.09	0.09	0.091	0.091	0.089	0.089	0.09	0.09	1.377	1.412	1.1	1.196	1.249	1.458	1.367	1.048	1.295	1.387	1.119	1.397	1.353	1.414	1.337	1.367	1.36	1.508	1.481	1.18	1.306	1.5	0.089	0.089
2 days, 6:57:17	0.095	0.09	0.09	0.09	0.091	0.089	0.089	0.09	0.09	0.089	0.089	0.088	0.09	0.089	0.09	0.089	0.09	0.09	0.09	0.091	0.091	0.089	0.09	0.09	0.09	1.377	1.418	1.108	1.196	1.252	1.465	1.392	1.068	1.297	1.399	1.138	1.407	1.364	1.478	1.344	1.39	1.412	1.523	1.502	1.196	1.318	1.549	0.089	0.089
2 days, 7:57:17	0.096	0.09	0.09	0.09	0.091	0.089	0.089	0.09	0.09	0.089	0.089	0.088	0.09	0.089	0.09	0.089	0.09	0.09	0.09	0.091	0.091	0.089	0.089	0.091	0.09	1.381	1.413	1.112	1.222	1.257	1.48	1.391	1.074	1.297	1.399	1.152	1.419	1.367	1.483	1.349	1.415	1.432	1.567	1.509	1.209	1.323	1.549	0.089	0.09
2 days, 8:57:17	0.097	0.09	0.09	0.09	0.091	0.089	0.089	0.09	0.09	0.089	0.089	0.089	0.09	0.089	0.09	0.089	0.09	0.09	0.09	0.091	0.091	0.089	0.09	0.091	0.09	1.385	1.435	1.118	1.226	1.266	1.493	1.389	1.087	1.466	1.412	1.147	1.431	1.37	1.483	1.351	1.421	1.433	1.59	1.515	1.223	1.332	1.548	0.089	0.09
2 days, 9:57:17	0.097	0.09	0.09	0.09	0.091	0.089	0.089	0.09	0.09	0.089	0.089	0.088	0.09	0.089	0.09	0.089	0.09	0.09	0.09	0.091	0.091	0.089	0.089	0.091	0.09	1.387	1.443	1.168	1.226	1.264	1.518	1.421	1.09	1.473	1.412	1.16	1.439	1.374	1.492	1.401	1.438	1.475	1.601	1.521	1.241	1.346	1.548	0.089	0.089
2 days, 10:57:17	0.097	0.09	0.09	0.09	0.091	0.089	0.089	0.09	0.09	0.089	0.089	0.088	0.09	0.089	0.09	0.089	0.09	0.09	0.091	0.091	0.091	0.089	0.09	0.091	0.09	1.394	1.438	1.177	1.267	1.267	1.526	1.417	1.099	1.466	1.41	1.166	1.444	1.407	1.496	1.419	1.47	1.485	1.604	1.544	1.256	1.354	1.547	0.089	0.089
2 days, 11:57:17	0.099	0.09	0.09	0.09	0.09	0.089	0.089	0.09	0.09	0.089	0.089	0.088	0.09	0.089	0.09	0.089	0.09	0.09	0.09	0.091	0.091	0.089	0.089	0.091	0.09	1.398	1.451	1.183	1.269	1.265	1.532	1.418	1.112	1.467	1.408	1.167	1.45	1.408	1.537	1.418	1.526	1.484	1.619	1.547	1.27	1.364	1.609	0.089	0.09
2 days, 12:57:17	0.102	0.09	0.09	0.09	0.091	0.089	0.089	0.09	0.09	0.089	0.089	0.089	0.09	0.089	0.09	0.089	0.09	0.09	0.091	0.091	0.091	0.089	0.09	0.092	0.091	1.401	1.45	1.187	1.304	1.299	1.539	1.422	1.119	1.465	1.412	1.174	1.463	1.443	1.544	1.471	1.538	1.495	1.623	1.593	1.277	1.368	1.636	0.089	0.09
2 days, 13:57:17	0.104	0.09	0.09	0.09	0.091	0.089	0.089	0.09	0.09	0.089	0.089	0.089	0.09	0.089	0.09	0.089	0.09	0.09	0.091	0.091	0.091	0.089	0.09	0.092	0.091	1.403	1.45	1.195	1.375	1.297	1.568	1.481	1.125	1.465	1.41	1.173	1.481	1.465	1.57	1.475	1.547	1.552	1.652	1.593	1.289	1.38	1.64	0.09	0.09
2 days, 14:57:17	0.104	0.09	0.09	0.09	0.091	0.089	0.089	0.09	0.09	0.089	0.089	0.089	0.09	0.089	0.09	0.089	0.09	0.09	0.091	0.091	0.091	0.089	0.09	0.093	0.09	1.405	1.468	1.206	1.412	1.303	1.726	1.487	1.173	1.471	1.412	1.186	1.498	1.479	1.622	1.479	1.564	1.576	1.653	1.687	1.298	1.387	1.638	0.089	0.09
2 days, 15:57:17	0.105	0.09	0.09	0.09	0.09	0.089	0.089	0.09	0.09	0.089	0.089	0.088	0.09	0.089	0.089	0.089	0.09	0.09	0.091	0.091	0.091	0.089	0.09	0.094	0.09	1.409	1.469	1.258	1.412	1.32	1.725	1.492	1.171	1.469	1.412	1.183	1.5	1.483	1.631	1.495	1.588	1.589	1.68	1.688	1.311	1.405	1.637	0.089	0.09
2 days, 16:57:17	0.106	0.09	0.09	0.09	0.09	0.089	0.089	0.09	0.09	0.089	0.089	0.088	0.09	0.089	0.089	0.089	0.09	0.09	0.091	0.091	0.091	0.089	0.09	0.095	0.091	1.415	1.471	1.259	1.48	1.313	1.731	1.486	1.179	1.467	1.411	1.178	1.512	1.514	1.634	1.495	1.59	1.591	1.685	1.706	1.319	1.408	1.64	0.09	0.09
2 days, 17:57:17	0.108	0.09	0.09	0.09	0.09	0.089	0.089	0.09	0.09	0.089	0.089	0.088	0.09	0.089	0.089	0.089	0.09	0.09	0.091	0.091	0.091	0.089	0.09	0.097	0.091	1.42	1.471	1.262	1.484	1.334	1.731	1.492	1.185	1.466	1.412	1.182	1.522	1.518	1.654	1.504	1.598	1.594	1.727	1.719	1.323	1.42	1.652	0.089	0.09
2 days, 18:57:17	0.107	0.09	0.09	0.09	0.09	0.089	0.089	0.09	0.09	0.089	0.089	0.089	0.09	0.089	0.089	0.089	0.09	0.09	0.091	0.091	0.091	0.089	0.09	0.096	0.091	1.423	1.471	1.268	1.477	1.35	1.731	1.494	1.208	1.468	1.413	1.183	1.528	1.52	1.655	1.507	1.62	1.62	1.731	1.723	1.327	1.485	1.659	0.09	0.09
2 days, 19:57:17	0.109	0.09	0.09	0.09	0.091	0.089	0.089	0.09	0.09	0.089	0.089	0.089	0.09	0.089	0.089	0.089	0.09	0.09	0.091	0.091	0.091	0.089	0.09	0.099	0.091	1.467	1.473	1.268	1.482	1.35	1.734	1.493	1.215	1.47	1.414	1.179	1.541	1.525	1.664	1.518	1.633	1.637	1.736	1.732	1.344	1.49	1.661	0.09	0.09
2 days, 20:57:17	0.107	0.09	0.09	0.09	0.091	0.089	0.089	0.09	0.09	0.089	0.089	0.089	0.09	0.089	0.089	0.089	0.09	0.09	0.091	0.091	0.091	0.09	0.09	0.101	0.091	1.479	1.475	1.271	1.483	1.37	1.735	1.506	1.217	1.476	1.421	1.229	1.544	1.534	1.666	1.53	1.638	1.64	1.757	1.738	1.375	1.495	1.668	0.09	0.09
2 days, 21:57:17	0.107	0.09	0.09	0.09	0.091	0.089	0.089	0.091	0.09	0.089	0.089	0.088	0.09	0.089	0.089	0.089	0.09	0.09	0.091	0.091	0.091	0.09	0.09	0.103	0.092	1.48	1.48	1.28	1.492	1.38	1.742	1.518	1.214	1.526	1.421	1.228	1.552	1.542	1.681	1.533	1.65	1.655	1.769	1.744	1.395	1.504	1.696	0.09	0.09
2 days, 22:57:17	0.107	0.09	0.09	0.09	0.091	0.089	0.089	0.091	0.09	0.089	0.089	0.089	0.09	0.089	0.089	0.09	0.09	0.09	0.091	0.091	0.091	0.09	0.09	0.103	0.092	1.485	1.481	1.281	1.493	1.387	1.745	1.498	1.245	1.528	1.424	1.23	1.557	1.58	1.689	1.549	1.653	1.66	1.773	1.752	1.405	1.51	1.701	0.09	0.09
2 days, 23:57:17	0.108	0.09	0.09	0.09	0.091	0.089	0.089	0.09	0.09	0.089	0.089	0.089	0.09	0.089	0.089	0.09	0.09	0.09	0.091	0.091	0.091	0.09	0.09	0.106	0.092	1.489	1.483	1.284	1.495	1.393	1.748	1.522	1.244	1.539	1.423	1.282	1.565	1.588	1.695	1.555	1.662	1.671	1.775	1.764	1.4	1.546	1.706	0.09	0.09
3 days, 0:57:17	0.106	0.09	0.09	0.09	0.091	0.089	0.089	0.09	0.09	0.089	0.089	0.089	0.09	0.089	0.089	0.09	0.09	0.09	0.091	0.091	0.091	0.09	0.09	0.105	0.092	1.489	1.487	1.288	1.496	1.398	1.748	1.527	1.246	1.544	1.424	1.281	1.571	1.593	1.699	1.558	1.68	1.676	1.791	1.778	1.431	1.546	1.711	0.09	0.09
3 days, 1:57:17	0.105	0.09	0.09	0.09	0.091	0.089	0.089	0.09	0.09	0.089	0.089	0.089	0.09	0.089	0.089	0.09	0.09	0.09	0.091	0.091	0.091	0.09	0.09	0.107	0.093	1.495	1.488	1.291	1.498	1.398	1.749	1.516	1.25	1.54	1.427	1.281	1.577	1.6	1.705	1.571	1.689	1.683	1.795	1.793	1.43	1.551	1.718	0.09	0.09
3 days, 2:57:17	0.105	0.09	0.09	0.09	0.091	0.089	0.089	0.09	0.089	0.089	0.089	0.089	0.09	0.089	0.089	0.089	0.09	0.09	0.091	0.091	0.091	0.09	0.09	0.106	0.093	1.495	1.491	1.293	1.502	1.404	1.75	1.512	1.256	1.541	1.431	1.282	1.581	1.636	1.711	1.584	1.694	1.69	1.799	1.8	1.444	1.556	1.724	0.09	0.09
3 days, 3:57:17	0.103	0.09	0.09	0.09	0.091	0.089	0.089	0.09	0.089	0.089	0.089	0.089	0.09	0.089	0.089	0.09	0.09	0.09	0.091	0.091	0.091	0.09	0.091	0.108	0.093	1.495	1.499	1.308	1.581	1.415	1.75	1.512	1.259	1.545	1.434	1.286	1.587	1.642	1.72	1.607	1.702	1.692	1.814	1.807	1.443	1.566	1.728	0.09	0.09
3 days, 4:57:17	0.103	0.09	0.09	0.09	0.091	0.089	0.089	0.09	0.089	0.089	0.089	0.089	0.09	0.089	0.089	0.09	0.09	0.09	0.09	0.091	0.091	0.09	0.091	0.107	0.093	1.497	1.505	1.322	1.584	1.391	1.749	1.51	1.26	1.551	1.434	1.291	1.588	1.648	1.726	1.61	1.706	1.704	1.823	1.812	1.461	1.569	1.736	0.09	0.09
3 days, 5:57:17	0.103	0.091	0.09	0.09	0.091	0.089	0.089	0.091	0.09	0.089	0.089	0.089	0.09	0.089	0.089	0.09	0.09	0.09	0.091	0.091	0.091	0.09	0.09	0.108	0.093	1.492	1.504	1.324	1.579	1.395	1.749	1.512	1.31	1.557	1.438	1.297	1.593	1.655	1.733	1.617	1.714	1.711	1.829	1.819	1.461	1.571	1.743	0.09	0.09
3 days, 6:57:17	0.103	0.091	0.09	0.09	0.091	0.089	0.089	0.09	0.09	0.089	0.089	0.089	0.09	0.089	0.089	0.09	0.09	0.09	0.091	0.091	0.091	0.09	0.09	0.108	0.094	1.498	1.505	1.345	1.587	1.399	1.749	1.524	1.308	1.556	1.44	1.295	1.599	1.663	1.738	1.622	1.722	1.718	1.833	1.822	1.469	1.585	1.749	0.09	0.09
3 days, 7:57:17	0.104	0.091	0.09	0.089	0.091	0.09	0.089	0.09	0.089	0.089	0.089	0.089	0.09	0.089	0.089	0.089	0.09	0.09	0.091	0.091	0.091	0.09	0.09	0.108	0.094	1.495	1.507	1.346	1.585	1.401	1.748	1.526	1.312	1.576	1.443	1.293	1.6	1.665	1.745	1.629	1.727	1.724	1.837	1.826	1.47	1.599	1.753	0.09	0.09
3 days, 8:57:17	0.106	0.091	0.09	0.089	0.091	0.09	0.089	0.091	0.09	0.089	0.089	0.089	0.09	0.089	0.089	0.09	0.09	0.09	0.091	0.091	0.091	0.09	0.09	0.109	0.095	1.495	1.509	1.348	1.598	1.402	1.748	1.526	1.313	1.578	1.448	1.295	1.6	1.67	1.75	1.632	1.734	1.736	1.846	1.825	1.476	1.603	1.759	0.09	0.09
3 days, 9:57:17	0.106	0.092	0.091	0.089	0.091	0.09	0.09	0.091	0.09	0.089	0.089	0.089	0.09	0.089	0.089	0.09	0.09	0.09	0.091	0.091	0.091	0.09	0.09	0.108	0.095	1.494	1.512	1.349	1.602	1.407	1.747	1.532	1.317	1.587	1.451	1.3	1.602	1.677	1.756	1.64	1.739	1.742	1.849	1.827	1.515	1.607	1.762	0.09	0.09
3 days, 10:57:17	0.107	0.092	0.09	0.089	0.091	0.089	0.089	0.091	0.09	0.089	0.089	0.089	0.09	0.089	0.089	0.09	0.09	0.09	0.091	0.091	0.091	0.089	0.09	0.107	0.096	1.493	1.764	1.349	1.606	1.406	1.747	1.521	1.319	1.592	1.455	1.3	1.6	1.682	1.759	1.644	1.746	1.745	1.854	1.827	1.54	1.61	1.763	0.09	0.09
3 days, 11:57:17	0.111	0.092	0.09	0.09	0.091	0.09	0.089	0.091	0.09	0.089	0.089	0.089	0.09	0.089	0.089	0.09	0.09	0.09	0.091	0.091	0.091	0.09	0.09	0.106	0.097	1.489	1.804	1.35	1.608	1.405	1.746	1.52	1.486	1.598	1.487	1.303	1.602	1.69	1.765	1.651	1.749	1.75	1.859	1.831	1.548	1.623	1.765	0.09	0.09
3 days, 12:57:17	0.115	0.094	0.09	0.09	0.091	0.09	0.089	0.092	0.09	0.09	0.089	0.089	0.09	0.089	0.09	0.09	0.09	0.09	0.091	0.091	0.091	0.09	0.09	0.105	0.098	1.489	1.813	1.353	1.613	1.404	1.744	1.523	1.489	1.595	1.494	1.3	1.605	1.694	1.768	1.655	1.752	1.752	1.861	1.83	1.551	1.626	1.768	0.091	0.091
3 days, 13:57:17	0.117	0.094	0.091	0.09	0.091	0.09	0.089	0.091	0.09	0.089	0.089	0.089	0.09	0.089	0.089	0.09	0.09	0.09	0.091	0.091	0.091	0.09	0.09	0.105	0.099	1.489	1.816	1.357	1.611	1.408	1.744	1.52	1.49	1.604	1.5	1.31	1.603	1.697	1.774	1.66	1.755	1.756	1.867	1.829	1.56	1.646	1.767	0.09	0.091
3 days, 14:57:17	0.11	0.095	0.091	0.09	0.091	0.09	0.089	0.091	0.09	0.09	0.089	0.089	0.09	0.089	0.089	0.09	0.09	0.09	0.091	0.091	0.091	0.089	0.09	0.108	0.1	1.487	1.818	1.357	1.612	1.403	1.744	1.518	1.49	1.605	1.502	1.313	1.602	1.7	1.777	1.662	1.756	1.758	1.866	1.829	1.564	1.648	1.768	0.091	0.091
3 days, 15:57:17	0.112	0.098	0.091	0.09	0.091	0.09	0.09	0.091	0.09	0.09	0.089	0.089	0.09	0.089	0.089	0.09	0.09	0.09	0.091	0.091	0.091	0.09	0.091	0.106	0.101	1.487	1.811	1.359	1.616	1.405	1.742	1.518	1.493	1.61	1.509	1.313	1.604	1.703	1.779	1.664	1.759	1.761	1.867	1.831	1.567	1.655	1.767	0.091	0.091
3 days, 16:57:17	0.114	0.1	0.091	0.09	0.091	0.09	0.09	0.091	0.09	0.09	0.089	0.089	0.09	0.089	0.089	0.09	0.09	0.09	0.091	0.091	0.09	0.09	0.091	0.105	0.104	1.481	1.813	1.361	1.62	1.4	1.74	1.516	1.493	1.613	1.509	1.319	1.601	1.706	1.78	1.672	1.759	1.761	1.87	1.832	1.571	1.658	1.764	0.091	0.091
3 days, 17:57:17	0.113	0.101	0.091	0.09	0.091	0.09	0.09	0.091	0.09	0.09	0.089	0.089	0.09	0.089	0.089	0.09	0.09	0.09	0.091	0.091	0.09	0.09	0.091	0.106	0.107	1.479	1.816	1.474	1.626	1.405	1.739	1.521	1.499	1.613	1.514	1.319	1.603	1.71	1.783	1.674	1.761	1.762	1.869	1.834	1.576	1.662	1.762	0.091	0.091
3 days, 18:57:17	0.108	0.103	0.091	0.091	0.091	0.09	0.09	0.091	0.09	0.09	0.089	0.089	0.09	0.089	0.09	0.09	0.09	0.09	0.091	0.091	0.091	0.09	0.091	0.107	0.108	1.478	1.814	1.474	1.628	1.402	1.739	1.513	1.5	1.613	1.516	1.322	1.6	1.71	1.785	1.677	1.762	1.762	1.869	1.828	1.583	1.665	1.761	0.091	0.091
3 days, 19:57:17	0.098	0.104	0.091	0.091	0.091	0.091	0.09	0.091	0.09	0.09	0.089	0.089	0.09	0.089	0.09	0.09	0.09	0.09	0.091	0.091	0.091	0.09	0.091	0.107	0.11	1.48	1.815	1.476	1.629	1.4	1.738	1.515	1.5	1.62	1.522	1.32	1.602	1.714	1.785	1.677	1.762	1.765	1.871	1.832	1.583	1.671	1.762	0.091	0.092
3 days, 20:57:17	0.089	0.104	0.091	0.091	0.091	0.092	0.09	0.091	0.09	0.09	0.089	0.089	0.089	0.089	0.09	0.09	0.09	0.09	0.091	0.091	0.09	0.09	0.091	0.107	0.11	1.475	1.814	1.479	1.632	1.395	1.736	1.512	1.509	1.624	1.521	1.321	1.601	1.714	1.788	1.676	1.765	1.766	1.872	1.833	1.586	1.674	1.762	0.091	0.092
3 days, 21:57:17	0.085	0.105	0.091	0.091	0.091	0.094	0.092	0.092	0.09	0.09	0.089	0.089	0.089	0.089	0.089	0.09	0.09	0.09	0.091	0.091	0.09	0.09	0.093	0.107	0.111	1.47	1.81	1.504	1.634	1.444	1.734	1.504	1.505	1.623	1.526	1.315	1.588	1.712	1.786	1.681	1.763	1.763	1.87	1.832	1.589	1.677	1.759	0.091	0.092
3 days, 22:57:17	0.085	0.105	0.091	0.091	0.093	0.096	0.095	0.092	0.09	0.091	0.089	0.089	0.089	0.089	0.089	0.09	0.09	0.09	0.091	0.091	0.09	0.09	0.096	0.106	0.112	1.466	1.815	1.505	1.636	1.422	1.732	1.507	1.506	1.623	1.533	1.316	1.591	1.715	1.789	1.681	1.765	1.767	1.87	1.833	1.593	1.681	1.759	0.091	0.093
3 days, 23:57:17	0.086	0.105	0.091	0.091	0.095	0.096	0.095	0.092	0.09	0.091	0.089	0.089	0.089	0.089	0.089	0.09	0.09	0.09	0.091	0.091	0.091	0.09	0.098	0.106	0.114	1.463	1.811	1.504	1.64	1.423	1.732	1.506	1.508	1.618	1.636	1.316	1.593	1.714	1.789	1.68	1.764	1.765	1.869	1.828	1.595	1.682	1.757	0.091	0.096
4 days, 0:57:17	0.086	0.105	0.092	0.092	0.096	0.097	0.097	0.095	0.09	0.091	0.089	0.089	0.089	0.089	0.09	0.09	0.09	0.09	0.091	0.091	0.091	0.09	0.1	0.105	0.112	1.468	1.812	1.505	1.641	1.405	1.731	1.502	1.509	1.626	1.641	1.318	1.593	1.713	1.785	1.683	1.762	1.763	1.871	1.83	1.6	1.684	1.757	0.091	0.098
Dose response assay 2
Time	blank	blank	blank	blank	blank	blank	blank	blank	blank	blank	blank	blank	blank	blank	blank	blank	blank	blank	blank	blank	blank	blank	blank	blank	blank	wt-anc-a-0	wt-s4-a-0	wt-s5-a-0	wt-s6-a-0	wt-s7-a-0	wt-s8-a-0	wt-s9-a-0	wt-L6-a-0	wt-L7-a-0	wt-L8-a-0	wt-L9-a-0	ohrR-anc-a-0	ohrR-s6-a-0	ohrR-s9-a-0	ohrR-s8-a-0	ohrR-s7-a-0	ohrR-s10-a-0	ohrR-L6-a-0	ohrR-L7-a-0	ohrR-L8-a-0	ohrR-L9-a-0	ohrR-L10-a-0	blank	blank
00:57:17	0.098	0.088	0.088	0.088	0.088	0.088	0.087	0.088	0.088	0.089	0.088	0.088	0.088	0.088	0.089	0.089	0.091	0.089	0.091	0.09	0.089	0.088	0.087	0.087	0.09	0.14	0.129	0.136	0.137	0.14	0.137	0.135	0.135	0.134	0.133	0.141	0.145	0.138	0.143	0.138	0.135	0.144	0.144	0.142	0.127	0.137	0.142	0.088	0.089
01:57:17	0.089	0.089	0.088	0.088	0.088	0.088	0.087	0.088	0.088	0.089	0.088	0.088	0.088	0.089	0.089	0.089	0.091	0.089	0.09	0.09	0.089	0.089	0.088	0.088	0.091	0.157	0.137	0.147	0.152	0.15	0.149	0.147	0.149	0.143	0.142	0.148	0.164	0.151	0.159	0.153	0.148	0.156	0.16	0.156	0.137	0.15	0.156	0.089	0.089
02:57:17	0.089	0.089	0.088	0.088	0.088	0.088	0.087	0.088	0.088	0.089	0.088	0.088	0.088	0.088	0.089	0.089	0.091	0.089	0.09	0.09	0.089	0.088	0.088	0.088	0.091	0.175	0.15	0.16	0.167	0.167	0.164	0.157	0.163	0.155	0.154	0.159	0.183	0.168	0.176	0.171	0.165	0.172	0.181	0.175	0.15	0.165	0.175	0.088	0.089
03:57:17	0.089	0.089	0.088	0.088	0.088	0.088	0.087	0.088	0.088	0.089	0.088	0.088	0.088	0.088	0.089	0.089	0.091	0.089	0.09	0.09	0.089	0.088	0.088	0.088	0.091	0.197	0.166	0.175	0.186	0.184	0.183	0.17	0.185	0.168	0.167	0.171	0.208	0.188	0.198	0.191	0.186	0.194	0.201	0.198	0.168	0.186	0.202	0.088	0.089
04:57:17	0.089	0.089	0.088	0.088	0.088	0.088	0.088	0.088	0.088	0.089	0.088	0.088	0.088	0.088	0.089	0.089	0.091	0.089	0.09	0.09	0.089	0.089	0.088	0.088	0.091	0.222	0.185	0.192	0.209	0.202	0.203	0.187	0.206	0.183	0.18	0.184	0.232	0.212	0.221	0.211	0.208	0.218	0.225	0.221	0.189	0.208	0.231	0.089	0.089
05:57:17	0.089	0.089	0.088	0.088	0.088	0.087	0.087	0.088	0.088	0.089	0.088	0.087	0.088	0.088	0.089	0.089	0.091	0.089	0.09	0.09	0.089	0.089	0.088	0.087	0.091	0.25	0.204	0.21	0.233	0.223	0.221	0.205	0.227	0.198	0.195	0.196	0.264	0.236	0.247	0.236	0.231	0.241	0.246	0.243	0.211	0.229	0.26	0.088	0.089
06:57:17	0.089	0.089	0.088	0.088	0.088	0.087	0.087	0.088	0.088	0.089	0.088	0.087	0.088	0.088	0.089	0.089	0.091	0.089	0.09	0.09	0.089	0.088	0.088	0.088	0.091	0.278	0.223	0.227	0.259	0.243	0.24	0.224	0.25	0.213	0.209	0.21	0.295	0.261	0.272	0.261	0.255	0.268	0.271	0.268	0.234	0.252	0.291	0.089	0.089
07:57:17	0.089	0.089	0.088	0.088	0.088	0.088	0.088	0.088	0.088	0.089	0.088	0.087	0.088	0.088	0.089	0.089	0.091	0.089	0.09	0.09	0.089	0.088	0.088	0.088	0.091	0.305	0.246	0.246	0.285	0.265	0.263	0.245	0.275	0.229	0.225	0.224	0.328	0.291	0.298	0.285	0.278	0.29	0.294	0.292	0.256	0.277	0.323	0.089	0.089
08:57:17	0.089	0.089	0.088	0.088	0.088	0.087	0.087	0.088	0.088	0.089	0.088	0.087	0.088	0.088	0.089	0.089	0.09	0.089	0.089	0.09	0.089	0.088	0.088	0.087	0.091	0.336	0.271	0.269	0.314	0.288	0.286	0.268	0.301	0.244	0.241	0.237	0.361	0.318	0.326	0.312	0.303	0.318	0.32	0.32	0.28	0.302	0.353	0.088	0.089
09:57:17	0.089	0.089	0.088	0.088	0.088	0.088	0.087	0.088	0.088	0.089	0.088	0.088	0.088	0.088	0.089	0.089	0.091	0.089	0.09	0.09	0.089	0.088	0.088	0.088	0.091	0.372	0.299	0.293	0.343	0.313	0.311	0.291	0.328	0.262	0.258	0.25	0.393	0.346	0.353	0.339	0.331	0.343	0.347	0.347	0.304	0.328	0.387	0.089	0.089
10:57:17	0.089	0.089	0.088	0.088	0.088	0.088	0.088	0.088	0.088	0.089	0.088	0.088	0.088	0.088	0.089	0.089	0.091	0.089	0.09	0.09	0.089	0.09	0.088	0.088	0.092	0.408	0.328	0.317	0.371	0.34	0.334	0.316	0.356	0.281	0.274	0.264	0.425	0.371	0.382	0.365	0.358	0.371	0.375	0.375	0.334	0.357	0.423	0.089	0.089
11:57:17	0.089	0.089	0.088	0.088	0.088	0.088	0.088	0.088	0.088	0.089	0.088	0.088	0.088	0.088	0.089	0.089	0.091	0.089	0.089	0.09	0.089	0.088	0.088	0.088	0.092	0.445	0.358	0.342	0.399	0.366	0.357	0.34	0.382	0.3	0.291	0.28	0.456	0.397	0.41	0.394	0.387	0.4	0.4	0.406	0.358	0.385	0.454	0.089	0.089
12:57:17	0.089	0.089	0.089	0.088	0.088	0.088	0.088	0.088	0.088	0.089	0.088	0.088	0.088	0.088	0.089	0.089	0.091	0.089	0.09	0.09	0.089	0.088	0.088	0.088	0.092	0.483	0.389	0.367	0.429	0.394	0.381	0.367	0.41	0.32	0.309	0.296	0.493	0.427	0.441	0.42	0.416	0.428	0.43	0.434	0.386	0.413	0.491	0.089	0.089
13:57:17	0.089	0.089	0.088	0.088	0.088	0.088	0.088	0.088	0.088	0.089	0.088	0.088	0.088	0.088	0.089	0.089	0.091	0.089	0.09	0.09	0.089	0.089	0.088	0.088	0.092	0.522	0.42	0.394	0.459	0.421	0.405	0.392	0.437	0.34	0.328	0.311	0.531	0.456	0.471	0.449	0.448	0.46	0.461	0.468	0.416	0.445	0.527	0.089	0.089
14:57:17	0.089	0.089	0.088	0.088	0.088	0.088	0.088	0.088	0.088	0.089	0.088	0.088	0.088	0.088	0.089	0.089	0.091	0.089	0.09	0.09	0.089	0.088	0.088	0.088	0.091	0.56	0.45	0.421	0.49	0.448	0.429	0.42	0.466	0.36	0.346	0.328	0.567	0.485	0.507	0.484	0.48	0.492	0.491	0.499	0.447	0.477	0.563	0.089	0.089
15:57:17	0.089	0.089	0.088	0.088	0.088	0.088	0.088	0.088	0.088	0.089	0.088	0.088	0.088	0.088	0.089	0.089	0.091	0.089	0.089	0.09	0.089	0.088	0.087	0.088	0.091	0.601	0.48	0.447	0.523	0.476	0.453	0.446	0.493	0.38	0.365	0.346	0.607	0.518	0.538	0.513	0.513	0.524	0.523	0.531	0.479	0.508	0.598	0.089	0.089
16:57:17	0.089	0.089	0.088	0.088	0.088	0.087	0.088	0.088	0.088	0.089	0.088	0.087	0.088	0.088	0.089	0.089	0.091	0.089	0.089	0.09	0.089	0.088	0.087	0.088	0.091	0.639	0.512	0.474	0.555	0.503	0.476	0.472	0.522	0.401	0.385	0.363	0.647	0.548	0.573	0.544	0.546	0.555	0.554	0.565	0.512	0.54	0.636	0.089	0.089
17:57:17	0.089	0.089	0.088	0.088	0.088	0.088	0.088	0.088	0.088	0.089	0.088	0.088	0.088	0.088	0.089	0.089	0.091	0.089	0.09	0.09	0.089	0.088	0.088	0.088	0.092	0.677	0.543	0.5	0.585	0.53	0.5	0.499	0.551	0.422	0.404	0.38	0.686	0.579	0.605	0.577	0.575	0.587	0.585	0.601	0.543	0.572	0.671	0.089	0.089
18:57:17	0.089	0.089	0.088	0.088	0.088	0.088	0.088	0.088	0.088	0.089	0.087	0.088	0.088	0.088	0.089	0.089	0.091	0.089	0.089	0.09	0.089	0.088	0.087	0.088	0.092	0.718	0.573	0.528	0.618	0.56	0.523	0.525	0.582	0.443	0.423	0.397	0.725	0.611	0.639	0.61	0.608	0.621	0.617	0.635	0.573	0.608	0.709	0.089	0.089
19:57:17	0.089	0.089	0.088	0.088	0.088	0.088	0.088	0.088	0.088	0.089	0.088	0.088	0.088	0.088	0.089	0.089	0.091	0.089	0.09	0.09	0.089	0.088	0.088	0.088	0.092	0.754	0.604	0.555	0.65	0.586	0.548	0.553	0.612	0.463	0.442	0.417	0.763	0.641	0.673	0.643	0.639	0.656	0.649	0.67	0.609	0.643	0.744	0.089	0.089
20:57:17	0.089	0.089	0.088	0.088	0.088	0.088	0.088	0.088	0.088	0.089	0.088	0.088	0.088	0.088	0.089	0.089	0.091	0.089	0.089	0.09	0.089	0.089	0.088	0.088	0.092	0.791	0.636	0.582	0.684	0.615	0.572	0.579	0.641	0.483	0.461	0.435	0.797	0.672	0.707	0.676	0.672	0.686	0.681	0.703	0.646	0.678	0.78	0.089	0.089
21:57:17	0.089	0.089	0.088	0.088	0.088	0.088	0.088	0.088	0.088	0.089	0.088	0.088	0.088	0.088	0.089	0.089	0.091	0.089	0.089	0.09	0.089	0.088	0.088	0.088	0.092	0.826	0.668	0.609	0.715	0.643	0.594	0.604	0.674	0.503	0.48	0.453	0.839	0.704	0.744	0.709	0.711	0.722	0.719	0.736	0.679	0.714	0.815	0.089	0.089
22:57:17	0.089	0.089	0.089	0.088	0.088	0.088	0.088	0.088	0.088	0.089	0.088	0.088	0.088	0.088	0.089	0.089	0.091	0.089	0.089	0.09	0.089	0.089	0.088	0.088	0.092	0.856	0.696	0.636	0.746	0.672	0.618	0.633	0.698	0.523	0.5	0.471	0.872	0.729	0.778	0.744	0.743	0.752	0.748	0.768	0.712	0.748	0.845	0.089	0.089
23:57:17	0.089	0.089	0.089	0.088	0.088	0.088	0.088	0.088	0.088	0.089	0.088	0.088	0.088	0.088	0.089	0.089	0.091	0.089	0.09	0.09	0.089	0.088	0.088	0.088	0.092	0.885	0.727	0.664	0.778	0.698	0.64	0.657	0.729	0.544	0.519	0.49	0.91	0.758	0.811	0.774	0.777	0.786	0.781	0.801	0.745	0.778	0.879	0.089	0.089
1 day, 0:57:17	0.089	0.089	0.088	0.088	0.088	0.088	0.088	0.088	0.088	0.088	0.088	0.087	0.088	0.088	0.089	0.089	0.091	0.089	0.089	0.09	0.089	0.088	0.088	0.088	0.092	0.914	0.754	0.689	0.808	0.727	0.664	0.685	0.762	0.565	0.539	0.51	0.945	0.788	0.845	0.81	0.814	0.82	0.816	0.836	0.781	0.812	0.912	0.089	0.089
1 day, 1:57:17	0.089	0.089	0.089	0.088	0.089	0.088	0.088	0.088	0.088	0.089	0.088	0.088	0.088	0.088	0.089	0.089	0.091	0.089	0.089	0.09	0.089	0.088	0.088	0.088	0.092	0.93	0.776	0.719	0.834	0.751	0.686	0.709	0.788	0.584	0.558	0.53	0.982	0.818	0.882	0.842	0.847	0.851	0.847	0.869	0.813	0.845	0.94	0.089	0.089
1 day, 2:57:17	0.089	0.089	0.088	0.088	0.089	0.088	0.088	0.088	0.088	0.089	0.088	0.087	0.088	0.088	0.089	0.089	0.091	0.089	0.089	0.089	0.089	0.088	0.088	0.088	0.092	0.945	0.8	0.745	0.861	0.777	0.708	0.735	0.82	0.604	0.58	0.549	1.012	0.846	0.911	0.873	0.877	0.886	0.879	0.904	0.845	0.877	0.969	0.089	0.089
1 day, 3:57:17	0.089	0.089	0.089	0.088	0.089	0.088	0.088	0.088	0.088	0.089	0.088	0.088	0.088	0.088	0.089	0.089	0.091	0.089	0.089	0.09	0.089	0.088	0.088	0.088	0.092	0.962	0.823	0.77	0.888	0.799	0.729	0.765	0.846	0.624	0.597	0.569	1.041	0.875	0.939	0.904	0.908	0.914	0.91	0.928	0.875	0.897	0.995	0.089	0.089
1 day, 4:57:17	0.089	0.089	0.089	0.088	0.089	0.088	0.088	0.088	0.088	0.089	0.088	0.088	0.088	0.088	0.089	0.089	0.091	0.089	0.089	0.09	0.089	0.088	0.088	0.088	0.092	0.963	0.847	0.796	0.915	0.824	0.75	0.787	0.872	0.646	0.62	0.591	1.07	0.902	0.972	0.931	0.938	0.943	0.937	0.964	0.902	0.928	1.02	0.089	0.089
1 day, 5:57:17	0.089	0.089	0.089	0.088	0.089	0.088	0.088	0.088	0.088	0.089	0.088	0.088	0.088	0.088	0.089	0.089	0.091	0.089	0.089	0.089	0.089	0.088	0.088	0.088	0.092	0.968	0.858	0.82	0.939	0.845	0.769	0.81	0.898	0.663	0.637	0.608	1.095	0.935	1.009	0.961	0.968	0.972	0.968	0.992	0.933	0.957	1.045	0.089	0.089
1 day, 6:57:17	0.089	0.089	0.089	0.088	0.089	0.088	0.088	0.088	0.088	0.089	0.088	0.088	0.088	0.088	0.089	0.089	0.091	0.089	0.089	0.09	0.089	0.088	0.088	0.088	0.092	0.962	0.881	0.845	0.964	0.868	0.792	0.836	0.921	0.682	0.655	0.629	1.11	0.961	1.039	0.988	1	1.001	0.998	1.024	0.966	0.985	1.067	0.089	0.089
1 day, 7:57:17	0.09	0.089	0.089	0.088	0.089	0.088	0.088	0.088	0.088	0.089	0.088	0.088	0.088	0.088	0.089	0.089	0.091	0.089	0.09	0.09	0.089	0.088	0.088	0.088	0.092	0.964	0.892	0.867	0.992	0.89	0.811	0.859	0.941	0.702	0.674	0.651	1.127	0.986	1.064	1.016	1.031	1.037	1.03	1.051	0.996	1.016	1.083	0.089	0.089
1 day, 8:57:17	0.089	0.089	0.089	0.088	0.089	0.088	0.088	0.088	0.089	0.089	0.088	0.088	0.088	0.088	0.089	0.089	0.091	0.089	0.09	0.09	0.089	0.088	0.088	0.088	0.092	0.991	0.9	0.887	1.013	0.911	0.825	0.883	0.962	0.724	0.689	0.671	1.132	1.009	1.076	1.04	1.056	1.058	1.055	1.081	1.027	1.037	1.094	0.089	0.089
1 day, 9:57:17	0.089	0.089	0.089	0.088	0.089	0.088	0.088	0.088	0.089	0.089	0.088	0.088	0.088	0.088	0.089	0.089	0.091	0.089	0.09	0.09	0.089	0.088	0.088	0.088	0.092	1.017	0.912	0.908	1.035	0.934	0.847	0.918	0.983	0.743	0.712	0.691	1.138	1.032	1.1	1.059	1.081	1.084	1.074	1.101	1.053	1.063	1.094	0.089	0.089
1 day, 10:57:17	0.09	0.089	0.089	0.088	0.089	0.088	0.088	0.088	0.088	0.089	0.088	0.088	0.088	0.088	0.089	0.089	0.091	0.089	0.089	0.09	0.089	0.088	0.088	0.088	0.092	1.014	0.912	0.928	1.056	0.95	0.865	0.937	1.007	0.762	0.727	0.71	1.159	1.052	1.112	1.074	1.098	1.101	1.095	1.113	1.079	1.083	1.108	0.089	0.089
1 day, 11:57:15	0.09	0.089	0.089	0.088	0.089	0.088	0.088	0.088	0.089	0.089	0.088	0.088	0.088	0.088	0.089	0.089	0.091	0.089	0.089	0.09	0.089	0.088	0.088	0.089	0.092	1.018	0.928	0.944	1.072	0.97	0.886	0.961	1.036	0.783	0.746	0.731	1.182	1.065	1.115	1.086	1.114	1.111	1.106	1.124	1.105	1.095	1.106	0.089	0.089
1 day, 12:57:17	0.09	0.089	0.089	0.088	0.089	0.088	0.088	0.088	0.089	0.089	0.088	0.088	0.088	0.089	0.089	0.089	0.091	0.089	0.089	0.09	0.089	0.088	0.088	0.089	0.092	1.039	0.933	0.97	1.091	0.992	0.9	0.986	1.057	0.803	0.763	0.75	1.191	1.082	1.121	1.092	1.121	1.116	1.115	1.125	1.125	1.098	1.152	0.089	0.089
1 day, 13:57:17	0.09	0.089	0.089	0.088	0.089	0.088	0.088	0.088	0.089	0.089	0.088	0.088	0.088	0.088	0.089	0.089	0.091	0.089	0.089	0.089	0.089	0.088	0.088	0.089	0.092	1.046	0.932	0.987	1.111	1.016	0.916	1.004	1.061	0.823	0.782	0.768	1.206	1.091	1.118	1.09	1.129	1.12	1.117	1.175	1.146	1.105	1.149	0.089	0.089
1 day, 14:57:17	0.09	0.089	0.089	0.088	0.089	0.088	0.088	0.088	0.089	0.089	0.088	0.088	0.088	0.089	0.089	0.089	0.091	0.089	0.089	0.09	0.089	0.088	0.088	0.089	0.092	1.053	0.933	1.001	1.118	1.027	0.935	1.025	1.063	0.842	0.797	0.786	1.212	1.096	1.119	1.094	1.134	1.126	1.118	1.173	1.152	1.108	1.153	0.089	0.089
1 day, 15:57:17	0.09	0.089	0.089	0.088	0.089	0.088	0.088	0.088	0.089	0.089	0.088	0.088	0.088	0.088	0.089	0.089	0.091	0.089	0.089	0.09	0.089	0.088	0.088	0.089	0.092	1.062	0.954	1.019	1.135	1.043	0.952	1.043	1.069	0.872	0.817	0.805	1.236	1.107	1.142	1.116	1.136	1.125	1.132	1.173	1.157	1.104	1.161	0.089	0.089
1 day, 16:57:17	0.09	0.089	0.089	0.088	0.089	0.088	0.088	0.088	0.089	0.089	0.088	0.088	0.088	0.089	0.089	0.089	0.091	0.089	0.09	0.09	0.089	0.088	0.088	0.089	0.092	1.059	0.983	1.028	1.148	1.056	0.965	1.059	1.07	0.889	0.837	0.825	1.255	1.114	1.142	1.135	1.143	1.145	1.14	1.176	1.162	1.141	1.166	0.089	0.089
1 day, 17:57:17	0.09	0.089	0.089	0.088	0.089	0.088	0.088	0.088	0.089	0.089	0.088	0.088	0.088	0.089	0.089	0.089	0.091	0.089	0.09	0.09	0.089	0.088	0.088	0.089	0.092	1.088	0.984	1.04	1.165	1.082	0.979	1.073	1.068	0.905	0.849	0.843	1.261	1.151	1.14	1.127	1.188	1.169	1.144	1.203	1.16	1.162	1.166	0.089	0.089
1 day, 18:57:17	0.09	0.089	0.089	0.088	0.089	0.088	0.088	0.088	0.089	0.089	0.088	0.088	0.088	0.089	0.089	0.089	0.091	0.089	0.09	0.09	0.089	0.089	0.088	0.089	0.092	1.093	0.986	1.049	1.179	1.085	0.993	1.077	1.068	0.919	0.864	0.863	1.277	1.19	1.159	1.128	1.196	1.173	1.144	1.204	1.165	1.177	1.173	0.089	0.089
1 day, 19:57:17	0.09	0.089	0.089	0.088	0.089	0.088	0.088	0.088	0.089	0.089	0.088	0.088	0.088	0.089	0.089	0.089	0.091	0.089	0.09	0.09	0.089	0.088	0.088	0.089	0.093	1.09	0.992	1.053	1.19	1.111	1.006	1.091	1.068	0.938	0.881	0.883	1.301	1.193	1.16	1.13	1.195	1.193	1.162	1.26	1.171	1.18	1.173	0.089	0.089
1 day, 20:57:17	0.09	0.089	0.089	0.088	0.089	0.088	0.088	0.088	0.089	0.089	0.088	0.088	0.088	0.089	0.089	0.089	0.091	0.089	0.09	0.09	0.089	0.089	0.088	0.089	0.094	1.105	0.995	1.059	1.203	1.114	1.014	1.092	1.122	0.957	0.894	0.903	1.307	1.218	1.163	1.126	1.201	1.213	1.172	1.28	1.177	1.178	1.2	0.089	0.089
1 day, 21:57:17	0.09	0.089	0.089	0.088	0.089	0.088	0.088	0.088	0.089	0.089	0.088	0.088	0.088	0.089	0.089	0.089	0.091	0.089	0.09	0.09	0.089	0.089	0.088	0.089	0.097	1.172	0.99	1.066	1.219	1.117	1.027	1.099	1.148	0.976	0.914	0.921	1.345	1.224	1.198	1.128	1.217	1.259	1.183	1.31	1.185	1.18	1.249	0.089	0.089
1 day, 22:57:17	0.09	0.089	0.089	0.088	0.089	0.088	0.088	0.089	0.089	0.089	0.088	0.088	0.088	0.089	0.089	0.089	0.091	0.089	0.09	0.09	0.089	0.089	0.088	0.089	0.102	1.175	1.004	1.063	1.231	1.12	1.035	1.096	1.158	0.984	0.96	0.939	1.356	1.228	1.208	1.148	1.24	1.289	1.181	1.304	1.196	1.232	1.26	0.089	0.089
1 day, 23:57:17	0.09	0.089	0.089	0.088	0.089	0.088	0.088	0.089	0.089	0.089	0.088	0.088	0.088	0.089	0.089	0.089	0.091	0.089	0.09	0.09	0.089	0.089	0.088	0.089	0.109	1.174	1.001	1.086	1.242	1.12	1.04	1.107	1.206	1.003	0.974	0.958	1.375	1.233	1.289	1.15	1.26	1.324	1.188	1.338	1.206	1.297	1.31	0.089	0.089
2 days, 0:57:17	0.09	0.089	0.089	0.088	0.089	0.088	0.088	0.088	0.089	0.089	0.088	0.088	0.088	0.089	0.089	0.089	0.091	0.089	0.09	0.09	0.089	0.089	0.088	0.089	0.117	1.185	1.008	1.086	1.254	1.126	1.043	1.114	1.271	1.02	0.985	0.978	1.385	1.316	1.281	1.151	1.311	1.345	1.2	1.353	1.221	1.309	1.323	0.089	0.089
2 days, 1:57:17	0.09	0.089	0.089	0.088	0.089	0.088	0.088	0.089	0.089	0.089	0.088	0.088	0.088	0.089	0.089	0.089	0.091	0.089	0.09	0.09	0.089	0.089	0.088	0.089	0.128	1.184	1.028	1.087	1.269	1.147	1.046	1.131	1.288	1.029	1.002	0.998	1.416	1.322	1.297	1.149	1.311	1.425	1.224	1.366	1.229	1.369	1.381	0.089	0.089
2 days, 2:57:17	0.09	0.089	0.089	0.088	0.089	0.088	0.088	0.088	0.089	0.089	0.088	0.088	0.088	0.089	0.089	0.089	0.091	0.089	0.09	0.09	0.089	0.089	0.088	0.089	0.14	1.183	1.026	1.102	1.286	1.154	1.051	1.185	1.304	1.042	1.021	1.012	1.424	1.374	1.334	1.166	1.319	1.433	1.264	1.387	1.237	1.37	1.42	0.089	0.089
2 days, 3:57:17	0.09	0.089	0.089	0.088	0.089	0.088	0.088	0.089	0.089	0.089	0.088	0.088	0.088	0.089	0.089	0.089	0.091	0.089	0.09	0.09	0.089	0.089	0.088	0.089	0.151	1.184	1.025	1.102	1.3	1.171	1.081	1.228	1.306	1.069	1.042	1.032	1.433	1.374	1.338	1.191	1.363	1.444	1.309	1.406	1.247	1.397	1.426	0.089	0.089
2 days, 4:57:17	0.09	0.089	0.089	0.088	0.089	0.088	0.088	0.088	0.089	0.089	0.088	0.088	0.088	0.089	0.089	0.089	0.091	0.089	0.09	0.09	0.089	0.089	0.088	0.089	0.166	1.193	1.024	1.111	1.312	1.203	1.078	1.248	1.329	1.096	1.049	1.056	1.447	1.388	1.339	1.198	1.381	1.47	1.321	1.431	1.259	1.399	1.426	0.089	0.089
2 days, 5:57:17	0.091	0.089	0.089	0.088	0.089	0.088	0.088	0.088	0.089	0.089	0.088	0.088	0.088	0.089	0.089	0.089	0.091	0.089	0.09	0.09	0.089	0.089	0.088	0.09	0.182	1.195	1.022	1.114	1.329	1.223	1.082	1.293	1.335	1.177	1.069	1.073	1.458	1.447	1.339	1.196	1.408	1.466	1.371	1.438	1.285	1.4	1.457	0.089	0.089
2 days, 6:57:17	0.094	0.089	0.089	0.088	0.089	0.088	0.088	0.089	0.089	0.089	0.088	0.088	0.088	0.089	0.089	0.089	0.091	0.089	0.09	0.09	0.089	0.089	0.088	0.09	0.2	1.19	1.022	1.119	1.344	1.23	1.086	1.302	1.344	1.186	1.077	1.089	1.464	1.448	1.425	1.231	1.411	1.477	1.4	1.456	1.296	1.431	1.465	0.089	0.089
2 days, 7:57:17	0.095	0.089	0.089	0.088	0.089	0.088	0.088	0.088	0.089	0.089	0.088	0.088	0.088	0.089	0.089	0.089	0.091	0.089	0.09	0.09	0.089	0.089	0.088	0.093	0.219	1.183	1.023	1.121	1.355	1.234	1.223	1.373	1.363	1.189	1.086	1.104	1.476	1.488	1.423	1.231	1.424	1.513	1.404	1.466	1.31	1.453	1.472	0.089	0.089
2 days, 8:57:17	0.097	0.089	0.089	0.089	0.089	0.088	0.088	0.089	0.089	0.089	0.088	0.088	0.088	0.089	0.089	0.089	0.091	0.089	0.09	0.09	0.089	0.089	0.088	0.095	0.237	1.184	1.022	1.215	1.372	1.261	1.264	1.404	1.368	1.208	1.109	1.124	1.501	1.487	1.43	1.232	1.436	1.514	1.46	1.496	1.321	1.507	1.47	0.089	0.089
2 days, 9:57:17	0.098	0.089	0.089	0.088	0.089	0.088	0.088	0.089	0.089	0.089	0.088	0.088	0.088	0.089	0.089	0.089	0.091	0.089	0.09	0.09	0.089	0.089	0.088	0.095	0.257	1.192	1.066	1.231	1.394	1.265	1.269	1.421	1.375	1.216	1.115	1.135	1.519	1.487	1.441	1.231	1.458	1.525	1.461	1.529	1.336	1.511	1.474	0.089	0.089
2 days, 10:57:17	0.099	0.089	0.089	0.089	0.089	0.088	0.088	0.089	0.089	0.089	0.088	0.088	0.089	0.089	0.089	0.089	0.091	0.089	0.09	0.09	0.089	0.089	0.088	0.097	0.277	1.194	1.065	1.266	1.408	1.273	1.32	1.489	1.41	1.224	1.141	1.147	1.525	1.493	1.446	1.244	1.478	1.528	1.484	1.593	1.35	1.538	1.479	0.089	0.089
2 days, 11:57:17	0.099	0.089	0.089	0.089	0.089	0.089	0.088	0.089	0.089	0.089	0.088	0.088	0.088	0.089	0.089	0.089	0.091	0.089	0.09	0.09	0.089	0.089	0.088	0.098	0.297	1.314	1.064	1.263	1.43	1.281	1.316	1.606	1.444	1.231	1.15	1.162	1.542	1.523	1.477	1.245	1.482	1.547	1.491	1.597	1.362	1.537	1.481	0.089	0.089
2 days, 12:57:17	0.1	0.089	0.089	0.088	0.089	0.088	0.088	0.089	0.089	0.089	0.088	0.088	0.088	0.089	0.09	0.089	0.091	0.089	0.09	0.09	0.089	0.089	0.088	0.1	0.318	1.309	1.063	1.265	1.437	1.291	1.311	1.61	1.447	1.238	1.195	1.172	1.546	1.526	1.481	1.247	1.488	1.562	1.504	1.604	1.373	1.543	1.485	0.089	0.089
2 days, 13:57:17	0.1	0.089	0.089	0.089	0.089	0.089	0.088	0.089	0.089	0.089	0.088	0.088	0.089	0.089	0.092	0.089	0.091	0.089	0.09	0.09	0.089	0.089	0.088	0.101	0.338	1.316	1.065	1.28	1.446	1.299	1.312	1.62	1.459	1.243	1.203	1.182	1.556	1.558	1.481	1.247	1.496	1.564	1.513	1.613	1.389	1.606	1.495	0.089	0.089
2 days, 14:57:17	0.1	0.089	0.089	0.089	0.089	0.089	0.088	0.089	0.089	0.089	0.088	0.088	0.089	0.089	0.095	0.089	0.091	0.089	0.09	0.09	0.089	0.089	0.089	0.101	0.356	1.319	1.065	1.481	1.464	1.304	1.341	1.634	1.465	1.255	1.211	1.191	1.565	1.559	1.483	1.252	1.524	1.574	1.543	1.633	1.405	1.613	1.499	0.09	0.089
2 days, 15:57:17	0.101	0.089	0.089	0.089	0.089	0.088	0.089	0.089	0.089	0.089	0.088	0.088	0.089	0.089	0.1	0.089	0.091	0.089	0.09	0.09	0.089	0.089	0.089	0.101	0.374	1.328	1.066	1.486	1.467	1.31	1.344	1.643	1.466	1.26	1.223	1.211	1.581	1.589	1.486	1.254	1.531	1.591	1.547	1.64	1.416	1.623	1.505	0.09	0.089
2 days, 16:57:17	0.1	0.089	0.089	0.089	0.089	0.088	0.088	0.089	0.089	0.089	0.088	0.088	0.088	0.089	0.107	0.089	0.091	0.089	0.09	0.09	0.089	0.089	0.089	0.102	0.39	1.329	1.066	1.488	1.471	1.346	1.356	1.65	1.467	1.268	1.235	1.226	1.589	1.629	1.498	1.293	1.538	1.597	1.552	1.643	1.422	1.623	1.509	0.089	0.089
2 days, 17:57:17	0.101	0.089	0.089	0.089	0.089	0.088	0.088	0.089	0.089	0.089	0.088	0.088	0.088	0.089	0.114	0.089	0.091	0.089	0.09	0.09	0.089	0.089	0.088	0.103	0.405	1.326	1.069	1.496	1.473	1.347	1.359	1.653	1.509	1.278	1.245	1.239	1.601	1.633	1.5	1.297	1.546	1.61	1.56	1.65	1.446	1.63	1.517	0.089	0.089
2 days, 18:57:17	0.1	0.089	0.089	0.089	0.089	0.089	0.088	0.089	0.089	0.089	0.088	0.088	0.088	0.089	0.125	0.089	0.091	0.089	0.09	0.09	0.089	0.089	0.089	0.103	0.419	1.331	1.14	1.504	1.474	1.35	1.358	1.664	1.509	1.282	1.259	1.247	1.61	1.635	1.505	1.302	1.556	1.679	1.565	1.66	1.458	1.639	1.525	0.089	0.089
2 days, 19:57:17	0.1	0.089	0.089	0.089	0.089	0.089	0.088	0.089	0.089	0.089	0.088	0.088	0.089	0.089	0.137	0.089	0.091	0.089	0.09	0.09	0.089	0.089	0.089	0.105	0.433	1.33	1.147	1.506	1.482	1.377	1.364	1.776	1.512	1.294	1.275	1.307	1.619	1.651	1.515	1.312	1.566	1.689	1.573	1.666	1.466	1.654	1.533	0.09	0.089
2 days, 20:57:17	0.1	0.089	0.089	0.088	0.089	0.088	0.088	0.089	0.089	0.089	0.088	0.088	0.088	0.089	0.153	0.089	0.091	0.089	0.09	0.09	0.089	0.089	0.089	0.103	0.447	1.337	1.147	1.512	1.482	1.384	1.376	1.782	1.518	1.301	1.286	1.318	1.624	1.653	1.549	1.316	1.578	1.693	1.613	1.673	1.471	1.659	1.543	0.09	0.089
2 days, 21:57:17	0.101	0.09	0.089	0.089	0.089	0.089	0.088	0.089	0.089	0.089	0.088	0.088	0.089	0.089	0.166	0.089	0.091	0.089	0.09	0.09	0.089	0.089	0.088	0.103	0.459	1.343	1.149	1.52	1.482	1.389	1.414	1.777	1.523	1.307	1.293	1.324	1.641	1.656	1.55	1.319	1.582	1.704	1.618	1.681	1.484	1.671	1.552	0.09	0.089
2 days, 22:57:17	0.101	0.089	0.089	0.089	0.089	0.089	0.088	0.089	0.089	0.089	0.088	0.088	0.089	0.089	0.182	0.089	0.091	0.089	0.09	0.09	0.089	0.089	0.089	0.102	0.471	1.352	1.15	1.523	1.482	1.398	1.435	1.769	1.533	1.314	1.301	1.339	1.647	1.664	1.558	1.347	1.593	1.709	1.623	1.687	1.493	1.672	1.56	0.09	0.089
2 days, 23:57:17	0.102	0.09	0.089	0.089	0.089	0.089	0.088	0.089	0.089	0.089	0.088	0.088	0.089	0.089	0.198	0.089	0.091	0.089	0.09	0.09	0.09	0.089	0.089	0.104	0.483	1.351	1.183	1.52	1.481	1.401	1.433	1.807	1.534	1.364	1.332	1.345	1.653	1.669	1.564	1.349	1.602	1.714	1.635	1.698	1.503	1.676	1.564	0.09	0.09
Dose response assay 3
Time	blank	blank	blank	blank	blank	blank	blank	blank	blank	blank	blank	blank	blank	blank	blank	blank	blank	blank	blank	blank	blank	blank	blank	blank	blank	wt-anc-a-0	wt-s10-a-0	wt-s11-a-0	wt-s12-a-0	wt-L6-a-0	wt-L7-a-0	wt-L8-a-0	wt-L9-a-0	ohrR-anc-a-0	ohrR-s11-a-0	ohrR-s12-a-0	ohrR-L11-a-0	ohrR-L12-a-0	mfs1-anc-a-0	mfs1-s2-a-0	mfs1-s3-a-0	mfs1-s4-a-0	mfs1-s5-a-0	mfs1-s6-a-0	mfs1-L1-a-0	mfs1-L2-a-0	mfs1-L3-a-0	blank	blank
00:57:17	0.088	0.088	0.089	0.089	0.089	0.089	0.089	0.088	0.089	0.088	0.088	0.088	0.088	0.088	0.088	0.089	0.089	0.089	0.09	0.089	0.089	0.088	0.089	0.088	0.09	0.142	0.133	0.147	0.148	0.142	0.136	0.129	0.133	0.143	0.147	0.141	0.14	0.151	0.145	0.139	0.142	0.142	0.143	0.147	0.15	0.144	0.132	0.089	0.089
01:57:17	0.088	0.088	0.089	0.089	0.089	0.089	0.089	0.089	0.089	0.088	0.088	0.088	0.088	0.088	0.088	0.089	0.089	0.089	0.09	0.089	0.089	0.088	0.089	0.089	0.09	0.158	0.142	0.164	0.163	0.158	0.145	0.138	0.141	0.16	0.164	0.154	0.153	0.165	0.163	0.153	0.155	0.157	0.156	0.152	0.169	0.161	0.141	0.089	0.089
02:57:17	0.088	0.088	0.088	0.089	0.089	0.089	0.089	0.089	0.089	0.088	0.088	0.088	0.088	0.088	0.088	0.089	0.089	0.089	0.09	0.09	0.089	0.088	0.089	0.089	0.09	0.178	0.153	0.182	0.181	0.175	0.155	0.15	0.15	0.178	0.185	0.172	0.17	0.185	0.181	0.17	0.176	0.178	0.173	0.166	0.19	0.181	0.151	0.089	0.089
03:57:17	0.088	0.088	0.088	0.088	0.089	0.089	0.089	0.088	0.089	0.088	0.088	0.088	0.088	0.088	0.088	0.089	0.089	0.089	0.09	0.09	0.089	0.088	0.088	0.089	0.09	0.202	0.164	0.202	0.199	0.195	0.166	0.162	0.161	0.202	0.207	0.195	0.188	0.209	0.201	0.189	0.197	0.199	0.193	0.18	0.213	0.205	0.166	0.089	0.089
04:57:17	0.087	0.088	0.088	0.088	0.089	0.089	0.089	0.088	0.089	0.088	0.088	0.088	0.088	0.088	0.088	0.089	0.089	0.089	0.09	0.09	0.089	0.088	0.088	0.089	0.09	0.229	0.178	0.227	0.223	0.216	0.18	0.176	0.175	0.23	0.231	0.215	0.208	0.234	0.224	0.21	0.219	0.221	0.212	0.196	0.24	0.235	0.183	0.089	0.089
05:57:17	0.087	0.088	0.088	0.088	0.089	0.089	0.089	0.088	0.088	0.088	0.088	0.088	0.088	0.088	0.088	0.089	0.089	0.089	0.089	0.09	0.089	0.088	0.089	0.089	0.089	0.256	0.192	0.254	0.246	0.238	0.195	0.191	0.188	0.259	0.26	0.24	0.23	0.26	0.247	0.23	0.24	0.242	0.233	0.212	0.265	0.263	0.201	0.089	0.089
06:57:17	0.088	0.088	0.088	0.088	0.089	0.089	0.089	0.088	0.089	0.088	0.088	0.088	0.087	0.088	0.088	0.089	0.089	0.09	0.09	0.09	0.089	0.088	0.089	0.089	0.09	0.285	0.205	0.283	0.274	0.26	0.209	0.205	0.204	0.289	0.29	0.265	0.252	0.289	0.268	0.251	0.265	0.263	0.253	0.227	0.292	0.295	0.219	0.089	0.089
07:57:17	0.088	0.088	0.088	0.088	0.089	0.089	0.089	0.088	0.088	0.088	0.088	0.088	0.088	0.088	0.088	0.089	0.089	0.089	0.09	0.09	0.089	0.088	0.089	0.089	0.09	0.32	0.22	0.315	0.304	0.282	0.225	0.221	0.218	0.324	0.32	0.296	0.278	0.316	0.296	0.273	0.288	0.287	0.273	0.242	0.318	0.324	0.237	0.089	0.089
08:57:17	0.088	0.088	0.088	0.088	0.089	0.089	0.089	0.089	0.089	0.088	0.088	0.088	0.088	0.088	0.088	0.089	0.089	0.089	0.09	0.09	0.089	0.088	0.089	0.089	0.09	0.355	0.235	0.346	0.335	0.307	0.24	0.236	0.232	0.359	0.348	0.323	0.303	0.346	0.327	0.296	0.315	0.313	0.295	0.258	0.344	0.356	0.257	0.089	0.089
09:57:17	0.088	0.088	0.088	0.088	0.089	0.089	0.089	0.089	0.088	0.088	0.088	0.088	0.087	0.088	0.088	0.089	0.089	0.089	0.09	0.09	0.089	0.088	0.089	0.089	0.09	0.392	0.251	0.381	0.369	0.333	0.257	0.252	0.247	0.396	0.377	0.349	0.326	0.371	0.356	0.322	0.341	0.341	0.316	0.274	0.371	0.388	0.277	0.089	0.089
10:57:17	0.088	0.088	0.088	0.088	0.089	0.089	0.089	0.088	0.088	0.088	0.088	0.088	0.087	0.088	0.088	0.089	0.089	0.089	0.09	0.09	0.089	0.088	0.089	0.089	0.09	0.43	0.27	0.417	0.403	0.362	0.273	0.271	0.262	0.436	0.411	0.379	0.353	0.399	0.386	0.349	0.368	0.368	0.34	0.291	0.398	0.422	0.298	0.089	0.089
11:57:17	0.088	0.088	0.088	0.088	0.089	0.089	0.089	0.088	0.088	0.088	0.088	0.087	0.088	0.088	0.088	0.089	0.089	0.089	0.09	0.09	0.089	0.088	0.089	0.089	0.09	0.468	0.288	0.452	0.436	0.391	0.293	0.29	0.277	0.471	0.442	0.406	0.377	0.426	0.417	0.374	0.396	0.398	0.363	0.312	0.425	0.458	0.32	0.089	0.089
12:57:17	0.088	0.088	0.088	0.088	0.089	0.089	0.089	0.088	0.088	0.088	0.088	0.087	0.087	0.088	0.088	0.089	0.089	0.089	0.09	0.09	0.089	0.088	0.089	0.089	0.09	0.508	0.307	0.487	0.471	0.418	0.312	0.309	0.293	0.507	0.474	0.433	0.403	0.456	0.449	0.402	0.426	0.429	0.386	0.332	0.454	0.493	0.341	0.089	0.089
13:57:17	0.088	0.088	0.088	0.088	0.089	0.089	0.089	0.088	0.089	0.088	0.088	0.087	0.088	0.088	0.088	0.089	0.089	0.089	0.089	0.09	0.089	0.088	0.088	0.089	0.09	0.545	0.327	0.523	0.505	0.444	0.331	0.329	0.309	0.544	0.506	0.465	0.43	0.489	0.482	0.427	0.452	0.461	0.41	0.352	0.482	0.529	0.364	0.089	0.089
14:57:17	0.088	0.088	0.088	0.088	0.089	0.089	0.089	0.088	0.089	0.088	0.088	0.088	0.088	0.088	0.088	0.089	0.089	0.089	0.09	0.089	0.089	0.088	0.089	0.089	0.09	0.584	0.348	0.56	0.543	0.471	0.35	0.348	0.326	0.581	0.54	0.495	0.456	0.518	0.515	0.454	0.484	0.491	0.432	0.371	0.512	0.568	0.389	0.089	0.089
15:57:17	0.088	0.088	0.088	0.088	0.089	0.089	0.089	0.088	0.088	0.088	0.088	0.088	0.088	0.088	0.088	0.089	0.089	0.089	0.09	0.089	0.089	0.088	0.089	0.089	0.09	0.623	0.369	0.599	0.581	0.498	0.369	0.367	0.342	0.623	0.571	0.529	0.484	0.549	0.55	0.48	0.518	0.521	0.455	0.394	0.542	0.605	0.413	0.089	0.089
16:57:17	0.088	0.088	0.088	0.088	0.089	0.089	0.089	0.088	0.088	0.088	0.088	0.087	0.088	0.088	0.088	0.089	0.089	0.089	0.09	0.089	0.089	0.088	0.089	0.089	0.09	0.661	0.39	0.639	0.618	0.528	0.39	0.387	0.36	0.659	0.606	0.56	0.511	0.587	0.59	0.51	0.552	0.557	0.481	0.415	0.571	0.642	0.437	0.089	0.089
17:57:17	0.088	0.088	0.089	0.089	0.089	0.089	0.089	0.089	0.089	0.088	0.088	0.088	0.088	0.088	0.088	0.089	0.089	0.089	0.09	0.089	0.089	0.088	0.089	0.089	0.09	0.699	0.413	0.678	0.654	0.555	0.41	0.407	0.378	0.698	0.639	0.594	0.543	0.623	0.626	0.539	0.59	0.59	0.507	0.437	0.603	0.681	0.46	0.089	0.089
18:57:17	0.088	0.088	0.088	0.089	0.089	0.089	0.089	0.089	0.089	0.088	0.088	0.087	0.088	0.088	0.088	0.089	0.089	0.089	0.09	0.089	0.089	0.088	0.088	0.089	0.09	0.735	0.435	0.711	0.689	0.583	0.43	0.427	0.396	0.732	0.673	0.626	0.572	0.656	0.656	0.566	0.621	0.621	0.531	0.458	0.633	0.72	0.485	0.089	0.089
19:57:17	0.088	0.088	0.088	0.089	0.089	0.089	0.089	0.089	0.089	0.088	0.088	0.088	0.088	0.088	0.088	0.089	0.089	0.089	0.09	0.089	0.089	0.088	0.088	0.089	0.09	0.772	0.459	0.751	0.725	0.615	0.45	0.448	0.414	0.774	0.707	0.663	0.602	0.696	0.691	0.597	0.661	0.655	0.557	0.479	0.662	0.758	0.51	0.089	0.089
20:57:17	0.088	0.088	0.089	0.089	0.089	0.089	0.089	0.089	0.089	0.088	0.088	0.088	0.088	0.088	0.088	0.089	0.089	0.089	0.09	0.09	0.089	0.088	0.089	0.089	0.09	0.805	0.482	0.785	0.758	0.645	0.472	0.468	0.433	0.808	0.747	0.697	0.635	0.724	0.726	0.629	0.69	0.687	0.584	0.504	0.693	0.793	0.533	0.089	0.089
21:57:17	0.088	0.088	0.089	0.088	0.089	0.089	0.089	0.089	0.088	0.088	0.088	0.088	0.088	0.088	0.088	0.089	0.089	0.089	0.09	0.089	0.089	0.088	0.088	0.089	0.09	0.836	0.505	0.82	0.791	0.674	0.493	0.488	0.453	0.846	0.781	0.73	0.669	0.76	0.749	0.659	0.723	0.72	0.61	0.525	0.722	0.825	0.558	0.09	0.089
22:57:17	0.088	0.088	0.089	0.089	0.089	0.089	0.089	0.089	0.088	0.088	0.088	0.088	0.088	0.088	0.088	0.089	0.089	0.089	0.089	0.089	0.089	0.088	0.088	0.089	0.09	0.868	0.53	0.854	0.823	0.703	0.511	0.506	0.47	0.876	0.811	0.762	0.702	0.796	0.782	0.685	0.758	0.755	0.636	0.546	0.75	0.862	0.581	0.09	0.089
23:57:17	0.088	0.088	0.089	0.088	0.089	0.089	0.089	0.089	0.089	0.088	0.088	0.088	0.088	0.088	0.088	0.089	0.089	0.089	0.09	0.089	0.089	0.088	0.089	0.089	0.09	0.892	0.553	0.885	0.853	0.733	0.534	0.528	0.491	0.909	0.845	0.798	0.73	0.825	0.812	0.712	0.786	0.781	0.664	0.57	0.778	0.9	0.606	0.089	0.089
1 day, 0:57:17	0.088	0.088	0.088	0.089	0.089	0.089	0.089	0.089	0.089	0.088	0.088	0.088	0.088	0.088	0.088	0.089	0.089	0.089	0.09	0.089	0.089	0.088	0.088	0.089	0.09	0.916	0.576	0.923	0.885	0.761	0.552	0.547	0.509	0.94	0.88	0.831	0.767	0.86	0.845	0.742	0.817	0.816	0.687	0.59	0.8	0.929	0.63	0.089	0.089
1 day, 1:57:17	0.088	0.088	0.089	0.088	0.089	0.089	0.089	0.089	0.089	0.088	0.088	0.087	0.087	0.088	0.088	0.089	0.089	0.089	0.089	0.089	0.089	0.088	0.088	0.089	0.09	0.945	0.605	0.956	0.919	0.792	0.574	0.567	0.53	0.969	0.916	0.867	0.798	0.893	0.87	0.77	0.847	0.848	0.714	0.613	0.827	0.956	0.655	0.089	0.089
1 day, 2:57:17	0.088	0.088	0.089	0.089	0.089	0.089	0.089	0.089	0.089	0.088	0.088	0.087	0.087	0.088	0.088	0.089	0.089	0.089	0.089	0.089	0.089	0.088	0.089	0.089	0.09	0.96	0.632	0.986	0.945	0.824	0.596	0.588	0.551	1.001	0.95	0.899	0.828	0.927	0.901	0.802	0.876	0.88	0.742	0.637	0.849	0.986	0.68	0.09	0.089
1 day, 3:57:17	0.088	0.088	0.089	0.089	0.089	0.089	0.089	0.089	0.089	0.088	0.088	0.088	0.087	0.088	0.088	0.089	0.089	0.089	0.089	0.089	0.089	0.088	0.089	0.089	0.09	0.965	0.656	1.01	0.969	0.847	0.616	0.606	0.571	1.018	0.981	0.931	0.859	0.963	0.916	0.828	0.905	0.91	0.766	0.657	0.87	1.01	0.701	0.09	0.089
1 day, 4:57:17	0.088	0.089	0.089	0.089	0.089	0.089	0.089	0.089	0.089	0.088	0.088	0.088	0.087	0.088	0.088	0.089	0.089	0.089	0.09	0.089	0.089	0.088	0.088	0.089	0.09	0.966	0.684	1.033	0.997	0.874	0.636	0.627	0.591	1.044	1.007	0.964	0.886	0.99	0.939	0.856	0.934	0.937	0.794	0.682	0.894	1.022	0.726	0.09	0.089
1 day, 5:57:17	0.088	0.089	0.089	0.089	0.089	0.089	0.089	0.089	0.089	0.088	0.088	0.088	0.087	0.088	0.088	0.089	0.089	0.089	0.089	0.089	0.089	0.088	0.088	0.089	0.09	0.961	0.705	1.051	1.008	0.898	0.656	0.644	0.611	1.055	1.039	0.992	0.917	1.023	0.95	0.883	0.966	0.962	0.819	0.702	0.919	1.029	0.749	0.09	0.089
1 day, 6:57:17	0.088	0.089	0.089	0.089	0.089	0.089	0.089	0.089	0.089	0.088	0.088	0.087	0.087	0.088	0.088	0.089	0.089	0.089	0.09	0.089	0.089	0.088	0.089	0.089	0.09	0.974	0.735	1.063	1.015	0.923	0.675	0.663	0.629	1.068	1.066	1.025	0.947	1.048	0.962	0.907	0.988	0.976	0.841	0.72	0.934	1.026	0.769	0.09	0.089
1 day, 7:57:17	0.088	0.089	0.089	0.089	0.089	0.089	0.089	0.089	0.089	0.088	0.088	0.087	0.087	0.088	0.088	0.089	0.089	0.089	0.089	0.089	0.089	0.088	0.088	0.089	0.09	0.978	0.763	1.068	1.018	0.95	0.698	0.684	0.651	1.076	1.088	1.053	0.975	1.079	0.975	0.93	1.006	0.984	0.866	0.743	0.975	1.038	0.791	0.09	0.089
1 day, 8:57:17	0.089	0.089	0.089	0.089	0.09	0.089	0.089	0.089	0.089	0.088	0.088	0.088	0.087	0.088	0.088	0.089	0.089	0.089	0.09	0.089	0.089	0.088	0.089	0.089	0.09	1.003	0.784	1.075	1.018	0.977	0.719	0.706	0.676	1.091	1.109	1.081	1.002	1.1	0.985	0.957	1.017	0.989	0.886	0.764	0.971	1.041	0.813	0.09	0.089
1 day, 9:57:17	0.088	0.089	0.089	0.089	0.089	0.089	0.089	0.089	0.089	0.088	0.088	0.088	0.087	0.088	0.088	0.089	0.089	0.089	0.09	0.089	0.089	0.088	0.089	0.089	0.09	1.022	0.812	1.079	1.024	1.002	0.739	0.721	0.695	1.089	1.123	1.096	1.032	1.113	1.004	0.973	1.023	1.005	0.91	0.784	0.981	1.057	0.833	0.09	0.089
1 day, 10:57:17	0.089	0.089	0.089	0.089	0.089	0.089	0.089	0.089	0.089	0.088	0.088	0.087	0.087	0.088	0.088	0.089	0.089	0.089	0.09	0.089	0.089	0.088	0.089	0.089	0.09	1.043	0.828	1.084	1.033	1.019	0.759	0.742	0.714	1.129	1.135	1.119	1.062	1.126	1.003	0.977	1.035	1.016	0.934	0.806	0.995	1.137	0.857	0.09	0.089
1 day, 11:57:17	0.088	0.089	0.089	0.089	0.089	0.089	0.089	0.089	0.089	0.088	0.088	0.088	0.088	0.088	0.088	0.089	0.089	0.089	0.09	0.089	0.089	0.088	0.089	0.089	0.09	1.053	0.848	1.095	1.03	1.038	0.777	0.756	0.736	1.17	1.14	1.126	1.078	1.13	1.002	0.984	1.037	1.021	0.95	0.826	0.985	1.143	0.875	0.09	0.089
1 day, 12:57:17	0.088	0.089	0.089	0.089	0.089	0.089	0.089	0.089	0.089	0.088	0.088	0.088	0.087	0.088	0.088	0.089	0.089	0.089	0.09	0.089	0.089	0.088	0.089	0.089	0.09	1.059	0.884	1.103	1.031	1.042	0.798	0.775	0.758	1.207	1.146	1.138	1.081	1.138	1.025	0.986	1.044	1.027	0.973	0.845	0.978	1.15	0.896	0.09	0.089
1 day, 13:57:17	0.088	0.088	0.089	0.089	0.089	0.089	0.089	0.089	0.089	0.088	0.088	0.088	0.087	0.088	0.088	0.089	0.089	0.089	0.089	0.089	0.088	0.088	0.088	0.089	0.09	1.076	0.904	1.117	1.067	1.054	0.819	0.795	0.781	1.231	1.144	1.223	1.092	1.141	1.046	1.003	1.052	1.036	0.981	0.864	1.01	1.177	0.913	0.09	0.089
1 day, 14:57:17	0.088	0.089	0.089	0.089	0.089	0.089	0.089	0.089	0.089	0.088	0.088	0.088	0.087	0.088	0.088	0.089	0.089	0.089	0.089	0.089	0.089	0.088	0.089	0.09	0.09	1.081	0.925	1.123	1.084	1.054	0.84	0.815	0.802	1.259	1.158	1.266	1.092	1.15	1.04	1	1.065	1.044	0.982	0.886	1.014	1.2	0.933	0.09	0.089
1 day, 15:57:17	0.088	0.089	0.089	0.089	0.089	0.089	0.089	0.089	0.089	0.088	0.088	0.088	0.087	0.088	0.088	0.089	0.089	0.089	0.089	0.089	0.089	0.088	0.089	0.09	0.09	1.088	0.943	1.131	1.09	1.058	0.855	0.83	0.822	1.28	1.158	1.276	1.088	1.153	1.041	0.997	1.087	1.079	0.986	0.904	1.011	1.212	0.944	0.09	0.089
1 day, 16:57:17	0.089	0.089	0.089	0.089	0.09	0.089	0.089	0.089	0.089	0.088	0.088	0.088	0.088	0.088	0.088	0.089	0.089	0.089	0.09	0.089	0.089	0.088	0.089	0.09	0.09	1.108	0.956	1.145	1.092	1.056	0.877	0.846	0.84	1.281	1.162	1.286	1.098	1.153	1.043	0.993	1.096	1.096	0.984	0.941	1.005	1.223	0.97	0.09	0.089
1 day, 17:57:17	0.089	0.089	0.089	0.089	0.089	0.089	0.089	0.089	0.089	0.088	0.088	0.088	0.087	0.088	0.088	0.089	0.089	0.089	0.089	0.089	0.089	0.088	0.089	0.09	0.09	1.121	0.969	1.196	1.1	1.06	0.897	0.869	0.861	1.304	1.168	1.289	1.101	1.155	1.042	1.019	1.107	1.11	0.982	0.959	1.012	1.333	1.005	0.09	0.089
1 day, 18:57:17	0.089	0.089	0.089	0.089	0.09	0.089	0.089	0.089	0.089	0.088	0.088	0.088	0.088	0.088	0.088	0.089	0.089	0.089	0.09	0.089	0.089	0.088	0.089	0.09	0.09	1.119	1.004	1.232	1.142	1.063	0.914	0.885	0.879	1.326	1.168	1.299	1.121	1.161	1.056	1.012	1.133	1.13	0.984	0.976	1.011	1.339	1.015	0.09	0.089
1 day, 19:57:17	0.089	0.089	0.089	0.089	0.09	0.089	0.089	0.089	0.089	0.088	0.088	0.088	0.088	0.088	0.088	0.089	0.089	0.089	0.09	0.089	0.089	0.088	0.089	0.09	0.09	1.125	1.008	1.248	1.145	1.064	0.933	0.899	0.901	1.331	1.172	1.321	1.14	1.194	1.101	1.027	1.16	1.144	0.985	0.988	1.008	1.342	1.028	0.09	0.089
1 day, 20:57:17	0.089	0.089	0.089	0.089	0.09	0.089	0.089	0.089	0.089	0.088	0.088	0.088	0.088	0.088	0.088	0.089	0.089	0.089	0.09	0.089	0.089	0.088	0.089	0.091	0.09	1.124	1.025	1.262	1.208	1.095	0.952	0.916	0.917	1.342	1.18	1.317	1.149	1.203	1.121	1.056	1.188	1.165	0.986	0.999	1.02	1.352	1.038	0.09	0.089
1 day, 21:57:17	0.089	0.089	0.089	0.089	0.089	0.089	0.089	0.089	0.089	0.088	0.088	0.088	0.087	0.088	0.088	0.089	0.089	0.089	0.089	0.089	0.089	0.088	0.089	0.09	0.09	1.123	1.03	1.272	1.241	1.098	0.993	0.93	0.939	1.36	1.186	1.332	1.196	1.207	1.141	1.075	1.218	1.183	0.989	1.011	1.018	1.355	1.042	0.09	0.089
1 day, 22:57:17	0.089	0.089	0.089	0.089	0.09	0.089	0.089	0.089	0.089	0.088	0.088	0.088	0.088	0.088	0.088	0.089	0.089	0.089	0.089	0.089	0.089	0.088	0.089	0.091	0.09	1.139	1.038	1.307	1.251	1.098	1.002	0.947	0.958	1.393	1.197	1.338	1.196	1.211	1.177	1.093	1.244	1.2	1.002	1.04	1.014	1.37	1.047	0.09	0.089
1 day, 23:57:17	0.089	0.089	0.089	0.089	0.09	0.089	0.089	0.089	0.089	0.088	0.088	0.088	0.088	0.088	0.088	0.089	0.089	0.089	0.09	0.089	0.089	0.088	0.089	0.091	0.09	1.157	1.058	1.338	1.263	1.105	1.028	0.975	0.979	1.403	1.242	1.45	1.22	1.37	1.178	1.122	1.271	1.222	1.045	1.051	1.016	1.379	1.054	0.09	0.089
2 days, 0:57:17	0.089	0.089	0.089	0.089	0.09	0.089	0.089	0.089	0.089	0.088	0.088	0.088	0.088	0.088	0.088	0.089	0.089	0.089	0.09	0.089	0.089	0.088	0.089	0.091	0.09	1.154	1.075	1.353	1.301	1.139	1.042	0.989	0.995	1.41	1.251	1.48	1.219	1.394	1.182	1.134	1.326	1.236	1.06	1.055	1.023	1.391	1.054	0.09	0.089
2 days, 1:57:17	0.089	0.089	0.089	0.089	0.09	0.089	0.089	0.089	0.089	0.088	0.088	0.087	0.087	0.088	0.088	0.089	0.089	0.089	0.09	0.089	0.089	0.088	0.089	0.091	0.09	1.18	1.082	1.374	1.309	1.166	1.053	1.006	1.018	1.423	1.255	1.534	1.236	1.405	1.207	1.138	1.342	1.252	1.077	1.067	1.023	1.403	1.048	0.09	0.089
2 days, 2:57:17	0.089	0.089	0.089	0.089	0.09	0.089	0.089	0.089	0.089	0.088	0.088	0.088	0.088	0.088	0.088	0.089	0.089	0.089	0.089	0.089	0.089	0.088	0.089	0.092	0.09	1.189	1.089	1.384	1.324	1.173	1.069	1.022	1.041	1.429	1.258	1.532	1.247	1.439	1.21	1.156	1.351	1.266	1.134	1.089	1.043	1.416	1.064	0.09	0.089
2 days, 3:57:17	0.089	0.089	0.089	0.089	0.09	0.089	0.089	0.089	0.089	0.089	0.088	0.088	0.088	0.088	0.088	0.089	0.089	0.089	0.09	0.089	0.089	0.088	0.089	0.092	0.09	1.19	1.134	1.393	1.354	1.466	1.074	1.037	1.058	1.431	1.27	1.54	1.267	1.458	1.25	1.162	1.359	1.507	1.26	1.102	1.045	1.425	1.055	0.09	0.089
2 days, 4:57:17	0.089	0.089	0.089	0.089	0.09	0.09	0.089	0.089	0.089	0.088	0.088	0.088	0.088	0.088	0.088	0.089	0.089	0.089	0.09	0.089	0.089	0.088	0.089	0.092	0.09	1.19	1.138	1.415	1.364	1.464	1.12	1.056	1.079	1.441	1.274	1.538	1.275	1.493	1.255	1.174	1.396	1.528	1.302	1.112	1.044	1.461	1.07	0.09	0.09
2 days, 5:57:17	0.09	0.089	0.089	0.089	0.09	0.089	0.089	0.089	0.089	0.088	0.088	0.088	0.087	0.088	0.088	0.089	0.089	0.089	0.09	0.089	0.089	0.088	0.089	0.095	0.09	1.193	1.137	1.424	1.401	1.464	1.124	1.071	1.098	1.442	1.33	1.566	1.274	1.495	1.26	1.192	1.409	1.536	1.323	1.125	1.047	1.477	1.079	0.09	0.089
2 days, 6:57:17	0.091	0.089	0.089	0.089	0.09	0.089	0.089	0.089	0.089	0.088	0.088	0.088	0.088	0.088	0.088	0.089	0.089	0.089	0.09	0.089	0.089	0.088	0.089	0.098	0.09	1.193	1.143	1.436	1.415	1.498	1.137	1.131	1.13	1.463	1.362	1.564	1.302	1.514	1.269	1.203	1.421	1.552	1.348	1.141	1.139	1.485	1.079	0.09	0.089
2 days, 7:57:17	0.094	0.089	0.089	0.089	0.09	0.089	0.089	0.089	0.089	0.088	0.088	0.088	0.088	0.088	0.088	0.089	0.089	0.089	0.09	0.089	0.089	0.088	0.089	0.099	0.09	1.196	1.167	1.445	1.437	1.504	1.145	1.131	1.149	1.467	1.369	1.563	1.359	1.52	1.28	1.226	1.431	1.562	1.376	1.148	1.141	1.497	1.083	0.09	0.089
2 days, 8:57:17	0.095	0.089	0.089	0.089	0.09	0.089	0.089	0.089	0.089	0.088	0.088	0.088	0.088	0.088	0.088	0.089	0.089	0.089	0.09	0.089	0.089	0.088	0.089	0.102	0.09	1.208	1.214	1.46	1.442	1.574	1.151	1.144	1.167	1.485	1.378	1.581	1.386	1.543	1.273	1.254	1.444	1.565	1.377	1.172	1.142	1.516	1.087	0.091	0.089
2 days, 9:57:17	0.096	0.089	0.089	0.089	0.09	0.089	0.089	0.089	0.089	0.088	0.088	0.088	0.088	0.088	0.088	0.089	0.089	0.089	0.089	0.089	0.089	0.088	0.089	0.102	0.09	1.209	1.217	1.469	1.454	1.582	1.174	1.147	1.182	1.488	1.397	1.6	1.414	1.566	1.286	1.258	1.454	1.567	1.412	1.181	1.143	1.526	1.099	0.09	0.09
2 days, 10:57:17	0.097	0.089	0.089	0.089	0.09	0.089	0.089	0.089	0.089	0.088	0.088	0.088	0.088	0.088	0.088	0.089	0.089	0.089	0.089	0.089	0.089	0.088	0.089	0.104	0.09	1.215	1.235	1.486	1.474	1.584	1.189	1.161	1.201	1.494	1.403	1.602	1.454	1.582	1.285	1.262	1.476	1.589	1.426	1.211	1.145	1.534	1.098	0.091	0.09
2 days, 11:57:17	0.098	0.089	0.089	0.089	0.09	0.09	0.089	0.089	0.089	0.089	0.088	0.088	0.088	0.088	0.089	0.089	0.089	0.089	0.09	0.089	0.089	0.088	0.089	0.107	0.09	1.218	1.258	1.505	1.478	1.604	1.196	1.172	1.217	1.496	1.421	1.608	1.477	1.582	1.29	1.267	1.492	1.591	1.428	1.244	1.145	1.553	1.104	0.091	0.089
2 days, 12:57:17	0.1	0.089	0.089	0.089	0.09	0.089	0.089	0.089	0.089	0.088	0.088	0.088	0.088	0.088	0.088	0.089	0.089	0.089	0.09	0.089	0.089	0.088	0.089	0.106	0.09	1.22	1.256	1.516	1.5	1.603	1.201	1.18	1.231	1.5	1.432	1.642	1.515	1.586	1.304	1.278	1.506	1.597	1.439	1.253	1.156	1.563	1.107	0.091	0.089
2 days, 13:57:17	0.1	0.089	0.089	0.089	0.09	0.089	0.089	0.089	0.089	0.088	0.088	0.088	0.088	0.088	0.089	0.089	0.089	0.089	0.09	0.089	0.089	0.088	0.089	0.106	0.09	1.225	1.262	1.526	1.503	1.607	1.206	1.185	1.246	1.504	1.447	1.648	1.518	1.599	1.304	1.282	1.515	1.599	1.469	1.258	1.159	1.571	1.119	0.091	0.09
2 days, 14:57:17	0.101	0.089	0.089	0.089	0.09	0.09	0.089	0.089	0.089	0.088	0.088	0.088	0.088	0.088	0.089	0.089	0.089	0.089	0.09	0.089	0.089	0.088	0.089	0.108	0.09	1.24	1.265	1.531	1.506	1.607	1.218	1.207	1.26	1.512	1.453	1.652	1.554	1.607	1.305	1.287	1.523	1.606	1.47	1.267	1.16	1.606	1.122	0.091	0.09
2 days, 15:57:17	0.102	0.089	0.089	0.089	0.09	0.09	0.089	0.089	0.089	0.088	0.088	0.088	0.088	0.088	0.088	0.089	0.089	0.089	0.089	0.089	0.089	0.088	0.089	0.106	0.09	1.236	1.267	1.534	1.528	1.616	1.228	1.219	1.277	1.514	1.481	1.665	1.556	1.609	1.323	1.303	1.531	1.611	1.487	1.284	1.159	1.612	1.129	0.091	0.089
2 days, 16:57:17	0.102	0.089	0.089	0.089	0.09	0.09	0.089	0.089	0.089	0.089	0.088	0.088	0.088	0.088	0.088	0.089	0.089	0.089	0.09	0.089	0.089	0.088	0.089	0.109	0.09	1.242	1.284	1.538	1.527	1.624	1.234	1.238	1.288	1.527	1.486	1.668	1.563	1.648	1.374	1.306	1.538	1.616	1.497	1.292	1.163	1.631	1.134	0.092	0.09
2 days, 17:57:17	0.102	0.089	0.089	0.089	0.09	0.09	0.089	0.089	0.089	0.088	0.088	0.088	0.088	0.088	0.088	0.089	0.089	0.089	0.09	0.089	0.089	0.088	0.089	0.106	0.09	1.333	1.285	1.544	1.537	1.625	1.242	1.252	1.295	1.527	1.493	1.668	1.566	1.657	1.38	1.324	1.546	1.623	1.5	1.308	1.165	1.64	1.14	0.092	0.089
2 days, 18:57:17	0.103	0.089	0.089	0.089	0.09	0.09	0.089	0.089	0.089	0.089	0.088	0.088	0.088	0.088	0.089	0.089	0.089	0.089	0.09	0.089	0.089	0.088	0.089	0.107	0.09	1.346	1.287	1.544	1.536	1.624	1.25	1.259	1.304	1.536	1.506	1.671	1.581	1.658	1.377	1.333	1.555	1.628	1.508	1.317	1.171	1.645	1.142	0.092	0.09
2 days, 19:57:17	0.103	0.089	0.089	0.089	0.09	0.09	0.089	0.089	0.089	0.088	0.088	0.088	0.088	0.088	0.089	0.089	0.089	0.089	0.09	0.089	0.089	0.088	0.089	0.106	0.09	1.351	1.289	1.547	1.544	1.622	1.299	1.266	1.317	1.557	1.509	1.687	1.594	1.667	1.382	1.341	1.561	1.638	1.508	1.325	1.176	1.651	1.146	0.092	0.09
2 days, 20:57:17	0.104	0.089	0.089	0.089	0.09	0.09	0.089	0.089	0.089	0.089	0.088	0.088	0.088	0.088	0.089	0.089	0.089	0.089	0.09	0.089	0.089	0.088	0.089	0.107	0.09	1.358	1.29	1.548	1.546	1.627	1.302	1.271	1.323	1.562	1.523	1.692	1.62	1.672	1.384	1.364	1.568	1.644	1.511	1.332	1.18	1.658	1.145	0.093	0.09
2 days, 21:57:17	0.101	0.089	0.089	0.089	0.09	0.089	0.089	0.089	0.089	0.088	0.088	0.088	0.088	0.088	0.088	0.089	0.089	0.089	0.089	0.089	0.089	0.088	0.089	0.108	0.09	1.365	1.288	1.549	1.551	1.629	1.307	1.323	1.329	1.566	1.526	1.706	1.628	1.678	1.402	1.387	1.575	1.661	1.526	1.348	1.198	1.661	1.15	0.093	0.089
2 days, 22:57:17	0.103	0.089	0.089	0.089	0.09	0.09	0.089	0.089	0.089	0.088	0.088	0.088	0.088	0.088	0.088	0.089	0.089	0.089	0.09	0.089	0.089	0.088	0.089	0.107	0.09	1.369	1.288	1.553	1.557	1.644	1.324	1.374	1.341	1.579	1.554	1.715	1.639	1.69	1.406	1.417	1.597	1.667	1.527	1.353	1.222	1.663	1.151	0.093	0.089
Dose response assay 4
Time	blank	blank	blank	blank	blank	blank	blank	blank	blank	blank	blank	blank	blank	blank	blank	blank	blank	blank	blank	blank	blank	blank	blank	blank	blank	wt-anc-a-0	mfs1-anc-a-0	mfs1-s1-a-0	mfs1-L4-a-0	ntaA-anc-a-0	ntaA-s1-a-0	ntaA-s2-a-0	ntaA-s3-a-0	ntaA-s4-a-0	ntaA-s5-a-0	ntaA-s6-a-0	ntaA-s7-a-0	ntaA-s8-a-0	ntaA-L1-a-0	ntaA-L2-a-0	blank	blank	wt-anc-a-1	mfs1-anc-a-1	mfs1-s1-a-1	mfs1-L4-a-1	ntaA-anc-a-1	ntaA-s1-a-1	ntaA-s2-a-1
00:57:17	0.088	0.088	0.089	0.089	0.089	0.089	0.089	0.089	0.088	0.088	0.088	0.088	0.088	0.088	0.088	0.089	0.089	0.089	0.09	0.09	0.089	0.088	0.089	0.089	0.088	0.127	0.137	0.133	0.13	0.139	0.129	0.125	0.124	0.136	0.107	0.107	0.131	0.118	0.13	0.133	0.089	0.088	0.127	0.136	0.131	0.131	0.139	0.129	0.125
01:57:17	0.088	0.088	0.088	0.089	0.089	0.089	0.089	0.089	0.088	0.088	0.088	0.088	0.088	0.088	0.088	0.089	0.089	0.089	0.09	0.09	0.089	0.088	0.089	0.089	0.088	0.139	0.153	0.141	0.141	0.154	0.141	0.138	0.133	0.15	0.113	0.111	0.143	0.123	0.139	0.143	0.089	0.088	0.139	0.153	0.14	0.142	0.155	0.141	0.136
02:57:17	0.087	0.088	0.088	0.089	0.089	0.089	0.089	0.088	0.088	0.088	0.087	0.088	0.088	0.088	0.088	0.089	0.089	0.089	0.09	0.09	0.089	0.088	0.088	0.089	0.088	0.155	0.169	0.147	0.152	0.173	0.156	0.151	0.144	0.17	0.119	0.115	0.158	0.128	0.151	0.156	0.089	0.088	0.155	0.169	0.148	0.153	0.175	0.158	0.152
03:57:17	0.087	0.088	0.088	0.088	0.089	0.089	0.089	0.089	0.088	0.088	0.088	0.088	0.088	0.088	0.088	0.09	0.089	0.089	0.09	0.09	0.089	0.088	0.088	0.089	0.088	0.178	0.189	0.157	0.164	0.193	0.175	0.168	0.159	0.191	0.126	0.121	0.179	0.135	0.166	0.173	0.089	0.088	0.178	0.188	0.156	0.165	0.193	0.175	0.168
04:57:17	0.087	0.088	0.088	0.088	0.089	0.089	0.089	0.089	0.088	0.088	0.088	0.088	0.088	0.088	0.088	0.09	0.089	0.089	0.09	0.09	0.089	0.088	0.088	0.089	0.089	0.204	0.213	0.168	0.179	0.215	0.194	0.187	0.176	0.212	0.136	0.128	0.202	0.143	0.184	0.192	0.089	0.088	0.203	0.211	0.167	0.177	0.214	0.192	0.185
05:57:17	0.087	0.088	0.088	0.088	0.089	0.089	0.089	0.089	0.088	0.088	0.088	0.088	0.087	0.088	0.088	0.089	0.089	0.089	0.09	0.09	0.089	0.088	0.089	0.089	0.088	0.235	0.238	0.178	0.193	0.24	0.214	0.206	0.195	0.235	0.145	0.138	0.224	0.152	0.201	0.21	0.089	0.088	0.23	0.233	0.177	0.192	0.235	0.211	0.204
06:57:17	0.087	0.088	0.088	0.088	0.089	0.089	0.089	0.089	0.088	0.088	0.088	0.088	0.088	0.088	0.088	0.09	0.089	0.089	0.09	0.09	0.089	0.088	0.089	0.089	0.088	0.265	0.264	0.189	0.208	0.266	0.235	0.228	0.215	0.258	0.157	0.148	0.246	0.162	0.219	0.23	0.089	0.088	0.261	0.256	0.188	0.205	0.259	0.23	0.224
07:57:17	0.088	0.088	0.088	0.088	0.089	0.089	0.089	0.089	0.088	0.088	0.088	0.088	0.088	0.088	0.088	0.089	0.089	0.089	0.09	0.09	0.089	0.088	0.089	0.089	0.088	0.298	0.292	0.2	0.223	0.292	0.258	0.251	0.237	0.282	0.169	0.159	0.268	0.172	0.237	0.25	0.089	0.088	0.293	0.281	0.199	0.219	0.282	0.25	0.243
08:57:17	0.088	0.088	0.088	0.088	0.089	0.089	0.089	0.089	0.088	0.088	0.088	0.088	0.087	0.088	0.088	0.089	0.089	0.089	0.09	0.09	0.089	0.088	0.089	0.089	0.088	0.334	0.322	0.212	0.239	0.318	0.282	0.274	0.258	0.308	0.181	0.17	0.292	0.182	0.257	0.272	0.089	0.088	0.324	0.306	0.21	0.233	0.306	0.273	0.264
09:57:17	0.088	0.088	0.088	0.088	0.089	0.089	0.088	0.089	0.088	0.088	0.087	0.088	0.088	0.088	0.088	0.089	0.089	0.089	0.09	0.09	0.089	0.088	0.089	0.089	0.089	0.371	0.353	0.225	0.254	0.347	0.306	0.298	0.282	0.333	0.194	0.182	0.317	0.193	0.277	0.295	0.089	0.088	0.358	0.334	0.221	0.247	0.333	0.296	0.286
10:57:17	0.088	0.088	0.088	0.088	0.089	0.089	0.089	0.089	0.088	0.088	0.088	0.088	0.087	0.088	0.088	0.089	0.089	0.089	0.09	0.09	0.089	0.088	0.089	0.089	0.089	0.41	0.387	0.237	0.269	0.376	0.331	0.323	0.306	0.36	0.208	0.193	0.345	0.203	0.298	0.317	0.089	0.088	0.394	0.361	0.233	0.26	0.359	0.318	0.309
11:57:17	0.088	0.088	0.088	0.088	0.089	0.089	0.089	0.089	0.088	0.088	0.088	0.087	0.087	0.088	0.088	0.089	0.089	0.089	0.09	0.09	0.089	0.088	0.089	0.089	0.089	0.454	0.421	0.251	0.285	0.406	0.355	0.348	0.33	0.387	0.222	0.205	0.371	0.214	0.32	0.34	0.089	0.088	0.431	0.39	0.245	0.275	0.387	0.342	0.33
12:57:17	0.088	0.088	0.088	0.088	0.089	0.089	0.089	0.089	0.088	0.088	0.087	0.087	0.087	0.088	0.088	0.089	0.089	0.089	0.09	0.09	0.089	0.088	0.089	0.089	0.089	0.49	0.454	0.265	0.302	0.436	0.38	0.374	0.355	0.417	0.237	0.218	0.401	0.226	0.341	0.364	0.089	0.088	0.465	0.421	0.257	0.29	0.416	0.364	0.354
13:57:17	0.088	0.088	0.088	0.088	0.089	0.089	0.089	0.089	0.088	0.088	0.087	0.087	0.087	0.088	0.088	0.089	0.089	0.089	0.09	0.09	0.089	0.088	0.089	0.089	0.089	0.53	0.489	0.278	0.318	0.47	0.409	0.401	0.38	0.449	0.253	0.231	0.43	0.237	0.364	0.387	0.089	0.088	0.506	0.45	0.269	0.307	0.441	0.388	0.376
14:57:17	0.088	0.088	0.088	0.088	0.089	0.089	0.088	0.089	0.088	0.088	0.087	0.087	0.087	0.088	0.088	0.089	0.089	0.089	0.09	0.09	0.089	0.088	0.089	0.089	0.088	0.569	0.523	0.292	0.337	0.502	0.435	0.425	0.404	0.48	0.268	0.245	0.458	0.248	0.387	0.412	0.089	0.088	0.545	0.481	0.282	0.323	0.473	0.414	0.399
15:57:17	0.088	0.088	0.088	0.088	0.089	0.089	0.088	0.089	0.088	0.088	0.088	0.087	0.088	0.088	0.088	0.089	0.089	0.089	0.09	0.09	0.089	0.088	0.089	0.089	0.089	0.605	0.555	0.304	0.353	0.537	0.458	0.453	0.43	0.509	0.285	0.259	0.489	0.259	0.412	0.437	0.089	0.088	0.582	0.512	0.293	0.338	0.505	0.441	0.422
16:57:17	0.088	0.088	0.088	0.088	0.089	0.089	0.089	0.089	0.088	0.088	0.087	0.087	0.088	0.088	0.088	0.089	0.089	0.089	0.09	0.09	0.089	0.088	0.089	0.089	0.089	0.644	0.589	0.318	0.372	0.572	0.49	0.479	0.457	0.546	0.301	0.274	0.518	0.27	0.435	0.462	0.089	0.088	0.622	0.544	0.305	0.355	0.538	0.47	0.446
17:57:17	0.088	0.088	0.088	0.088	0.089	0.089	0.089	0.089	0.088	0.088	0.087	0.087	0.088	0.088	0.088	0.089	0.089	0.089	0.09	0.09	0.089	0.088	0.089	0.089	0.089	0.68	0.625	0.332	0.392	0.608	0.522	0.502	0.481	0.582	0.317	0.289	0.548	0.281	0.46	0.487	0.089	0.088	0.658	0.578	0.317	0.371	0.576	0.498	0.47
18:57:17	0.088	0.088	0.088	0.088	0.089	0.089	0.089	0.089	0.088	0.088	0.087	0.087	0.087	0.088	0.088	0.089	0.089	0.089	0.09	0.09	0.089	0.088	0.089	0.089	0.089	0.716	0.66	0.344	0.411	0.643	0.555	0.533	0.505	0.613	0.334	0.304	0.581	0.291	0.484	0.514	0.089	0.088	0.693	0.61	0.328	0.388	0.613	0.527	0.496
19:57:17	0.088	0.088	0.088	0.088	0.089	0.089	0.089	0.089	0.088	0.088	0.087	0.087	0.087	0.088	0.088	0.089	0.089	0.089	0.09	0.09	0.089	0.088	0.089	0.089	0.089	0.751	0.696	0.358	0.429	0.677	0.589	0.562	0.533	0.651	0.349	0.32	0.612	0.3	0.509	0.539	0.089	0.088	0.732	0.641	0.339	0.404	0.643	0.558	0.52
20:57:17	0.088	0.088	0.088	0.089	0.089	0.089	0.089	0.089	0.088	0.088	0.088	0.087	0.087	0.088	0.088	0.089	0.089	0.089	0.09	0.09	0.089	0.088	0.089	0.089	0.089	0.787	0.727	0.371	0.447	0.71	0.619	0.589	0.559	0.682	0.364	0.336	0.642	0.31	0.534	0.566	0.089	0.088	0.761	0.673	0.351	0.421	0.682	0.592	0.547
21:57:17	0.088	0.088	0.088	0.088	0.089	0.089	0.089	0.089	0.088	0.088	0.088	0.087	0.087	0.088	0.088	0.089	0.089	0.089	0.09	0.09	0.089	0.088	0.089	0.089	0.089	0.82	0.76	0.384	0.469	0.746	0.652	0.618	0.591	0.718	0.38	0.353	0.676	0.319	0.559	0.59	0.089	0.088	0.791	0.709	0.362	0.439	0.717	0.622	0.576
22:57:17	0.089	0.088	0.088	0.088	0.089	0.089	0.089	0.089	0.088	0.088	0.088	0.087	0.087	0.088	0.088	0.089	0.089	0.089	0.09	0.09	0.089	0.088	0.089	0.089	0.089	0.853	0.79	0.397	0.486	0.776	0.679	0.645	0.618	0.753	0.395	0.369	0.703	0.328	0.581	0.615	0.089	0.088	0.821	0.738	0.373	0.456	0.748	0.65	0.603
23:57:17	0.088	0.088	0.088	0.088	0.089	0.089	0.089	0.089	0.088	0.088	0.087	0.087	0.087	0.088	0.088	0.089	0.089	0.089	0.09	0.09	0.089	0.088	0.089	0.089	0.089	0.882	0.824	0.409	0.503	0.813	0.711	0.674	0.646	0.786	0.409	0.383	0.729	0.335	0.604	0.64	0.089	0.088	0.853	0.772	0.386	0.475	0.782	0.679	0.628
1 day, 0:57:17	0.089	0.088	0.089	0.089	0.089	0.089	0.089	0.089	0.088	0.088	0.088	0.087	0.087	0.088	0.088	0.089	0.089	0.089	0.09	0.09	0.089	0.088	0.089	0.089	0.089	0.907	0.854	0.422	0.523	0.853	0.745	0.699	0.672	0.824	0.424	0.401	0.76	0.345	0.632	0.667	0.089	0.088	0.881	0.807	0.396	0.494	0.827	0.707	0.655
1 day, 1:57:17	0.089	0.088	0.088	0.089	0.089	0.089	0.089	0.089	0.088	0.088	0.088	0.087	0.087	0.088	0.088	0.089	0.089	0.089	0.09	0.09	0.089	0.088	0.089	0.089	0.089	0.935	0.882	0.435	0.542	0.877	0.771	0.726	0.697	0.856	0.44	0.418	0.786	0.353	0.656	0.692	0.089	0.088	0.905	0.834	0.408	0.512	0.856	0.738	0.682
1 day, 2:57:17	0.088	0.088	0.088	0.088	0.089	0.089	0.089	0.089	0.088	0.088	0.087	0.087	0.087	0.088	0.088	0.089	0.089	0.089	0.089	0.09	0.089	0.088	0.088	0.089	0.089	0.959	0.907	0.447	0.563	0.904	0.801	0.753	0.726	0.885	0.451	0.433	0.817	0.361	0.682	0.718	0.089	0.088	0.936	0.858	0.418	0.532	0.883	0.766	0.71
1 day, 3:57:17	0.089	0.088	0.089	0.089	0.089	0.089	0.089	0.089	0.088	0.088	0.088	0.087	0.087	0.088	0.089	0.089	0.089	0.089	0.09	0.09	0.089	0.088	0.088	0.089	0.089	0.982	0.932	0.461	0.582	0.938	0.827	0.774	0.751	0.913	0.469	0.451	0.849	0.369	0.706	0.739	0.089	0.088	0.957	0.895	0.427	0.55	0.911	0.792	0.745
1 day, 4:57:17	0.089	0.088	0.089	0.089	0.089	0.089	0.089	0.089	0.088	0.088	0.088	0.087	0.087	0.088	0.089	0.089	0.089	0.089	0.09	0.09	0.089	0.088	0.089	0.089	0.089	0.998	0.955	0.473	0.601	0.953	0.855	0.805	0.779	0.94	0.484	0.467	0.87	0.376	0.728	0.765	0.089	0.088	0.977	0.921	0.438	0.571	0.929	0.822	0.767
1 day, 5:57:17	0.089	0.088	0.088	0.088	0.089	0.089	0.089	0.088	0.088	0.088	0.088	0.087	0.087	0.088	0.089	0.089	0.089	0.089	0.089	0.09	0.089	0.088	0.089	0.089	0.089	1.015	0.969	0.486	0.62	0.975	0.884	0.828	0.805	0.958	0.497	0.484	0.896	0.385	0.751	0.791	0.089	0.088	0.987	0.941	0.451	0.588	0.949	0.855	0.791
1 day, 6:57:17	0.089	0.088	0.088	0.088	0.089	0.089	0.089	0.089	0.088	0.088	0.088	0.087	0.087	0.088	0.089	0.089	0.089	0.089	0.089	0.09	0.089	0.088	0.089	0.089	0.089	1.021	0.975	0.501	0.637	0.986	0.912	0.846	0.826	0.972	0.511	0.502	0.911	0.394	0.776	0.813	0.089	0.088	0.996	0.956	0.461	0.608	0.962	0.879	0.817
1 day, 7:57:17	0.089	0.088	0.089	0.088	0.089	0.089	0.089	0.089	0.088	0.088	0.088	0.087	0.087	0.088	0.089	0.089	0.089	0.089	0.09	0.09	0.089	0.088	0.089	0.09	0.089	1.032	0.983	0.514	0.656	0.995	0.937	0.873	0.856	0.986	0.522	0.519	0.926	0.402	0.799	0.833	0.089	0.089	1.006	0.974	0.473	0.628	0.979	0.907	0.845
1 day, 8:57:17	0.089	0.088	0.088	0.089	0.089	0.089	0.089	0.089	0.088	0.088	0.088	0.088	0.087	0.088	0.088	0.089	0.089	0.089	0.09	0.09	0.089	0.088	0.088	0.089	0.089	1.033	0.983	0.528	0.677	1.007	0.954	0.896	0.879	0.99	0.541	0.535	0.933	0.41	0.82	0.853	0.09	0.088	1.013	0.986	0.485	0.646	0.992	0.93	0.869
1 day, 9:57:17	0.089	0.089	0.089	0.089	0.089	0.089	0.089	0.089	0.089	0.088	0.088	0.087	0.088	0.088	0.088	0.089	0.089	0.09	0.09	0.09	0.089	0.088	0.089	0.09	0.089	1.035	0.987	0.544	0.696	1.006	0.976	0.911	0.9	0.994	0.555	0.556	0.938	0.419	0.845	0.875	0.09	0.089	1.017	1.011	0.496	0.664	1.018	0.948	0.894
1 day, 10:57:17	0.089	0.088	0.089	0.089	0.089	0.089	0.089	0.089	0.088	0.088	0.088	0.087	0.087	0.088	0.088	0.089	0.089	0.089	0.09	0.09	0.089	0.088	0.089	0.089	0.089	1.042	1.015	0.554	0.712	1.013	0.988	0.922	0.922	1.021	0.569	0.576	0.953	0.425	0.872	0.893	0.09	0.089	1.028	1.022	0.506	0.686	1.019	0.965	0.919
1 day, 11:57:17	0.089	0.088	0.089	0.089	0.089	0.089	0.089	0.089	0.088	0.088	0.088	0.087	0.087	0.088	0.089	0.089	0.089	0.089	0.09	0.09	0.089	0.088	0.089	0.09	0.089	1.051	1.011	0.567	0.729	1.023	0.994	0.93	0.929	1.022	0.583	0.592	0.963	0.435	0.89	0.914	0.089	0.089	1.033	1.024	0.518	0.7	1.031	0.975	0.931
1 day, 12:57:17	0.089	0.088	0.089	0.089	0.089	0.089	0.089	0.089	0.088	0.088	0.088	0.087	0.087	0.088	0.088	0.089	0.089	0.089	0.089	0.09	0.089	0.088	0.089	0.089	0.089	1.081	1.045	0.579	0.747	1.029	1.008	0.939	0.951	1.029	0.597	0.607	0.961	0.442	0.914	0.936	0.09	0.088	1.04	1.031	0.531	0.722	1.039	0.989	0.944
1 day, 13:57:17	0.089	0.088	0.089	0.089	0.089	0.089	0.089	0.089	0.089	0.088	0.088	0.087	0.087	0.088	0.088	0.089	0.089	0.09	0.09	0.09	0.089	0.088	0.089	0.09	0.089	1.118	1.069	0.596	0.763	1.046	1.031	0.968	0.96	1.035	0.612	0.626	0.965	0.452	0.927	0.961	0.09	0.088	1.048	1.065	0.546	0.74	1.037	0.989	0.949
1 day, 14:57:17	0.089	0.088	0.089	0.089	0.089	0.089	0.089	0.089	0.089	0.088	0.088	0.087	0.087	0.088	0.089	0.089	0.089	0.089	0.09	0.09	0.089	0.088	0.089	0.09	0.089	1.124	1.093	0.608	0.777	1.068	1.045	1.018	0.966	1.047	0.624	0.643	0.965	0.459	0.951	0.981	0.09	0.089	1.05	1.063	0.556	0.759	1.056	0.994	0.956
1 day, 15:57:17	0.089	0.089	0.089	0.089	0.089	0.089	0.089	0.089	0.089	0.088	0.088	0.088	0.087	0.088	0.089	0.089	0.089	0.089	0.09	0.09	0.089	0.088	0.089	0.09	0.089	1.127	1.098	0.623	0.797	1.075	1.047	1.012	0.976	1.045	0.637	0.657	0.961	0.469	0.969	0.991	0.09	0.089	1.058	1.112	0.566	0.773	1.074	1.045	0.969
1 day, 16:57:17	0.089	0.089	0.089	0.089	0.089	0.089	0.089	0.089	0.089	0.088	0.088	0.087	0.087	0.088	0.089	0.089	0.089	0.089	0.09	0.09	0.089	0.088	0.089	0.09	0.089	1.147	1.134	0.639	0.813	1.082	1.085	1.022	0.985	1.079	0.653	0.678	1.011	0.478	0.987	0.998	0.09	0.089	1.069	1.133	0.579	0.791	1.077	1.047	0.975
1 day, 17:57:17	0.089	0.089	0.089	0.089	0.089	0.089	0.089	0.089	0.089	0.088	0.088	0.087	0.087	0.088	0.088	0.089	0.089	0.089	0.09	0.09	0.089	0.088	0.088	0.09	0.089	1.171	1.145	0.656	0.835	1.09	1.084	1.015	0.986	1.104	0.668	0.692	1.025	0.485	1.089	1	0.09	0.089	1.151	1.135	0.592	0.807	1.08	1.056	0.978
1 day, 18:57:17	0.089	0.089	0.089	0.089	0.089	0.089	0.089	0.089	0.089	0.088	0.088	0.087	0.087	0.088	0.088	0.089	0.089	0.089	0.09	0.09	0.089	0.088	0.089	0.09	0.089	1.179	1.165	0.663	0.849	1.144	1.118	1.049	0.986	1.13	0.68	0.71	1.073	0.493	1.092	1.01	0.09	0.089	1.154	1.145	0.603	0.826	1.086	1.069	0.988
1 day, 19:57:17	0.089	0.089	0.089	0.089	0.089	0.089	0.089	0.089	0.088	0.088	0.088	0.087	0.087	0.088	0.089	0.089	0.089	0.089	0.09	0.09	0.089	0.088	0.089	0.09	0.089	1.208	1.199	0.683	0.871	1.14	1.128	1.058	0.985	1.176	0.692	0.73	1.072	0.502	1.101	1.016	0.09	0.089	1.168	1.16	0.613	0.846	1.126	1.092	0.993
1 day, 20:57:17	0.089	0.089	0.089	0.089	0.089	0.089	0.089	0.089	0.089	0.088	0.088	0.087	0.088	0.088	0.089	0.089	0.089	0.089	0.09	0.09	0.089	0.088	0.089	0.09	0.089	1.237	1.231	0.694	0.888	1.178	1.152	1.055	1.021	1.192	0.717	0.747	1.092	0.511	1.108	1.021	0.09	0.089	1.195	1.173	0.63	0.862	1.153	1.1	1.001
1 day, 21:57:17	0.089	0.089	0.089	0.089	0.089	0.089	0.089	0.089	0.089	0.088	0.088	0.087	0.088	0.088	0.089	0.089	0.089	0.089	0.09	0.09	0.089	0.088	0.089	0.09	0.089	1.24	1.232	0.708	0.909	1.174	1.187	1.045	1.033	1.203	0.73	0.766	1.127	0.519	1.115	1.073	0.09	0.089	1.197	1.219	0.642	0.884	1.155	1.116	1
1 day, 22:57:17	0.089	0.089	0.089	0.089	0.09	0.089	0.089	0.089	0.089	0.088	0.088	0.087	0.087	0.088	0.089	0.089	0.089	0.089	0.09	0.09	0.089	0.088	0.089	0.09	0.089	1.271	1.227	0.721	0.923	1.205	1.21	1.059	1.035	1.228	0.741	0.782	1.141	0.527	1.121	1.079	0.09	0.089	1.209	1.251	0.653	0.902	1.19	1.133	1.019
1 day, 23:57:17	0.089	0.089	0.089	0.089	0.089	0.089	0.089	0.089	0.089	0.088	0.088	0.087	0.087	0.088	0.088	0.089	0.089	0.089	0.09	0.09	0.089	0.088	0.089	0.09	0.089	1.27	1.26	0.733	0.953	1.224	1.247	1.106	1.082	1.247	0.75	0.798	1.213	0.535	1.148	1.078	0.09	0.089	1.23	1.28	0.666	0.913	1.197	1.163	1.029
2 days, 0:57:17	0.089	0.089	0.089	0.089	0.089	0.089	0.089	0.089	0.089	0.088	0.088	0.087	0.087	0.088	0.089	0.089	0.089	0.089	0.09	0.09	0.089	0.088	0.089	0.09	0.089	1.276	1.261	0.747	0.963	1.26	1.253	1.105	1.081	1.291	0.764	0.818	1.21	0.542	1.152	1.122	0.09	0.089	1.241	1.288	0.675	0.923	1.218	1.17	1.042
2 days, 1:57:17	0.089	0.089	0.089	0.089	0.089	0.089	0.089	0.089	0.089	0.088	0.088	0.087	0.088	0.088	0.088	0.089	0.089	0.089	0.089	0.09	0.089	0.088	0.089	0.091	0.089	1.281	1.299	0.76	0.97	1.257	1.253	1.122	1.074	1.301	0.778	0.834	1.221	0.551	1.168	1.128	0.09	0.089	1.245	1.342	0.688	0.934	1.252	1.198	1.058
2 days, 2:57:17	0.089	0.089	0.089	0.089	0.089	0.089	0.089	0.089	0.089	0.088	0.088	0.087	0.088	0.088	0.089	0.089	0.089	0.09	0.09	0.09	0.089	0.088	0.089	0.091	0.089	1.295	1.318	0.773	0.971	1.286	1.263	1.129	1.122	1.314	0.791	0.853	1.218	0.558	1.187	1.141	0.09	0.089	1.264	1.354	0.699	0.943	1.257	1.225	1.068
2 days, 3:57:17	0.091	0.089	0.089	0.089	0.09	0.089	0.089	0.089	0.089	0.088	0.088	0.088	0.088	0.088	0.089	0.089	0.089	0.09	0.09	0.09	0.089	0.088	0.089	0.091	0.089	1.39	1.32	0.787	0.978	1.284	1.271	1.15	1.172	1.355	0.797	0.863	1.234	0.57	1.19	1.197	0.09	0.089	1.264	1.362	0.709	0.952	1.266	1.239	1.074
2 days, 4:57:17	0.094	0.089	0.089	0.089	0.09	0.089	0.089	0.089	0.089	0.088	0.088	0.088	0.088	0.088	0.088	0.089	0.089	0.089	0.09	0.09	0.089	0.088	0.089	0.091	0.089	1.394	1.334	0.799	0.99	1.285	1.275	1.147	1.179	1.389	0.806	0.876	1.234	0.575	1.225	1.207	0.09	0.089	1.269	1.403	0.724	0.972	1.275	1.25	1.082
2 days, 5:57:17	0.095	0.089	0.089	0.089	0.089	0.089	0.089	0.089	0.089	0.088	0.088	0.088	0.088	0.088	0.088	0.089	0.089	0.089	0.09	0.09	0.089	0.088	0.089	0.091	0.089	1.401	1.338	0.811	1.021	1.288	1.338	1.164	1.184	1.394	0.811	0.89	1.268	0.582	1.232	1.304	0.09	0.089	1.276	1.415	0.737	0.991	1.287	1.274	1.114
2 days, 6:57:17	0.096	0.089	0.089	0.089	0.089	0.089	0.089	0.089	0.089	0.088	0.088	0.087	0.088	0.088	0.088	0.089	0.089	0.089	0.09	0.09	0.089	0.088	0.089	0.092	0.089	1.48	1.338	0.823	1.023	1.287	1.344	1.17	1.201	1.407	0.827	0.911	1.271	0.588	1.277	1.353	0.09	0.089	1.297	1.439	0.75	0.999	1.314	1.293	1.143
2 days, 7:57:17	0.097	0.089	0.089	0.089	0.09	0.089	0.089	0.089	0.089	0.088	0.088	0.087	0.088	0.088	0.088	0.089	0.089	0.089	0.09	0.09	0.089	0.088	0.089	0.093	0.089	1.491	1.35	0.834	1.022	1.322	1.346	1.18	1.213	1.419	0.86	0.918	1.271	0.596	1.31	1.356	0.09	0.089	1.3	1.441	0.764	1.002	1.334	1.32	1.147
2 days, 8:57:17	0.098	0.089	0.089	0.089	0.089	0.089	0.089	0.089	0.089	0.088	0.088	0.088	0.088	0.088	0.088	0.089	0.089	0.089	0.09	0.09	0.089	0.088	0.089	0.095	0.089	1.466	1.349	0.848	1.028	1.337	1.35	1.178	1.213	1.429	0.863	0.928	1.288	0.602	1.338	1.363	0.09	0.089	1.312	1.451	0.775	1.012	1.34	1.337	1.169
2 days, 9:57:17	0.099	0.089	0.089	0.089	0.09	0.089	0.089	0.089	0.089	0.088	0.088	0.087	0.088	0.088	0.088	0.089	0.089	0.089	0.09	0.09	0.089	0.088	0.089	0.098	0.089	1.469	1.352	0.857	1.031	1.338	1.349	1.181	1.229	1.441	0.867	0.935	1.287	0.61	1.348	1.37	0.09	0.089	1.318	1.464	0.788	1.036	1.351	1.343	1.216
2 days, 10:57:17	0.101	0.089	0.089	0.089	0.089	0.089	0.089	0.089	0.089	0.088	0.088	0.088	0.088	0.088	0.088	0.089	0.089	0.089	0.09	0.09	0.089	0.088	0.089	0.098	0.089	1.53	1.353	0.88	1.037	1.362	1.365	1.18	1.234	1.45	0.885	0.941	1.295	0.614	1.374	1.377	0.09	0.089	1.336	1.472	0.802	1.05	1.36	1.358	1.239
2 days, 11:57:17	0.102	0.089	0.089	0.089	0.09	0.089	0.089	0.089	0.089	0.088	0.088	0.088	0.088	0.088	0.088	0.089	0.089	0.09	0.09	0.09	0.089	0.088	0.089	0.101	0.089	1.525	1.355	0.889	1.052	1.362	1.398	1.182	1.241	1.464	0.894	0.95	1.297	0.622	1.389	1.421	0.09	0.089	1.362	1.479	0.814	1.063	1.38	1.371	1.25
2 days, 12:57:17	0.102	0.089	0.089	0.089	0.09	0.09	0.089	0.089	0.089	0.088	0.088	0.088	0.088	0.088	0.088	0.089	0.089	0.09	0.09	0.09	0.089	0.088	0.089	0.101	0.089	1.507	1.356	0.9	1.089	1.368	1.399	1.18	1.24	1.469	0.918	0.951	1.305	0.63	1.403	1.418	0.09	0.089	1.365	1.485	0.828	1.072	1.388	1.38	1.259
2 days, 13:57:17	0.102	0.089	0.089	0.089	0.09	0.089	0.089	0.089	0.089	0.088	0.088	0.087	0.088	0.088	0.088	0.089	0.089	0.089	0.09	0.09	0.089	0.088	0.089	0.102	0.089	1.52	1.363	0.91	1.091	1.37	1.403	1.181	1.244	1.477	0.916	0.96	1.308	0.653	1.411	1.424	0.09	0.089	1.369	1.509	0.841	1.079	1.412	1.392	1.271
2 days, 14:57:17	0.104	0.089	0.089	0.089	0.09	0.089	0.089	0.089	0.089	0.088	0.088	0.088	0.088	0.088	0.088	0.089	0.089	0.089	0.09	0.09	0.089	0.088	0.089	0.103	0.089	1.527	1.366	0.93	1.096	1.385	1.423	1.194	1.248	1.484	0.926	0.989	1.31	0.657	1.43	1.428	0.09	0.089	1.378	1.531	0.857	1.113	1.422	1.409	1.3
2 days, 15:57:17	0.103	0.089	0.089	0.089	0.09	0.09	0.089	0.089	0.089	0.088	0.088	0.088	0.088	0.088	0.088	0.089	0.089	0.089	0.09	0.09	0.089	0.088	0.089	0.103	0.089	1.545	1.368	0.948	1.107	1.387	1.43	1.196	1.248	1.493	0.93	1.003	1.314	0.665	1.435	1.435	0.09	0.089	1.398	1.538	0.875	1.119	1.431	1.417	1.337
2 days, 16:57:17	0.103	0.089	0.089	0.089	0.09	0.089	0.089	0.089	0.089	0.088	0.088	0.088	0.088	0.088	0.088	0.089	0.089	0.089	0.09	0.09	0.089	0.088	0.089	0.105	0.089	1.553	1.368	0.961	1.103	1.393	1.432	1.195	1.259	1.507	0.937	1.009	1.318	0.67	1.45	1.438	0.09	0.089	1.407	1.545	0.887	1.133	1.441	1.449	1.382
2 days, 17:57:17	0.104	0.089	0.089	0.089	0.09	0.09	0.089	0.089	0.089	0.088	0.088	0.088	0.088	0.088	0.089	0.089	0.089	0.089	0.09	0.09	0.089	0.088	0.089	0.105	0.09	1.558	1.372	0.971	1.11	1.403	1.438	1.226	1.258	1.517	0.95	1.013	1.319	0.678	1.469	1.438	0.091	0.089	1.413	1.565	0.906	1.142	1.465	1.462	1.394
2 days, 18:57:17	0.104	0.089	0.089	0.089	0.09	0.09	0.089	0.089	0.089	0.088	0.088	0.088	0.088	0.088	0.088	0.089	0.089	0.09	0.09	0.09	0.089	0.088	0.089	0.104	0.09	1.568	1.411	0.991	1.109	1.405	1.453	1.227	1.261	1.562	0.954	1.014	1.321	0.69	1.476	1.441	0.09	0.089	1.423	1.577	0.919	1.151	1.472	1.472	1.416
2 days, 19:57:17	0.103	0.089	0.089	0.089	0.09	0.09	0.089	0.089	0.089	0.088	0.088	0.088	0.088	0.088	0.089	0.089	0.089	0.089	0.09	0.09	0.089	0.088	0.089	0.104	0.09	1.578	1.413	1.001	1.158	1.42	1.462	1.241	1.266	1.571	0.964	1.022	1.338	0.696	1.488	1.447	0.091	0.089	1.437	1.585	0.933	1.159	1.487	1.483	1.434
2 days, 20:57:17	0.104	0.089	0.089	0.089	0.09	0.09	0.089	0.089	0.089	0.088	0.088	0.088	0.088	0.088	0.088	0.089	0.089	0.089	0.09	0.09	0.089	0.088	0.089	0.105	0.09	1.587	1.474	1.016	1.158	1.425	1.466	1.241	1.265	1.584	0.964	1.024	1.349	0.694	1.492	1.446	0.091	0.089	1.463	1.595	0.957	1.169	1.495	1.494	1.447
2 days, 21:57:17	0.103	0.089	0.089	0.089	0.089	0.089	0.089	0.089	0.089	0.088	0.088	0.088	0.088	0.088	0.088	0.089	0.089	0.089	0.09	0.09	0.089	0.088	0.089	0.105	0.09	1.566	1.476	1.036	1.16	1.427	1.472	1.255	1.281	1.593	0.965	1.038	1.358	0.705	1.516	1.446	0.091	0.089	1.472	1.601	1.016	1.178	1.504	1.502	1.454
Dose response assay 5
Time	blank	blank	blank	blank	blank	blank	blank	blank	blank	blank	blank	blank	blank	blank	blank	blank	blank	blank	blank	blank	blank	blank	blank	blank	wt-anc-a-0	wt-anc-b-0	wt-anc-c-0	wj-anc-a-0	wj-anc-b-0	wj-anc-c-0	mshA-KO-a-0	mshA-KO-b-0	mshA-KO-c-0	mshA-comp-a-0	mshA-comp-b-0	mshA-comp-c-0	wt-anc-a-1	wt-anc-b-1	wt-anc-c-1	wj-anc-a-1	wj-anc-b-1	wj-anc-c-1	mshA-KO-a-5	mshA-KO-b-5	mshA-KO-c-5	mshA-comp-a-1	mshA-comp-b-1	mshA-comp-c-1	wt-anc-a-2
00:57:17	0.089	0.089	0.089	0.089	0.09	0.089	0.092	0.089	0.089	0.089	0.09	0.088	0.088	0.189	0.089	0.09	0.09	0.09	0.092	0.09	0.089	0.089	0.09	0.09	0.137	0.161	0.156	0.165	0.143	0.157	0.126	0.14	0.129	0.156	0.147	0.159	0.133	0.165	0.154	0.163	0.14	0.159	0.125	0.141	0.128	0.154	0.144	0.159	0.15
01:57:17	0.089	0.089	0.089	0.089	0.09	0.089	0.092	0.089	0.089	0.089	0.089	0.088	0.088	0.113	0.089	0.09	0.089	0.09	0.092	0.09	0.089	0.089	0.089	0.09	0.147	0.176	0.17	0.18	0.156	0.172	0.131	0.148	0.134	0.173	0.161	0.171	0.143	0.183	0.172	0.178	0.148	0.169	0.13	0.147	0.136	0.185	0.158	0.177	0.164
02:57:17	0.088	0.089	0.089	0.089	0.089	0.089	0.092	0.089	0.089	0.089	0.089	0.088	0.088	0.09	0.089	0.089	0.09	0.09	0.092	0.09	0.089	0.089	0.089	0.089	0.166	0.204	0.196	0.211	0.181	0.202	0.139	0.158	0.141	0.197	0.182	0.195	0.159	0.217	0.194	0.206	0.173	0.201	0.138	0.156	0.144	0.216	0.178	0.203	0.184
03:57:17	0.088	0.089	0.089	0.089	0.089	0.089	0.091	0.089	0.089	0.089	0.089	0.088	0.088	0.089	0.089	0.089	0.089	0.09	0.092	0.09	0.089	0.088	0.089	0.089	0.193	0.247	0.221	0.243	0.218	0.246	0.145	0.167	0.148	0.241	0.211	0.243	0.185	0.261	0.216	0.238	0.195	0.246	0.144	0.167	0.152	0.256	0.207	0.244	0.209
04:57:17	0.088	0.089	0.089	0.089	0.089	0.089	0.092	0.089	0.089	0.089	0.089	0.088	0.088	0.089	0.089	0.089	0.09	0.09	0.092	0.09	0.089	0.089	0.089	0.09	0.222	0.288	0.265	0.279	0.244	0.294	0.156	0.181	0.158	0.3	0.248	0.304	0.214	0.293	0.24	0.271	0.219	0.289	0.154	0.182	0.163	0.292	0.241	0.312	0.24
05:57:17	0.088	0.089	0.089	0.089	0.089	0.089	0.091	0.089	0.089	0.089	0.089	0.088	0.088	0.089	0.089	0.089	0.09	0.09	0.092	0.09	0.089	0.089	0.089	0.089	0.254	0.322	0.306	0.337	0.287	0.313	0.17	0.206	0.172	0.331	0.292	0.374	0.245	0.306	0.266	0.311	0.261	0.324	0.166	0.199	0.176	0.33	0.281	0.369	0.268
06:57:17	0.088	0.088	0.089	0.089	0.089	0.089	0.091	0.089	0.089	0.089	0.089	0.088	0.088	0.089	0.089	0.089	0.09	0.09	0.092	0.09	0.089	0.089	0.089	0.089	0.314	0.352	0.35	0.389	0.323	0.379	0.187	0.239	0.195	0.372	0.335	0.427	0.281	0.349	0.294	0.35	0.295	0.353	0.18	0.235	0.206	0.36	0.318	0.417	0.313
07:57:17	0.088	0.089	0.089	0.089	0.089	0.089	0.091	0.089	0.089	0.089	0.089	0.088	0.088	0.089	0.089	0.089	0.09	0.09	0.092	0.09	0.089	0.089	0.089	0.089	0.338	0.402	0.383	0.435	0.376	0.437	0.211	0.27	0.221	0.41	0.375	0.484	0.318	0.382	0.326	0.383	0.339	0.375	0.198	0.261	0.226	0.395	0.365	0.468	0.345
08:57:17	0.088	0.089	0.089	0.089	0.089	0.089	0.092	0.089	0.089	0.089	0.089	0.088	0.088	0.089	0.089	0.09	0.09	0.09	0.093	0.09	0.089	0.089	0.089	0.089	0.375	0.452	0.429	0.479	0.427	0.474	0.242	0.306	0.251	0.451	0.413	0.51	0.365	0.433	0.359	0.434	0.374	0.436	0.218	0.281	0.256	0.422	0.399	0.481	0.379
09:57:17	0.088	0.089	0.089	0.089	0.089	0.089	0.091	0.089	0.089	0.089	0.089	0.088	0.088	0.089	0.089	0.089	0.09	0.09	0.093	0.09	0.089	0.089	0.089	0.089	0.435	0.471	0.485	0.527	0.47	0.527	0.265	0.327	0.286	0.5	0.451	0.567	0.408	0.474	0.413	0.465	0.402	0.459	0.238	0.306	0.277	0.46	0.44	0.534	0.418
10:57:17	0.088	0.089	0.089	0.089	0.089	0.089	0.091	0.089	0.089	0.089	0.089	0.088	0.088	0.089	0.089	0.089	0.09	0.09	0.093	0.09	0.089	0.089	0.089	0.089	0.457	0.505	0.535	0.619	0.546	0.583	0.291	0.359	0.313	0.535	0.489	0.632	0.439	0.51	0.441	0.52	0.442	0.499	0.263	0.315	0.308	0.504	0.472	0.583	0.463
11:57:17	0.088	0.088	0.089	0.089	0.089	0.089	0.091	0.089	0.089	0.089	0.089	0.088	0.088	0.089	0.089	0.089	0.09	0.09	0.093	0.089	0.089	0.088	0.089	0.089	0.543	0.538	0.588	0.614	0.587	0.645	0.334	0.385	0.328	0.575	0.522	0.734	0.539	0.574	0.492	0.575	0.495	0.587	0.298	0.332	0.318	0.562	0.507	0.629	0.489
12:57:17	0.089	0.089	0.089	0.089	0.089	0.089	0.091	0.089	0.089	0.089	0.089	0.088	0.088	0.089	0.089	0.089	0.09	0.09	0.092	0.09	0.089	0.089	0.09	0.089	0.601	0.607	0.615	0.669	0.642	0.641	0.35	0.41	0.348	0.613	0.557	0.774	0.59	0.603	0.547	0.621	0.532	0.645	0.318	0.341	0.338	0.609	0.539	0.673	0.551
13:57:17	0.088	0.089	0.089	0.089	0.089	0.089	0.091	0.089	0.089	0.089	0.089	0.088	0.088	0.089	0.089	0.089	0.09	0.09	0.092	0.09	0.089	0.089	0.089	0.089	0.661	0.637	0.662	0.745	0.72	0.73	0.368	0.441	0.374	0.669	0.6	0.843	0.668	0.643	0.584	0.535	0.552	0.681	0.341	0.354	0.358	0.636	0.578	0.74	0.661
14:57:17	0.089	0.089	0.089	0.089	0.089	0.089	0.091	0.089	0.089	0.089	0.089	0.088	0.088	0.089	0.089	0.089	0.09	0.09	0.092	0.09	0.089	0.089	0.09	0.089	0.681	0.726	0.733	0.773	0.745	0.659	0.384	0.468	0.378	0.703	0.67	0.892	0.7	0.683	0.605	0.699	0.593	0.723	0.353	0.362	0.375	0.669	0.609	0.786	0.672
15:57:17	0.089	0.089	0.089	0.089	0.089	0.089	0.091	0.089	0.089	0.089	0.089	0.088	0.088	0.089	0.089	0.089	0.09	0.09	0.092	0.09	0.089	0.089	0.089	0.089	0.724	0.745	0.767	0.77	0.753	0.688	0.41	0.497	0.408	0.727	0.711	0.884	0.744	0.659	0.632	0.724	0.605	0.74	0.353	0.376	0.387	0.711	0.672	0.875	0.649
16:57:17	0.089	0.089	0.089	0.089	0.089	0.089	0.091	0.089	0.089	0.089	0.089	0.088	0.088	0.089	0.089	0.089	0.09	0.09	0.092	0.09	0.089	0.089	0.089	0.089	0.775	0.694	0.666	0.721	0.758	0.741	0.425	0.53	0.41	0.774	0.741	0.906	0.793	0.712	0.628	0.776	0.656	0.673	0.359	0.388	0.409	0.756	0.691	0.908	0.706
17:57:17	0.089	0.089	0.089	0.089	0.089	0.089	0.091	0.089	0.089	0.089	0.089	0.088	0.088	0.089	0.089	0.089	0.09	0.09	0.092	0.09	0.089	0.089	0.09	0.089	0.862	0.74	0.79	0.756	0.841	0.761	0.435	0.5	0.459	0.804	0.764	0.937	0.841	0.709	0.662	0.746	0.765	0.693	0.371	0.397	0.419	0.778	0.749	0.982	0.748
18:57:17	0.089	0.089	0.089	0.089	0.089	0.089	0.091	0.089	0.089	0.089	0.089	0.088	0.088	0.089	0.089	0.089	0.09	0.09	0.092	0.09	0.089	0.089	0.09	0.089	0.746	0.731	0.733	1.137	0.835	0.777	0.437	0.573	0.442	0.819	0.822	0.953	0.808	0.72	0.666	0.821	0.813	0.816	0.38	0.408	0.43	0.841	0.802	0.966	0.824
19:57:17	0.089	0.089	0.089	0.089	0.089	0.089	0.091	0.089	0.089	0.089	0.089	0.088	0.088	0.089	0.089	0.089	0.09	0.09	0.092	0.09	0.089	0.089	0.09	0.089	0.931	0.813	0.707	1.165	0.896	1.239	0.456	0.542	0.499	0.857	0.804	0.974	1.097	0.695	0.742	0.874	0.767	0.862	0.387	0.421	0.451	0.843	0.839	1.059	0.813
20:57:17	0.089	0.089	0.089	0.089	0.089	0.089	0.091	0.089	0.089	0.089	0.089	0.088	0.088	0.089	0.089	0.089	0.09	0.09	0.092	0.09	0.089	0.089	0.09	0.09	1.059	0.753	0.77	1.168	0.74	1.271	0.483	0.562	0.533	0.901	0.921	0.991	0.949	1.029	0.785	0.862	0.779	0.793	0.396	0.429	0.462	0.923	0.886	1.241	0.875
21:57:17	0.089	0.089	0.089	0.089	0.09	0.089	0.091	0.089	0.089	0.089	0.089	0.088	0.088	0.089	0.089	0.089	0.09	0.09	0.092	0.09	0.089	0.089	0.09	0.089	1.092	0.774	0.826	1.206	0.797	1.305	0.497	0.605	0.5	1.216	0.893	1.016	0.973	1.04	1.154	0.873	0.814	0.823	0.405	0.432	0.471	1.134	0.92	1.147	0.818
22:57:17	0.089	0.089	0.089	0.089	0.089	0.089	0.091	0.089	0.089	0.089	0.089	0.088	0.088	0.089	0.089	0.089	0.09	0.09	0.092	0.09	0.089	0.089	0.089	0.089	1.114	0.824	1.088	1.217	0.84	1.292	0.5	0.547	0.572	1.251	0.947	1.033	1.087	1.053	1.189	1.025	0.823	0.836	0.417	0.448	0.487	1.164	0.982	1.293	0.876
23:57:17	0.089	0.089	0.089	0.089	0.089	0.089	0.091	0.089	0.089	0.089	0.089	0.088	0.088	0.089	0.089	0.089	0.09	0.09	0.092	0.09	0.089	0.089	0.09	0.089	1.034	1.349	1.101	1.275	0.883	1.31	0.532	0.639	0.535	1.283	1.058	1.055	1.32	1.07	1.228	1.052	0.841	0.859	0.427	0.445	0.487	1.193	1.19	1.244	1.044
1 day, 0:57:17	0.089	0.089	0.089	0.089	0.09	0.089	0.091	0.089	0.089	0.089	0.089	0.088	0.088	0.089	0.089	0.089	0.09	0.09	0.092	0.09	0.089	0.089	0.09	0.09	1.146	1.392	1.118	1.275	0.846	1.33	0.558	0.639	0.536	1.315	1.062	1.079	1.557	1.082	1.172	1.079	0.865	0.871	0.438	0.45	0.505	1.217	1.232	1.285	1.065
1 day, 1:57:17	0.089	0.089	0.089	0.089	0.09	0.089	0.091	0.089	0.089	0.089	0.089	0.088	0.088	0.089	0.089	0.089	0.09	0.09	0.092	0.09	0.089	0.089	0.09	0.09	1.518	1.393	1.148	1.281	0.86	1.355	0.575	0.65	0.602	1.307	1.081	1.096	1.56	1.124	1.187	1.096	0.879	0.899	0.445	0.467	0.511	1.252	1.272	1.123	1.078
1 day, 2:57:17	0.089	0.089	0.089	0.089	0.09	0.089	0.091	0.089	0.089	0.089	0.089	0.088	0.088	0.089	0.089	0.089	0.09	0.09	0.092	0.09	0.089	0.089	0.09	0.09	1.526	1.423	1.155	1.277	0.87	1.367	0.537	0.67	0.624	1.325	1.104	1.114	1.579	1.113	1.218	1.08	0.917	0.915	0.451	0.498	0.517	1.275	1.303	1.132	1.088
1 day, 3:57:17	0.089	0.089	0.089	0.089	0.089	0.089	0.091	0.089	0.089	0.089	0.089	0.088	0.088	0.089	0.089	0.089	0.09	0.09	0.092	0.09	0.089	0.089	0.09	0.089	1.548	1.441	1.17	1.283	0.919	1.385	0.611	0.689	0.736	1.356	1.137	1.13	1.607	1.147	1.254	1.085	0.977	0.933	0.458	0.501	0.533	1.304	1.34	1.124	1.1
1 day, 4:57:17	0.089	0.089	0.089	0.089	0.09	0.089	0.091	0.089	0.089	0.089	0.089	0.088	0.088	0.089	0.089	0.089	0.09	0.09	0.092	0.09	0.089	0.089	0.09	0.09	1.538	1.438	1.171	1.299	0.935	1.438	0.577	0.716	0.713	1.36	1.15	1.139	1.627	1.159	1.269	1.113	1.004	0.952	0.459	0.513	0.548	1.329	1.381	1.28	1.113
1 day, 5:57:17	0.089	0.089	0.089	0.089	0.09	0.089	0.091	0.089	0.089	0.089	0.089	0.088	0.088	0.089	0.089	0.089	0.09	0.09	0.092	0.09	0.089	0.089	0.09	0.09	1.525	1.465	1.18	1.319	0.98	1.441	0.58	0.741	0.718	1.392	1.196	1.143	1.634	1.263	1.283	1.139	1.026	0.975	0.467	0.521	0.565	1.369	1.398	1.291	1.127
1 day, 6:57:17	0.089	0.089	0.089	0.089	0.09	0.089	0.091	0.089	0.089	0.089	0.089	0.088	0.088	0.089	0.089	0.089	0.09	0.09	0.092	0.09	0.089	0.089	0.09	0.09	1.53	1.473	1.209	1.341	1.002	1.436	0.59	0.787	0.647	1.415	1.203	1.143	1.66	1.292	1.298	1.164	1.068	1.015	0.477	0.507	0.581	1.408	1.435	1.31	1.13
1 day, 7:57:17	0.089	0.089	0.089	0.089	0.09	0.089	0.091	0.089	0.089	0.089	0.089	0.088	0.088	0.089	0.089	0.089	0.09	0.089	0.092	0.09	0.089	0.089	0.09	0.09	1.553	1.47	1.202	1.35	1.026	1.503	0.638	0.944	0.683	1.427	1.191	1.151	1.654	1.299	1.341	1.194	1.075	1.017	0.485	0.538	0.603	1.403	1.48	1.316	1.157
1 day, 8:57:17	0.089	0.089	0.089	0.089	0.09	0.089	0.091	0.089	0.089	0.089	0.089	0.088	0.088	0.089	0.089	0.089	0.09	0.09	0.092	0.09	0.089	0.089	0.09	0.09	1.554	1.507	1.204	1.364	1.059	1.504	0.619	0.947	0.711	1.436	1.214	1.153	1.669	1.292	1.341	1.191	1.097	1.04	0.493	0.55	0.616	1.39	1.494	1.323	1.168
1 day, 9:57:17	0.089	0.089	0.089	0.089	0.09	0.089	0.091	0.089	0.089	0.089	0.089	0.088	0.088	0.089	0.089	0.089	0.09	0.09	0.092	0.09	0.089	0.089	0.09	0.09	1.573	1.503	1.212	1.378	1.042	1.496	0.646	1.201	0.72	1.438	1.24	1.151	1.669	1.285	1.345	1.213	1.109	1.038	0.501	0.551	0.596	1.388	1.492	1.297	1.181
1 day, 10:57:17	0.089	0.089	0.089	0.089	0.09	0.089	0.091	0.089	0.089	0.089	0.09	0.088	0.088	0.089	0.089	0.089	0.09	0.09	0.092	0.09	0.089	0.089	0.09	0.09	1.539	1.486	1.214	1.372	1.063	1.507	0.661	1.212	0.749	1.444	1.244	1.148	1.671	1.293	1.356	1.216	1.124	1.03	0.514	0.583	0.639	1.413	1.51	1.34	1.15
1 day, 11:57:17	0.089	0.089	0.089	0.089	0.09	0.089	0.091	0.089	0.089	0.089	0.09	0.088	0.088	0.089	0.089	0.089	0.09	0.09	0.092	0.09	0.089	0.089	0.09	0.09	1.539	1.508	1.214	1.399	1.034	1.515	0.675	1.225	0.859	1.463	1.246	1.145	1.672	1.295	1.36	1.225	1.147	1.045	0.526	0.599	0.661	1.409	1.517	1.34	1.162
1 day, 12:57:17	0.089	0.089	0.089	0.089	0.09	0.089	0.091	0.089	0.089	0.089	0.089	0.088	0.088	0.089	0.089	0.089	0.09	0.09	0.092	0.09	0.089	0.089	0.09	0.09	1.538	1.519	1.224	1.433	1.066	1.505	0.687	1.233	0.87	1.463	1.241	1.144	1.667	1.291	1.377	1.195	1.142	1.024	0.533	0.584	0.572	1.411	1.521	1.34	1.169
1 day, 13:57:17	0.089	0.089	0.089	0.089	0.09	0.089	0.091	0.089	0.089	0.089	0.09	0.088	0.088	0.089	0.089	0.089	0.09	0.09	0.092	0.09	0.089	0.089	0.09	0.09	1.54	1.505	1.234	1.435	1.066	1.494	0.699	1.239	0.888	1.465	1.25	1.147	1.675	1.285	1.367	1.193	1.117	1.062	0.547	0.587	0.572	1.479	1.532	1.349	1.174
1 day, 14:57:17	0.089	0.089	0.089	0.089	0.09	0.089	0.091	0.089	0.089	0.089	0.089	0.088	0.088	0.089	0.089	0.089	0.09	0.09	0.092	0.09	0.089	0.089	0.09	0.09	1.537	1.501	1.237	1.437	1.156	1.496	0.706	1.245	0.9	1.473	1.261	1.14	1.686	1.291	1.375	1.198	1.119	1.059	0.555	0.604	0.672	1.489	1.538	1.342	1.172
1 day, 15:57:17	0.089	0.089	0.089	0.089	0.09	0.089	0.091	0.089	0.089	0.089	0.09	0.088	0.088	0.089	0.089	0.089	0.09	0.09	0.092	0.09	0.089	0.089	0.09	0.09	1.537	1.502	1.24	1.446	1.16	1.496	0.712	1.254	0.912	1.48	1.267	1.141	1.685	1.283	1.396	1.193	1.126	1.086	0.567	0.611	0.624	1.486	1.543	1.348	1.182
1 day, 16:57:17	0.089	0.089	0.089	0.089	0.09	0.089	0.091	0.089	0.089	0.089	0.089	0.088	0.088	0.089	0.089	0.089	0.09	0.09	0.092	0.09	0.089	0.089	0.09	0.09	1.535	1.506	1.24	1.455	1.156	1.494	0.704	1.26	0.923	1.484	1.287	1.136	1.69	1.287	1.403	1.197	1.128	1.083	0.564	0.811	0.658	1.489	1.553	1.344	1.175
1 day, 17:57:17	0.089	0.089	0.089	0.089	0.09	0.089	0.091	0.089	0.089	0.089	0.09	0.088	0.088	0.089	0.089	0.089	0.09	0.09	0.092	0.09	0.089	0.089	0.09	0.09	1.535	1.515	1.247	1.462	1.16	1.496	0.842	1.27	0.942	1.492	1.296	1.136	1.691	1.29	1.407	1.199	1.129	1.084	0.573	0.825	0.688	1.493	1.563	1.349	1.174
1 day, 18:57:17	0.09	0.089	0.089	0.089	0.09	0.089	0.091	0.089	0.089	0.089	0.09	0.088	0.088	0.089	0.089	0.089	0.09	0.09	0.092	0.09	0.089	0.089	0.09	0.09	1.536	1.525	1.252	1.467	1.171	1.503	0.865	1.277	0.948	1.499	1.298	1.132	1.69	1.29	1.406	1.203	1.128	1.085	0.56	0.819	0.674	1.498	1.574	1.345	1.178
1 day, 19:57:17	0.09	0.089	0.089	0.089	0.09	0.089	0.091	0.089	0.089	0.089	0.09	0.088	0.088	0.089	0.089	0.089	0.09	0.09	0.092	0.09	0.089	0.089	0.09	0.09	1.535	1.53	1.256	1.495	1.177	1.506	0.866	1.283	0.965	1.509	1.384	1.134	1.691	1.303	1.423	1.211	1.133	1.086	0.567	0.826	0.725	1.506	1.583	1.352	1.177
1 day, 20:57:17	0.09	0.089	0.089	0.089	0.09	0.089	0.091	0.089	0.089	0.089	0.09	0.088	0.088	0.089	0.089	0.089	0.09	0.09	0.092	0.09	0.089	0.089	0.09	0.09	1.531	1.573	1.255	1.507	1.174	1.527	0.878	1.288	0.974	1.512	1.387	1.133	1.696	1.296	1.433	1.219	1.133	1.087	0.59	0.835	0.725	1.513	1.593	1.351	1.173
1 day, 21:57:17	0.09	0.089	0.089	0.089	0.09	0.089	0.091	0.089	0.089	0.089	0.09	0.088	0.088	0.089	0.089	0.089	0.09	0.09	0.092	0.09	0.089	0.089	0.09	0.09	1.532	1.571	1.265	1.519	1.187	1.587	0.882	1.301	0.987	1.551	1.395	1.141	1.687	1.295	1.442	1.236	1.142	1.092	0.748	0.879	0.735	1.525	1.6	1.358	1.174
1 day, 22:57:17	0.09	0.089	0.089	0.089	0.09	0.089	0.091	0.089	0.089	0.089	0.09	0.088	0.088	0.089	0.089	0.089	0.09	0.09	0.092	0.09	0.089	0.089	0.09	0.09	1.532	1.573	1.275	1.526	1.19	1.593	0.888	1.308	1.001	1.558	1.403	1.142	1.69	1.296	1.451	1.247	1.147	1.1	0.751	1.101	0.742	1.542	1.608	1.359	1.178
1 day, 23:57:17	0.09	0.089	0.089	0.089	0.09	0.09	0.091	0.089	0.089	0.089	0.09	0.088	0.088	0.089	0.089	0.089	0.09	0.09	0.092	0.09	0.089	0.089	0.091	0.09	1.533	1.581	1.285	1.533	1.196	1.597	0.894	1.313	1.013	1.595	1.439	1.142	1.69	1.299	1.464	1.258	1.156	1.107	0.754	1.113	0.743	1.552	1.615	1.363	1.182
2 days, 0:57:17	0.09	0.089	0.089	0.09	0.09	0.09	0.091	0.089	0.089	0.089	0.09	0.088	0.088	0.089	0.089	0.089	0.09	0.09	0.092	0.09	0.089	0.089	0.091	0.091	1.53	1.592	1.281	1.544	1.201	1.603	0.899	1.324	1.031	1.606	1.468	1.143	1.693	1.403	1.478	1.274	1.164	1.117	0.76	1.115	0.75	1.561	1.618	1.366	1.181
2 days, 1:57:17	0.09	0.089	0.089	0.089	0.09	0.09	0.091	0.089	0.089	0.089	0.09	0.088	0.088	0.089	0.089	0.089	0.09	0.09	0.092	0.09	0.089	0.089	0.09	0.09	1.531	1.594	1.287	1.551	1.205	1.609	0.912	1.333	1.04	1.62	1.472	1.142	1.691	1.405	1.491	1.291	1.173	1.126	0.766	1.118	0.754	1.569	1.627	1.363	1.183
2 days, 2:57:17	0.09	0.089	0.089	0.09	0.09	0.09	0.091	0.089	0.089	0.089	0.09	0.088	0.088	0.089	0.089	0.089	0.09	0.09	0.092	0.09	0.089	0.089	0.091	0.091	1.53	1.604	1.293	1.566	1.277	1.616	0.916	1.35	1.069	1.644	1.478	1.142	1.692	1.422	1.506	1.306	1.184	1.139	0.77	1.125	0.768	1.578	1.628	1.369	1.188
2 days, 3:57:17	0.09	0.089	0.089	0.09	0.09	0.089	0.091	0.089	0.089	0.089	0.09	0.088	0.088	0.089	0.089	0.089	0.09	0.09	0.092	0.09	0.089	0.089	0.09	0.091	1.527	1.608	1.304	1.572	1.281	1.628	0.927	1.359	1.084	1.65	1.506	1.142	1.695	1.465	1.515	1.322	1.193	1.149	0.773	1.125	0.777	1.59	1.634	1.365	1.189
2 days, 4:57:17	0.091	0.089	0.089	0.089	0.09	0.09	0.091	0.089	0.089	0.089	0.09	0.088	0.088	0.089	0.089	0.089	0.09	0.09	0.092	0.09	0.089	0.089	0.091	0.091	1.528	1.609	1.311	1.586	1.291	1.633	0.932	1.368	1.208	1.68	1.513	1.142	1.692	1.458	1.53	1.338	1.205	1.167	0.777	1.126	0.782	1.599	1.637	1.364	1.192
2 days, 5:57:17	0.091	0.089	0.089	0.089	0.09	0.089	0.091	0.089	0.089	0.089	0.09	0.088	0.088	0.089	0.089	0.089	0.09	0.09	0.092	0.09	0.089	0.089	0.09	0.091	1.526	1.618	1.308	1.596	1.301	1.641	0.94	1.377	1.226	1.683	1.522	1.143	1.696	1.469	1.538	1.355	1.217	1.181	0.779	1.129	0.782	1.604	1.642	1.363	1.192
[truncated: 43 more rows]
[truncated: 335 more columns]

## Sheet: Fig. 3A
Isolate mutation profiles
[truncated: 108 more rows]

[truncated: 10 more sheets: Fig. 3B-C; Supp. Fig. 3, Fig. 4A; Supp. Fig. 2, Fig. 4B; Supp. Fig. 4, Fig. 5E-F, Supp. Fig. 5, Fig. 6A-B, Fig. 6C, Fig. 6D, Fig. 6E, Fig. 7]
